# Supplementary material for: Functional Genomic Analysis of the let-7 Regulatory Network in Caenorhabditis elegans
Source: PLoS Genet. 2013 Mar 14;9(3):e1003353. doi: 10.1371/journal.pgen.1003353 (PMC3597506; doi:10.1371/journal.pgen.1003353)
Supplement: Table S1 — Differential gene expression in let-7(n2853) versus N2 wildtype worms. Sheet 1 shows the microarray results of mRNA expression in let-7(n2853) versus N2 wildtype worms at the L4 stage. Sheets 2 and 3 show the results of DAVID analysis for genes up- or down-regulated in let-7(n2853), respectively. Sheet 4 indicates ALG-1 binding sites in candidates selected for phenotypic assays. Sheet 5 lists the enriched motifs found in the 3′UTRs of genes up-regulated in let-7(n2853). (XLSX) [file pgen.1003353.s003.xlsx]

## Sheet: MICROARRAY LET-7 VS WT
Supplemental Table 1. let-7(n2853) versus N2 complete array results
probe1	fold change2	p-value3	Ensembl1	Gene Symbol1	Gene Title1
177024_at	6.05863	0.000884	C29E4.1	col-90 /// WBGene00000665	COLlagen /// locus:col-90
185231_at	5.76495	0.000416	F41E6.14	oac-29 /// WBGene00018295	O-ACyltransferase homolog /// locus:oac-29
190134_s_at	3.8446	0.001351	T10B10.1	col-41 /// WBGene00000618	COLlagen /// locus:col-41
191688_at	3.10279	0.000423	F15B9.8	F15B9.8 /// WBGene00008851	hypothetical protein /// Thrombospondin type 1 domain
180540_at	3.01982	0.006658	C42D4.3	C42D4.3 /// WBGene00016596	hypothetical protein /// status:Confirmed
175393_at	2.90864	0.008383	Y47D7A.13	WBGene00021625 /// Y47D7A.13	status:Partially_confirmed /// hypothetical protein
172360_x_at	2.88391	0.012868	C03A7.4	pqn-5 /// WBGene00004099	Prion-like-(Q/N-rich)-domain-bearing protein /// locus:pqn-5
187358_at	2.85686	0.012959	F07F6.5	dct-5 /// WBGene00017218	DAF-16/FOXO Controlled, germline Tumor affecting /// locus:dct-5
175677_s_at	2.80023	5.4e-05	C12C8.3	lin-41	LIN-41A (lin-41A)
183379_at	2.79621	0.01611	K01D12.9	K01D12.9 /// WBGene00010468	hypothetical protein /// status:Confirmed
173576_at	2.7732	0.007704	ZK180.5	ZK180.5	hypothetical protein
190585_at	2.74974	0.016377	ZK970.7	WBGene00014173 /// ZK970.7	OV-17 antigen precursor /// hypothetical protein
172323_x_at	2.73487	0.009824	C03A7.7	abu-6 /// WBGene00000029	Activated in Blocked Unfolded protein response /// locus:abu-6
176681_at	2.67144	0.015299	F35B3.4	F35B3.4 /// WBGene00018031	hypothetical protein /// status:Confirmed
178129_at	2.54603	0.012465	ZC168.5	grl-21 /// WBGene00001730	GRound-Like (grd related) /// locus:grl-21
183237_s_at	2.5131	0.009331	ZK180.5	ZK180.5	hypothetical protein
172469_x_at	2.46888	0.019312	C01G12.6	nspb-10 /// WBGene00007246	Nematode Specific Peptide family, group B /// locus:nspb-10
184555_at	2.43938	0.000219	T20D4.12	T20D4.12 /// WBGene00020618	hypothetical protein /// status:Predicted
188163_s_at	2.4133	0.002916	C09H5.2	ATPase	hypothetical protein
172321_x_at	2.39443	0.014507	C03A7.14 /// C03A7.8	abu-7 /// WBGene00000030 /// WBGene00000031	Activated in Blocked Unfolded protein response /// locus:abu-7 /// locus:abu-8
188028_at	2.38621	0.016335	T18H9.1	grd-6 /// WBGene00001695	GRounDhog (hedgehog-like family) /// locus:grd-6
172587_x_at	2.34319	0.016069	C03A7.14	abu-8 /// WBGene00000031	Activated in Blocked Unfolded protein response /// locus:abu-8
182143_s_at	2.33509	0.018105	F42C5.7	grl-4 /// WBGene00001713	GRound-Like (grd related) /// locus:grl-4
188162_at	2.33124	0.004151	C09H5.2	ATPase	hypothetical protein
194211_x_at	2.33069	0.019695	C03A7.14	abu-8 /// WBGene00000031	Activated in Blocked Unfolded protein response /// locus:abu-8
177032_at	2.27342	0.012295	F09G8.6	col-91 /// WBGene00000666	COLlagen /// locus:col-91
180562_at	2.26074	0.000213	B0218.8	clec-52 /// WBGene00015052	C-type LECtin /// locus:clec-52
173817_at	2.25526	0.008478	F22E10.3	pgp-14 /// WBGene00004008	P-GlycoProtein related /// locus:pgp-14
172545_x_at	2.24858	0.01695	W08E12.4 /// W08E12.5	W08E12.4 /// W08E12.5 /// WBGene00021085 /// WBGene00021086	hypothetical protein /// hypothetical protein /// status:Confirmed /// status:Predicted
184160_at	2.24546	5.2e-05	C04F12.9	rnh-1.3 /// WBGene00007303	RNase H /// locus:rnh-1.3
188698_s_at	2.24249	0.014076	T28C12.4 /// T28C12.5	esterase /// WBGene00020892	hypothetical protein /// esterase
184769_at	2.2346	0.017297	W08E12.2	W08E12.2 /// WBGene00021083	hypothetical protein /// status:Partially_confirmed
191646_at	2.21552	0.001344	F53F4.5	fmo-4 /// WBGene00001479	Flavin-containing MonoOxygenase family /// locus:fmo-4
187278_at	2.1881	0.001538	C28H8.5	C28H8.5	hypothetical protein
172344_x_at	2.18269	0.011847	F09F7.8	nspb-12 /// WBGene00017305	Nematode Specific Peptide family, group B /// locus:nspb-12
175245_at	2.17122	0.003836	F53F4.5	fmo-4 /// WBGene00001479	Flavin-containing MonoOxygenase family /// locus:fmo-4
175008_at	2.17033	0.02637	F10D11.6	F10D11.6 /// WBGene00008652	hypothetical protein /// status:Partially_confirmed
185646_at	2.15616	0.022739	T01B10.2	grd-14 /// WBGene00001703	GRounDhog (hedgehog-like family) /// locus:grd-14
188312_at	2.14037	0.005041	F57B7.3	col-156 /// WBGene00000729	COLlagen /// locus:col-156
188632_at	2.13724	0.014459	K08E3.1	tyr-2 /// WBGene00010661	TYRosinase /// locus:tyr-2
172346_x_at	2.11345	0.047603	R12E2.7	R12E2.7 /// WBGene00020033	hypothetical protein /// status:Confirmed
172503_x_at	2.11234	0.024671	W08E12.3	W08E12.3 /// WBGene00021084	hypothetical protein /// status:Confirmed
177927_at	2.11214	0.019399	C29F3.3	C29F3.3 /// WBGene00007804	hypothetical protein /// status:Partially_confirmed
179983_at	2.11131	0.019488	F35A5.3	abu-10 /// WBGene00000033	Activated in Blocked Unfolded protein response /// locus:abu-10
182283_at	2.10455	0.0115	F18E9.3	F18E9.3 /// WBGene00017569	hypothetical protein /// status:Partially_confirmed
175665_at	2.09822	0.000345	F11A1.3	daf-12	abnormal DAuer Formation
187703_s_at	2.07468	0.00095	C12C8.3	lin-41	abnormal cell LINeage
188589_at	2.0534	0.007416	F33D11.3	col-54 /// WBGene00000631	COLlagen /// locus:col-54
188697_at	2.04782	0.015146	T28C12.4	esterase	hypothetical protein
180476_at	2.02996	0.02712	K07E1.1	K07E1.1 /// WBGene00019489	hypothetical protein /// status:Confirmed
173083_s_at	1.98783	0.05637	H10E21.4	H10E21.4 /// WBGene00019184	hypothetical protein /// calcium-binding protein
183287_at	1.98135	0.014885	Y4C6B.2	Y4C6B.2	hypothetical protein
179437_s_at	1.97763	0.01855	W02A2.3	pqn-74 /// WBGene00004156	Prion-like-(Q/N-rich)-domain-bearing protein /// locus:pqn-74
183344_at	1.97648	0.020057	R09B5.5	pqn-54 /// WBGene00004139	Prion-like-(Q/N-rich)-domain-bearing protein /// locus:pqn-54
188276_s_at	1.96592	0.037974	C50B6.4 /// Y2H9A.3	col-161 /// col-162 /// WBGene00000734 /// WBGene00000735	COLlagen /// COLlagen /// locus:col-161 /// locus:col-162
171795_x_at	1.94828	0.02958	R12E2.14	R12E2.14 /// WBGene00020039	hypothetical protein /// status:Confirmed
172799_x_at	1.94615	0.011398	F53F1.5	cuticlin /// WBGene00009983	hypothetical protein /// cuticlin
190248_s_at	1.9325	0.023829	F22E10.3	pgp-14 /// WBGene00004008	P-GlycoProtein related /// locus:pgp-14
190584_at	1.92977	0.038232	C09G5.4	col-39 /// WBGene00000616	COLlagen /// locus:col-39
184191_at	1.9291	0.079274	R09B5.9	cnc-4 /// WBGene00000558	CaeNaCin (Caenorhabditis bacteriocin) /// locus:cnc-4
174816_at	1.91707	0.006174	ZK270.1	ptr-23 /// WBGene00004237	PaTched Related family /// locus:ptr-23
185454_s_at	1.91645	0.041414	F38A5.10 /// F38A5.12 /// F38A5.14 /// F38A5.5 /// F38A5.9	nspb-1 /// nspb-2 /// nspb-3 /// nspb-4 /// nspb-5 /// WBGene00018162 /// WBGene00018166 /// WBGene00018167 /// WBGene00018169 /// WBGene00018170	Nematode Specific Peptide family, group B /// Nematode Specific Peptide family, group B /// Nematode Specific Peptide family, group B /// Nematode Specific Peptide family, group B /// Nematode Specific Peptide family, group B /// locus:nspb-3 /// locus:nspb-5 /// locus:nspb-4 /// locus:nspb-2 /// locus:nspb-1
177193_s_at	1.89518	0.031658	AC3.3 /// AC3.4	abu-1 /// pqn-2 /// WBGene00000024 /// WBGene00004098	Activated in Blocked Unfolded protein response /// Prion-like-(Q/N-rich)-domain-bearing protein /// locus:abu-1 /// locus:pqn-2
173482_s_at	1.85726	0.013608	T01D1.6	abu-11 /// WBGene00000034	Activated in Blocked Unfolded protein response /// locus:abu-11
173238_s_at	1.85344	0.00058	K11D12.4	cpt-4 /// WBGene00019644	Carnitine Palmitoyl Transferase /// locus:cpt-4
172417_x_at	1.85232	0.044573	F38A5.12 /// F38A5.5	nspb-3 /// WBGene00018162 /// WBGene00018169	Nematode Specific Peptide family, group B /// locus:nspb-3 /// locus:nspb-2
184546_s_at	1.85165	0.027202	C34F11.8	C34F11.8 /// WBGene00016417	hypothetical protein /// status:Confirmed
172547_x_at	1.8504	0.038921	R12E2.14	R12E2.14 /// WBGene00020039	hypothetical protein /// status:Confirmed
183702_at	1.84947	0.004335	K05B2.4	K05B2.4 /// WBGene00019404	hypothetical protein /// status:Partially_confirmed
188168_at	1.83745	0.032251	R07G3.2	lips-17 /// WBGene00019939	LIPaSe related /// locus:lips-17
193303_at	1.82522	0.018381	C06E8.5	C06E8.5 /// WBGene00015544	hypothetical protein /// bacterial permeability-increasing protein
183717_at	1.81807	0.036648	F20B10.3	F20B10.3 /// WBGene00008967	hypothetical protein /// status:Partially_confirmed
188060_s_at	1.81192	0.007923	ZK270.1	ptr-23 /// WBGene00004237	PaTched Related family /// locus:ptr-23
188674_at	1.80209	0.024056	F32A5.2	Peroxidase	hypothetical protein
180410_at	1.8012	0.001509	Y39G8B.7	WBGene00012727 /// Y39G8B.7	status:Confirmed /// hypothetical protein
190877_at	1.79739	0.028125	C07D10.4	nas-7 /// WBGene00003526	Nematode AStacin protease /// locus:nas-7
187176_s_at	1.79615	0.018101	D2096.6	D2096.6 /// WBGene00017073	hypothetical protein /// status:Partially_confirmed
191001_s_at	1.79478	0.045878	H10E21.4	H10E21.4 /// WBGene00019184	hypothetical protein /// calcium-binding protein
180933_at	1.79242	0.017691	H06A10.1	H06A10.1 /// WBGene00010368	hypothetical protein /// status:Confirmed
183847_at	1.77899	0.039714	C15F1.1	C15F1.1 /// WBGene00015794	hypothetical protein /// status:Partially_confirmed
180628_at	1.77728	0.04497	C53B7.3	C53B7.3	hypothetical protein
172595_x_at	1.77719	0.024111	F38A5.12 /// F38A5.5	nspb-2 /// WBGene00018162 /// WBGene00018169	Nematode Specific Peptide family, group B /// locus:nspb-3 /// locus:nspb-2
174587_at	1.7767	0.010822	F53B2.6	ham-1 /// WBGene00001820	HSN Abnormal Migration /// locus:ham-1
179553_at	1.77662	0.033391	F53F8.4	F53F8.4 /// WBGene00010001	hypothetical protein /// status:Confirmed
172706_x_at	1.75933	0.023832	F53F1.4	cuticlin /// WBGene00009982	hypothetical protein /// cuticlin
188716_s_at	1.74791	0.020034	ZK430.8	mlt-7 /// WBGene00022743	MoLTing defective /// locus:mlt-7
171956_s_at	1.74483	0.003988	ZK270.1	ptr-23 /// WBGene00004237	PaTched Related family /// locus:ptr-23
185537_at	1.7383	0.022576	F41E6.11	F41E6.11 /// WBGene00018292	hypothetical protein /// status:Partially_confirmed
174940_at	1.73441	0.031868	F32A5.2	Peroxidase	hypothetical protein
177209_at	1.72422	6e-06	Y73B6BL.9	hil-2	HIstone H1 Like
183577_at	1.71955	0.034962	ZK1067.7	pqn-95 /// WBGene00004174	Prion-like-(Q/N-rich)-domain-bearing protein /// locus:pqn-95
189264_s_at	1.7192	0.018992	C26F1.2	cyp-32A1 /// WBGene00016147	CYtochrome P450 family /// locus:cyp-32A1
184098_s_at	1.71759	0.023155	Y73F4A.2	WBGene00013515 /// Y73F4A.2	status:Confirmed /// hypothetical protein
192126_s_at	1.71595	0.048215	T24A11.3	toh-1 /// WBGene00006591	TOllisH (Tolloid and BMP-1 family) /// locus:toh-1
192893_at	1.71161	0.000689	R153.1	pde-4	PhosphoDiEsterase
180707_at	1.70926	0.01602	F55H12.4	F55H12.4 /// WBGene00010135	hypothetical protein /// status:Confirmed
175663_at	1.70845	0.002281	F11C1.6	nhr-25	Nuclear Hormone Receptor family
188723_at	1.70791	0.01804	Y95B8A.1	nas-30 /// WBGene00003548	Nematode AStacin protease /// locus:nas-30
173138_s_at	1.70771	0.032758	C53B7.3	C53B7.3	hypothetical protein
173836_at	1.70557	0.043728	T24A11.3	toh-1 /// WBGene00006591	TOllisH (Tolloid and BMP-1 family) /// locus:toh-1
181707_at	1.70249	0.043545	F10D11.6	F10D11.6 /// WBGene00008652	hypothetical protein /// status:Partially_confirmed
183310_s_at	1.70226	0.059887	T23C6.3	cnp-3 /// WBGene00020725	CalciNeurin binding Protein /// locus:cnp-3
175662_at	1.70041	0.000252	M163.3	his-24 /// WBGene00001898	HIStone /// locus:his-24
188105_s_at	1.69837	0.024096	K07D8.1	mup-4 /// WBGene00003497	MUscle Positioning /// locus:mup-4
188059_at	1.69697	0.005278	ZK270.1	ptr-23 /// WBGene00004237	PaTched Related family /// locus:ptr-23
173641_at	1.6937	0.019587	K07D8.1	mup-4 /// WBGene00003497	MUscle Positioning /// locus:mup-4
193979_s_at	1.69284	0.021886	M176.6	kin-15	protein KINase
178715_at	1.69073	0.025787	C33G3.3	lgc-21 /// WBGene00007903	Ligand-Gated ion Channel /// locus:lgc-21
181407_at	1.69023	0.042527	T06E4.11	pqn-63 /// WBGene00004146	Prion-like-(Q/N-rich)-domain-bearing protein /// locus:pqn-63
180212_at	1.68756	0.006937	C44B7.6	C44B7.6	hypothetical protein
181874_at	1.68508	0.065462	W03F8.6	W03F8.6	hypothetical protein
172497_x_at	1.67737	0.041661	R12E2.15	R12E2.15 /// WBGene00020040	hypothetical protein /// status:Confirmed
174071_at	1.67713	0.044549	ZK1067.7	pqn-95 /// WBGene00004174	Prion-like-(Q/N-rich)-domain-bearing protein /// locus:pqn-95
175684_at	1.67509	0.001089	R186.4	lin-46 /// WBGene00003031	abnormal cell LINeage /// locus:lin-46
187935_s_at	1.67383	0.018436	F44F4.4	ptr-8 /// WBGene00004222	PaTched Related family /// locus:ptr-8
187662_at	1.67344	0.007132	F32H5.3	F32H5.3	hypothetical protein
177489_at	1.6703	0.056266	C05E7.2	C05E7.2 /// WBGene00007344	hypothetical protein /// status:Partially_confirmed
176118_at	1.6654	0.019273	R13A5.6	ttr-8 /// WBGene00020049	TransThyretin-Related family domain /// locus:ttr-8
184875_at	1.66378	0.039432	H04M03.2	nspb-6 /// WBGene00019152	Nematode Specific Peptide family, group B /// locus:nspb-6
179139_at	1.65923	0.007545	T05D4.4	osm-7 /// WBGene00003887	OSMotic avoidance abnormal /// locus:osm-7
185593_at	1.65814	0.019614	H23N18.5	H23N18.5 /// WBGene00019236	hypothetical protein /// status:Partially_confirmed
192797_s_at	1.65532	0.005658	F11A1.3	daf-12	abnormal DAuer Formation
194059_at	1.65177	0.033563	F08A8.2	F08A8.2 /// WBGene00008565	hypothetical protein /// ACYL-COENZYME A OXIDASE, PEROXISOMAL (EC 1.3.3.6) (PALMITOYL-COA OXIDASE) (AOX)
182575_at	1.6471	6.4e-05	C36C5.5	C36C5.5 /// WBGene00016474	hypothetical protein /// status:Partially_confirmed
181410_s_at	1.64414	0.037241	F26G1.5	F26G1.5 /// WBGene00017841	hypothetical protein /// status:Partially_confirmed
172474_x_at	1.63922	0.059878	F35C5.10	nspb-11 /// WBGene00009398	Nematode Specific Peptide family, group B /// locus:nspb-11
177254_at	1.63656	0.037558	ZC15.8	pqn-94 /// WBGene00004173	Prion-like-(Q/N-rich)-domain-bearing protein /// locus:pqn-94
185406_at	1.6293	0.039544	Y95B8A.2	WBGene00022383 /// Y95B8A.2	status:Confirmed /// hypothetical protein
189971_at	1.62486	0.015141	F01G10.3	ech-9 /// WBGene00001158	Enoyl-CoA Hydratase /// locus:ech-9
193477_s_at	1.62113	0.043744	E01G6.1	E01G6.1 /// WBGene00008449	hypothetical protein /// pancreatic trypsin inhibitor (kunitz) protein
184093_at	1.62027	0.023277	M01H9.1	M01H9.1 /// WBGene00019717	hypothetical protein /// status:Partially_confirmed
172705_x_at	1.61897	0.023662	F57B1.3	col-159 /// WBGene00000732	COLlagen /// locus:col-159
188116_at	1.61573	0.070901	F57H12.3	ora-1 /// WBGene00003879	Onchocerca Related Antigen family /// locus:ora-1
177931_at	1.61534	0.030737	R03C1.1	R03C1.1	hypothetical protein
188475_at	1.61307	0.02751	C44C10.1	col-180 /// WBGene00000753	COLlagen /// locus:col-180
189420_at	1.60685	0.001674	T13C5.1	daf-9	abnormal DAuer Formation
180202_at	1.60263	0.012189	T05A7.1	T05A7.1 /// WBGene00020219	hypothetical protein /// status:Partially_confirmed
183320_at	1.59783	0.02116	F45E4.5	F45E4.5 /// WBGene00018470	hypothetical protein /// status:Confirmed
174426_at	1.59551	0.025416	F13H6.1	F13H6.1	hypothetical protein
180990_at	1.5898	0.05176	F14B8.4	F14B8.4 /// WBGene00017446	hypothetical protein /// status:Partially_confirmed
178666_at	1.58963	0.049661	T23F1.6	pqn-71 /// WBGene00004153	Prion-like-(Q/N-rich)-domain-bearing protein /// locus:pqn-71
185984_at	1.58934	0.026451	F57C12.1	nas-38 /// WBGene00003554	Nematode AStacin protease /// locus:nas-38
191485_at	1.5875	0.025851	C54D10.10	C54D10.10 /// WBGene00008304	hypothetical protein /// serine protease inhibitor
190929_at	1.58576	0.000341	F37B1.3	gst-14 /// WBGene00001762	Glutathione S-Transferase /// locus:gst-14
173911_s_at	1.58328	0.000121	F58F9.7	F58F9.7 /// WBGene00019060	hypothetical protein /// acyl-coenzyme A oxidase
190834_at	1.58144	0.010632	C05E11.4	amt-1 /// WBGene00000133	AMmonium Transporter homolog /// locus:amt-1
179768_at	1.58089	0.023397	C54D2.4	sul-3	SULfatase domain protein
185693_at	1.5806	0.009873	W02F12.2	W02F12.2 /// WBGene00020947	hypothetical protein /// status:Confirmed
176692_s_at	1.57729	0.20569	C45B2.8	C45B2.8 /// WBGene00016662	hypothetical protein /// status:Partially_confirmed
180627_at	1.56911	0.036947	K04F1.9	K04F1.9 /// WBGene00019388	hypothetical protein /// status:Confirmed
194254_x_at	1.5691	0.028166	F39D8.1	pqn-36	Prion-like-(Q/N-rich)-domain-bearing protein
191198_at	1.56655	0.073194	F35B12.4	F35B12.4 /// WBGene00009384	hypothetical protein /// serine protease inhibitor
172437_x_at	1.56593	0.081595	R09B5.3	cnc-2 /// WBGene00000556	CaeNaCin (Caenorhabditis bacteriocin) /// locus:cnc-2
173774_s_at	1.56372	0.015904	Y47G6A.19	carboxypeptidase	hypothetical protein
190445_at	1.56277	0.001958	F01D4.8	F01D4.8 /// WBGene00008490	hypothetical protein /// cysteine synthase like
187428_at	1.56179	0.038383	T25E4.1	T25E4.1 /// WBGene00020803	hypothetical protein /// status:Confirmed
172878_x_at	1.56	0.029965	F15H10.1 /// F15H10.2	col-13 /// WBGene00000601 /// WBGene00000602	COLlagen /// locus:col-12 /// locus:col-13
180514_at	1.55985	0.031126	K10H10.4	K10H10.4 /// WBGene00010760	hypothetical protein /// status:Confirmed
189578_at	1.55864	0.025672	T10B9.2	cyp-13A5 /// WBGene00011672	CYtochrome P450 family /// locus:cyp-13A5
189344_s_at	1.55269	0.030291	F08F3.7	cyp-14A5 /// WBGene00000373	CYtochrome P450 family /// locus:cyp-14A5
190225_s_at	1.54976	0.000267	M163.3	his-24 /// WBGene00001898	HIStone /// locus:his-24
184818_at	1.5417	0.050967	T23B12.5	T23B12.5 /// WBGene00020720	hypothetical protein /// status:Partially_confirmed
173996_at	1.53909	0.011701	C17C3.12 /// C17C3.18	acdh-2 /// ins-13 /// WBGene00002096	Acyl CoA DeHydrogenase /// INSulin related /// locus:ins-13
188654_at	1.53899	0.002858	F22F1.1	hil-3 /// WBGene00001854	HIstone H1 Like /// locus:hil-3
189391_s_at	1.53651	0.037998	ZC434.9	carboxypeptidase	hypothetical protein
186052_at	1.53379	0.026603	Y105C5A.8	Y105C5A.8	hypothetical protein
180524_at	1.53131	0.030932	T22B2.6	T22B2.6 /// WBGene00020670	hypothetical protein /// status:Confirmed
177842_at	1.52946	0.025482	T22C8.6	T22C8.6 /// WBGene00011927	hypothetical protein /// status:Partially_confirmed
185654_s_at	1.52799	0.015411	R09F10.2 /// R09F10.7	abu-9 /// pqn-57 /// WBGene00000032 /// WBGene00004141	Activated in Blocked Unfolded protein response /// Prion-like-(Q/N-rich)-domain-bearing protein /// locus:abu-9 /// locus:pqn-57
185498_at	1.52598	0.06438	Y106G6D.6	WBGene00013702 /// Y106G6D.6	status:Confirmed /// hypothetical protein
175990_at	1.52544	0.04537	R13A5.3	ttr-32 /// WBGene00020047	TransThyretin-Related family domain /// locus:ttr-32
190996_at	1.52512	0.07391	F09F3.6	ttr-21 /// WBGene00008628	TransThyretin-Related family domain /// locus:ttr-21
175122_at	1.52187	0.022347	C16D9.1	C16D9.1 /// WBGene00015857	hypothetical protein /// status:Confirmed
182357_at	1.51796	0.028734	Y43F8C.2	nlp-26 /// WBGene00003764	Neuropeptide-Like Protein /// locus:nlp-26
184103_s_at	1.51785	0.002181	F07B7.2 /// W09B7.2	F07B7.2 /// W09B7.2 /// WBGene00017186 /// WBGene00021107	hypothetical protein /// hypothetical protein /// status:Predicted /// status:Predicted
188622_at	1.51567	0.021951	C09G5.5	col-80 /// WBGene00000656	COLlagen /// locus:col-80
172220_x_at	1.51424	0.06449	C37A5.2 /// C37A5.4	fipr-23 /// WBGene00007989 /// WBGene00007990	FIP (Fungus-Induced Protein) Related /// locus:fipr-22 /// locus:fipr-23
186966_at	1.5126	0.037351	Y39A3CR.6	hlh-33 /// WBGene00021446	Helix Loop Helix /// locus:hlh-33
177934_s_at	1.50647	0.097282	C06A1.6	C06A1.6 /// WBGene00007356	hypothetical protein /// status:Partially_confirmed
190413_at	1.50532	0.025308	F25G6.6	nrs-2 /// WBGene00003816	asparagiNyl tRNA Synthetase /// locus:nrs-2
172803_x_at	1.49826	0.037315	C34H4.4	col-107	COLlagen
171805_x_at	1.49767	0.000507	F22F1.1	hil-3	Histone H1.3
173093_s_at	1.49725	0.030412	F39D8.1	pqn-36	Prion-like-(Q/N-rich)-domain-bearing protein
189325_at	1.49552	0.021228	F02D8.4	carboxypeptidase /// WBGene00008521	hypothetical protein /// carboxypeptidase
180883_at	1.49526	0.059667	Y42A5A.3	WBGene00012778 /// Y42A5A.3	status:Confirmed /// hypothetical protein
189065_at	1.49114	0.01341	C02C2.1	tyr-1 /// WBGene00015332	TYRosinase /// locus:tyr-1
190895_at	1.49114	0.017049	AC3.8	ugt-2 /// WBGene00007073	UDP-GlucuronosylTransferase /// locus:ugt-2
183991_at	1.49048	0.00326	B0511.5	cutl-14 /// WBGene00015231	CUTiclin-Like /// locus:cutl-14
172475_x_at	1.48994	0.011005	B0222.7	col-145 /// WBGene00000718	COLlagen /// locus:col-145
174646_at	1.48666	0.039937	Y54F10AM.2	feh-1	mammalian FE65 Homolog
175528_at	1.48563	0.007876	C32E12.5	sem-2 /// WBGene00004771	SEx Muscle abnormal /// locus:sem-2
185398_at	1.48536	0.0637	F21C10.8	pqn-31	Prion-like-(Q/N-rich)-domain-bearing protein
188364_s_at	1.48331	0.087315	F08G5.4	col-130 /// WBGene00000704	COLlagen /// locus:col-130
182802_s_at	1.48316	0.034371	F39D8.1	pqn-36	Prion-like-(Q/N-rich)-domain-bearing protein
186757_s_at	1.48216	0.013181	F42A8.1	F42A8.1 /// WBGene00009626	hypothetical protein /// status:Confirmed
188975_at	1.48025	0.02254	C15A11.7	C15A11.7	hypothetical protein
177832_at	1.47834	0.04878	K02E2.8	K02E2.8	hypothetical protein
183895_at	1.47739	0.10104	Y43F8C.1	nlp-25 /// WBGene00003763	Neuropeptide-Like Protein /// locus:nlp-25
192046_at	1.47641	0.038277	F44C4.2	nhr-37 /// WBGene00018412	Nuclear Hormone Receptor family /// locus:nhr-37
190975_at	1.47589	0.018466	F37B1.1	gst-24 /// WBGene00001772	Glutathione S-Transferase /// locus:gst-24
180064_at	1.47362	0.023556	C54D2.1	C54D2.1 /// WBGene00016915	hypothetical protein /// status:Partially_confirmed
188758_at	1.47246	0.039713	F07H5.8	F07H5.8 /// WBGene00008559	hypothetical protein /// keratin like
174404_s_at	1.46996	0.003746	F14E5.5	lips-10 /// WBGene00008803	LIPaSe related /// locus:lips-10
187497_at	1.46889	0.019545	C02C2.4	C02C2.4 /// WBGene00015333	hypothetical protein /// status:Partially_confirmed
176680_at	1.46885	0.000292	C45B2.2	C45B2.2 /// WBGene00016659	hypothetical protein /// status:Confirmed
189630_s_at	1.46818	0.043716	Y75B8A.3	Carboxylesterases /// WBGene00013540	hypothetical protein /// Carboxylesterases
183665_s_at	1.46451	0.050021	F48G7.5	F48G7.5 /// WBGene00018616	hypothetical protein /// status:Partially_confirmed
179249_at	1.46375	0.002835	ZK617.2	lips-6 /// WBGene00014009	LIPaSe related /// locus:lips-6
189736_s_at	1.46202	0.001123	K11D12.4	cpt-4 /// WBGene00019644	Carnitine Palmitoyl Transferase /// locus:cpt-4
189263_at	1.46103	0.050917	C26F1.2	cyp-32A1 /// WBGene00016147	CYtochrome P450 family /// locus:cyp-32A1
189895_at	1.4605	0.067856	F13H6.1	F13H6.1	hypothetical protein
193566_at	1.45849	0.035735	C06C6.4	nhr-63 /// WBGene00003653	Nuclear Hormone Receptor family /// locus:nhr-63
180948_at	1.45744	0.058985	F52E1.5	F52E1.5 /// WBGene00018694	hypothetical protein /// status:Partially_confirmed
179110_at	1.45627	0.048775	C39E9.8	C39E9.8	hypothetical protein
185721_at	1.45386	0.070245	C25E10.5	C25E10.5 /// WBGene00016095	hypothetical protein /// status:Partially_confirmed
173035_s_at	1.45272	0.02557	C37H5.9	nas-9	Nematode AStacin protease
186758_at	1.45236	0.034208	Y39A3CR.5	WBGene00021445 /// Y39A3CR.5	status:Confirmed /// hypothetical protein
188311_s_at	1.45175	0.077791	F38A3.2	ram-2 /// WBGene00004300	abnormal RAy Morphology /// locus:ram-2
180412_at	1.44998	0.04179	R05H10.1	R05H10.1 /// WBGene00011042	hypothetical protein /// status:Confirmed
176787_s_at	1.44989	0.014913	F14H12.3	F14H12.3 /// WBGene00017471	hypothetical protein /// status:Confirmed
182108_at	1.44817	0.035696	C16D9.1	C16D9.1 /// WBGene00015857	hypothetical protein /// status:Confirmed
173495_at	1.44762	0.011467	K11G9.5	K11G9.5 /// WBGene00019655	hypothetical protein /// status:Partially_confirmed
192823_at	1.4424	0.14295	F41C3.2	F41C3.2 /// WBGene00018268	hypothetical protein /// Sodium/phosphate transporter protein
186927_s_at	1.44218	0.074906	Y65B4BR.6	grl-16	GRound-Like (grd related)
190816_at	1.43917	0.013392	B0222.4	tag-38 /// WBGene00006418	Temporarily Assigned Gene name /// locus:tag-38
185185_at	1.43815	0.028377	F59E11.7	F59E11.7	hypothetical protein
175284_at	1.43505	0.007303	F07A5.4	F07A5.4 /// WBGene00008543	hypothetical protein /// status:Partially_confirmed
178571_s_at	1.43488	0.14978	C37A5.2 /// C37A5.4	fipr-22 /// fipr-23 /// WBGene00007989 /// WBGene00007990	FIP (Fungus-Induced Protein) Related /// FIP (Fungus-Induced Protein) Related /// locus:fipr-22 /// locus:fipr-23
178497_at	1.43429	0.098263	C13G3.1	C13G3.1 /// WBGene00007553	hypothetical protein /// status:Confirmed
173197_at	1.43379	0.00262	ZK909.2	kin-1	Protein KINase family member (kin-1) (kin-1)
178510_at	1.43257	0.042822	R03C1.1	R03C1.1	hypothetical protein
183870_at	1.42967	0.018965	C01G10.18 /// C01G10.5	C01G10.18 /// C01G10.5 /// WBGene00007232 /// WBGene00077583	hypothetical protein /// hypothetical protein /// status:Partially_confirmed /// status:Predicted
176005_at	1.42758	0.012416	Y41D4A.5	WBGene00021507 /// Y41D4A.5	status:Confirmed /// hypothetical protein
172375_x_at	1.42491	0.063274	B0213.4	nlp-29 /// WBGene00003767	Neuropeptide-Like Protein /// locus:nlp-29
181399_at	1.42386	0.065581	ZK682.5	WBGene00022789 /// ZK682.5	status:Partially_confirmed /// hypothetical protein
172353_x_at	1.42374	0.11055	C02E7.6	C02E7.6 /// WBGene00015339	hypothetical protein /// status:Confirmed
180441_s_at	1.42373	0.027501	F54A5.1	F54A5.1 /// WBGene00018786	hypothetical protein /// status:Partially_confirmed
175322_at	1.42313	0.010496	F29G9.4b	F29G9.4b	---
172325_x_at	1.41994	0.1071	C02E7.7	C02E7.7 /// WBGene00015340	hypothetical protein /// status:Confirmed
178406_at	1.41962	0.058272	M02G9.3	M02G9.3 /// WBGene00010832	hypothetical protein /// status:Partially_confirmed
190112_s_at	1.41954	0.024567	ZK783.2	upp-1 /// WBGene00022817	Uridine PhosPhorylase /// locus:upp-1
187503_at	1.418	0.005536	C14B9.3	C14B9.3 /// WBGene00015753	hypothetical protein /// status:Confirmed
190359_at	1.41743	0.001467	C01G6.7	C01G6.7 /// WBGene00007228	hypothetical protein /// locus:acs-7
192242_at	1.41585	0.004495	F32H2.6	F32H2.6 /// WBGene00009343	hypothetical protein /// fatty acid synthase (N-terminus)
172063_x_at	1.4155	0.019595	T01B11.7	oat-1 /// WBGene00003837	Organic Anion Transporter /// locus:oat-1
189259_s_at	1.41535	0.000284	T02D1.5	pmp-4 /// WBGene00004061	Peroxisomal Membrane Protein related /// locus:pmp-4
183764_at	1.41499	0.037149	Y6B3B.10	lagr-1 /// WBGene00006505	LAG1 (yeast Longevity-Assurance Gene) Related /// locus:lagr-1
188389_at	1.41412	0.061029	B0024.2	col-150 /// WBGene00000723	COLlagen /// locus:col-150
172196_x_at	1.41147	0.027881	K08C9.4	col-65 /// WBGene00000641	COLlagen /// locus:col-65
179252_at	1.41065	0.01779	F53B2.6	ham-1 /// WBGene00001820	HSN Abnormal Migration /// locus:ham-1
171807_x_at	1.40977	0.050063	C02E7.7	C02E7.7 /// WBGene00015340	hypothetical protein /// status:Confirmed
182743_at	1.40833	0.052257	Y47D3B.6	WBGene00012942 /// Y47D3B.6	status:Confirmed /// hypothetical protein
172866_x_at	1.40433	0.011901	T01B11.7	oat-1 /// WBGene00003837	Organic Anion Transporter /// locus:oat-1
172580_at	1.40371	0.012188	F33D11.8	F33D11.8 /// WBGene00018005	hypothetical protein /// status:Confirmed
182793_at	1.4022	0.014649	C11G10.1	C11G10.1 /// WBGene00007525	hypothetical protein /// status:Confirmed
182405_at	1.40219	0.001538	C01G10.17 /// C01G10.4	C01G10.17 /// C01G10.4 /// WBGene00007231 /// WBGene00044658	hypothetical protein /// hypothetical protein /// status:Partially_confirmed /// status:Confirmed
171735_x_at	1.40088	0.029638	T06E4.4	col-147 /// WBGene00000720	COLlagen /// locus:col-147
183301_s_at	1.40004	0.015779	F35C5.12	F35C5.12 /// WBGene00009400	hypothetical protein /// status:Confirmed
172207_x_at	1.39979	0.006826	T06E4.9	T06E4.9 /// WBGene00011536	hypothetical protein /// status:Partially_confirmed
192577_at	1.3996	0.072743	F45G2.1	nas-1 /// WBGene00003520	Nematode AStacin protease /// locus:nas-1
188705_s_at	1.39789	0.11514	T06D8.10	peroxidase /// WBGene00011530	hypothetical protein /// peroxidase
183677_at	1.39766	0.00582	C16E9.1	C16E9.1 /// WBGene00015865	hypothetical protein /// status:Partially_confirmed
172552_x_at	1.39714	0.009104	Y105C5A.3 /// Y105C5A.4 /// Y105C5A.5 /// Y105C5A.6 /// Y73F8A.8 /// Y73F8A.9	abu-5 /// pqn-76 /// pqn-78 /// pqn-79 /// pqn-90 /// pqn-91 /// WBGene00000028 /// WBGene00004158 /// WBGene00004159 /// WBGene00004160 /// WBGene00004170 /// WBGene00004171	Activated in Blocked Unfolded protein response /// Prion-like-(Q/N-rich)-domain-bearing protein /// Prion-like-(Q/N-rich)-domain-bearing protein /// Prion-like-(Q/N-rich)-domain-bearing protein /// Prion-like-(Q/N-rich)-domain-bearing protein /// Prion-like-(Q/N-rich)-domain-bearing protein /// locus:abu-5 /// locus:pqn-76 /// locus:pqn-78 /// locus:pqn-79 /// locus:pqn-90 /// locus:pqn-91
180665_at	1.39641	0.001276	D2021.4	D2021.4	hypothetical protein
184368_at	1.39578	0.03593	Y43E12A.2	WBGene00012794 /// Y43E12A.2	status:Confirmed /// hypothetical protein
172388_x_at	1.39513	0.054923	B0213.2	nlp-27 /// WBGene00003765	Neuropeptide-Like Protein /// locus:nlp-27
194205_x_at	1.39384	0.03025	F15H10.1	col-12 /// WBGene00000601	COLlagen /// locus:col-12
175163_at	1.3929	0.080393	F45H7.4	prk-2 /// WBGene00004183	Pim (mammalian oncogene) Related Kinase /// locus:prk-2
183496_at	1.39249	0.054877	C26B2.8	C26B2.8 /// WBGene00016130	hypothetical protein /// status:Partially_confirmed
181308_s_at	1.39168	0.041158	C37H5.9	nas-9	Nematode AStacin protease
180909_at	1.39063	0.11995	C32H11.4	C32H11.4 /// WBGene00007867	hypothetical protein /// status:Confirmed
186531_at	1.39061	0.00558	Y37E11B.7	WBGene00021379 /// Y37E11B.7	status:Confirmed /// hypothetical protein
192920_s_at	1.38959	0.038853	F54D1.4	nhr-7 /// WBGene00003606	Nuclear Hormone Receptor family /// locus:nhr-7
173339_at	1.38742	0.051286	---	---	---
179266_at	1.38701	0.000484	F15D4.5	F15D4.5 /// WBGene00008862	hypothetical protein /// status:Partially_confirmed
176360_at	1.38455	0.00159	R13A5.10	R13A5.10 /// WBGene00020052	hypothetical protein /// status:Partially_confirmed
191827_at	1.38425	0.017716	C54D1.1	pgp-10 /// WBGene00004004	P-GlycoProtein related /// locus:pgp-10
172391_x_at	1.38311	0.11324	F39D8.1	pqn-36	Prion-like-(Q/N-rich)-domain-bearing protein
188469_at	1.38271	0.030836	T15B7.5	col-141 /// WBGene00000714	COLlagen /// locus:col-141
185683_at	1.38213	0.013262	Y67A10A.9	WBGene00013458 /// Y67A10A.9	status:Partially_confirmed /// hypothetical protein
186781_at	1.38157	0.004401	F35F10.13	F35F10.13 /// WBGene00018062	hypothetical protein /// status:Partially_confirmed
179733_s_at	1.37982	0.017832	K11G9.5	K11G9.5 /// WBGene00019655	hypothetical protein /// status:Partially_confirmed
183838_s_at	1.37484	0.003536	W06D12.5	twk-33 /// WBGene00006685	TWiK family of potassium channels /// locus:twk-33
181912_at	1.37413	0.005393	F58H10.1	F58H10.1 /// WBGene00010291	hypothetical protein /// status:Confirmed
175650_s_at	1.3739	0.008038	R186.4	lin-46 /// WBGene00003031	abnormal cell LINeage /// locus:lin-46
183867_at	1.37354	0.071998	C45E5.4	C45E5.4 /// WBGene00016667	hypothetical protein /// status:Confirmed
178380_at	1.37223	0.053573	K03B8.8	K03B8.8 /// WBGene00010525	hypothetical protein /// status:Confirmed
179171_at	1.37166	0.14493	T27F6.8	T27F6.8 /// WBGene00012107	hypothetical protein /// status:Confirmed
178813_at	1.37011	0.013008	C47B2.8	prx-11 /// WBGene00004196	PeRoXisome assembly factor /// locus:prx-11
177290_at	1.36969	0.001381	ZK20.1	WBGene00013923 /// ZK20.1	status:Partially_confirmed /// hypothetical protein
173691_s_at	1.36918	0.051216	ZK688.2	WBGene00022797 /// ZK688.2	status:Partially_confirmed /// hypothetical protein
179401_at	1.36885	0.16999	ZK662.2	WBGene00014039 /// ZK662.2	status:Confirmed /// hypothetical protein
172443_x_at	1.36861	0.035638	Y73F8A.8 /// Y73F8A.9	pqn-91 /// WBGene00004170 /// WBGene00004171	Prion-like-(Q/N-rich)-domain-bearing protein /// locus:pqn-90 /// locus:pqn-91
189847_at	1.36853	0.018892	R12A1.3	R12A1.3 /// WBGene00020017	hypothetical protein /// protease inhibitor
172685_x_at	1.36563	0.027758	F07B7.11 /// F07B7.4 /// F45F2.12 /// K06C4.12 /// K06C4.4	his-20 /// his-22 /// his-52 /// his-54 /// his-8 /// WBGene00001882 /// WBGene00001894 /// WBGene00001896 /// WBGene00001926 /// WBGene00001928	HIStone /// HIStone /// HIStone /// HIStone /// HIStone /// locus:his-8 /// locus:his-20 /// locus:his-22 /// locus:his-52 /// locus:his-54
174874_at	1.36155	0.000198	F55H2.6	clu-1 /// WBGene00000550	yeast CLU (mitochondrial clustering) related /// locus:clu-1
190402_at	1.36053	0.015092	R08E3.4	ztf-16	Zinc finger Transcription Factor family
192516_at	1.3597	0.011819	F31F6.6	nac-1 /// WBGene00003517	NADC (Na+-coupled dicarboxylate transporter) family /// locus:nac-1
190311_s_at	1.35913	0.001498	C45B11.3	dhs-18 /// WBGene00000981	DeHydrogenases, Short chain /// locus:dhs-18
178847_at	1.35559	0.10503	C30F2.3	C30F2.3 /// WBGene00007817	hypothetical protein /// status:Partially_confirmed
192135_at	1.35423	0.012226	B0272.4	B0272.4 /// WBGene00007130	hypothetical protein /// enoyl-CoA hydratase/isomerase
172879_x_at	1.35325	0.045813	F15H10.1 /// F15H10.2	col-12 /// WBGene00000601 /// WBGene00000602	COLlagen /// locus:col-12 /// locus:col-13
172874_x_at	1.35286	0.016087	F07B7.11 /// F07B7.4 /// F45F2.12 /// K06C4.12 /// K06C4.4	his-8 /// WBGene00001882 /// WBGene00001894 /// WBGene00001896 /// WBGene00001926 /// WBGene00001928	HIStone /// locus:his-8 /// locus:his-20 /// locus:his-22 /// locus:his-52 /// locus:his-54
181229_at	1.35237	0.045908	F23F1.2	F23F1.2 /// WBGene00017743	hypothetical protein /// status:Confirmed
177017_at	1.35144	0.008368	Y94H6A.5	Y94H6A.5	hypothetical protein
184868_at	1.35094	0.01418	F12A10.1 /// F12A10.9	F12A10.1 /// F12A10.9 /// WBGene00017390 /// WBGene00077704	hypothetical protein /// hypothetical protein /// status:Confirmed /// status:Partially_confirmed
190050_at	1.35036	0.010646	C14C6.4	nhr-155 /// WBGene00015758	Nuclear Hormone Receptor family /// locus:nhr-155
193900_at	1.34914	0.005742	Y75B8A.4	WBGene00013541 /// Y75B8A.4	ATPases associated with various cellular activities (AAA) /// hypothetical protein
186726_at	1.34891	0.11799	Y38E10A.13	WBGene00012591 /// Y38E10A.13	locus:nspe-1 /// hypothetical protein
177829_at	1.3486	0.018479	F14E5.5	lips-10 /// WBGene00008803	LIPaSe related /// locus:lips-10
193001_s_at	1.34649	0.004465	F11C1.6	nhr-25	Nuclear Hormone Receptor family
186804_at	1.34618	0.000239	C05B5.4	C05B5.4 /// WBGene00007321	hypothetical protein /// status:Partially_confirmed
183090_s_at	1.34519	0.004842	ZK742.4	WBGene00022814 /// ZK742.4	status:Partially_confirmed /// hypothetical protein
189178_at	1.34444	0.050872	F44G3.2	F44G3.2 /// WBGene00009706	hypothetical protein /// arginine kinase
178138_at	1.34441	0.079083	F38B7.2	F38B7.2	hypothetical protein
178041_at	1.34361	0.019346	F16C3.2	F16C3.2 /// WBGene00008886	hypothetical protein /// status:Confirmed
177796_at	1.34352	0.00046	C11H1.9	C11H1.9	hypothetical protein
186788_s_at	1.34332	0.1108	R07B1.9	R07B1.9 /// WBGene00011081	hypothetical protein /// status:Partially_confirmed
175726_s_at	1.34185	0.024046	H01A20.1	nhr-3 /// WBGene00003602	Nuclear Hormone Receptor family /// locus:nhr-3
183850_at	1.34163	0.014251	Y48E1B.8	WBGene00013007 /// Y48E1B.8	status:Confirmed /// hypothetical protein
184602_at	1.34044	0.022626	C10H11.3	ugt-25 /// WBGene00015692	UDP-GlucuronosylTransferase /// locus:ugt-25
193542_at	1.34003	0.016991	T06C12.7	nhr-84 /// WBGene00003674	Nuclear Hormone Receptor family /// locus:nhr-84
191435_s_at	1.33981	0.065611	T01B11.7	oat-1 /// WBGene00003837	Organic Anion Transporter /// locus:oat-1
174364_at	1.3388	0.055947	Y47D9A.2	scpl-3	SCP(Small C-terminal domain Phosphatase)-Like phosphatase
179224_s_at	1.33857	0.006001	B0024.8	che-12 /// WBGene00000491	abnormal CHEmotaxis /// locus:che-12
192634_at	1.33786	0.032477	ZC410.1	nhr-11	Nuclear Hormone Receptor family
177059_at	1.33625	0.000229	Y46C8AL.5	clec-72 /// WBGene00021583	C-type LECtin /// locus:clec-72
192499_at	1.33603	0.001406	E04F6.3	maoc-1 /// WBGene00017123	MAO-C-like dehydratase domain /// locus:maoc-1
174878_at	1.33397	0.19276	T19D2.1	T19D2.1 /// WBGene00020567	hypothetical protein /// status:Partially_confirmed
173225_at	1.33294	0.04483	T05G5.11 /// T05G5.12	dao-6 /// pqm-96 /// WBGene00000932 /// WBGene00004097	Dauer or Aging adult Overexpression /// ParaQuat (Methylviologen) responsive /// locus:dao-6 /// locus:pqm-96
172605_x_at	1.33215	0.015591	Y105C5A.3 /// Y105C5A.4 /// Y105C5A.5 /// Y105C5A.6 /// Y73F8A.8 /// Y73F8A.9	abu-5 /// pqn-76 /// pqn-78 /// pqn-79 /// pqn-90 /// pqn-91 /// WBGene00000028 /// WBGene00004158 /// WBGene00004159 /// WBGene00004160 /// WBGene00004170 /// WBGene00004171	Activated in Blocked Unfolded protein response /// Prion-like-(Q/N-rich)-domain-bearing protein /// Prion-like-(Q/N-rich)-domain-bearing protein /// Prion-like-(Q/N-rich)-domain-bearing protein /// Prion-like-(Q/N-rich)-domain-bearing protein /// Prion-like-(Q/N-rich)-domain-bearing protein /// locus:abu-5 /// locus:pqn-76 /// locus:pqn-78 /// locus:pqn-79 /// locus:pqn-90 /// locus:pqn-91
184624_s_at	1.33158	0.11235	C25H3.10	C25H3.10	hypothetical protein
172950_at	1.33129	0.012432	ZK430.8	mlt-7 /// WBGene00022743	MoLTing defective /// locus:mlt-7
186036_at	1.33093	0.007788	C54F6.13	nhx-3	Na/H eXchanger
186522_s_at	1.32955	0.000852	C17B7.10 /// T28A11.20	C17B7.10 /// T28A11.20 /// WBGene00015884 /// WBGene00020882	hypothetical protein /// hypothetical protein /// status:Partially_confirmed /// status:Partially_confirmed
187284_at	1.32858	0.033675	C34C12.7	C34C12.7 /// WBGene00007926	hypothetical protein /// status:Confirmed
172442_x_at	1.32797	0.076845	Y73F8A.8 /// Y73F8A.9	pqn-90 /// WBGene00004170 /// WBGene00004171	Prion-like-(Q/N-rich)-domain-bearing protein /// locus:pqn-90 /// locus:pqn-91
180973_at	1.32784	0.008284	F49F1.6	F49F1.6 /// WBGene00018646	hypothetical protein /// status:Confirmed
184713_at	1.32675	0.001965	F35F10.5	F35F10.5 /// WBGene00018055	hypothetical protein /// status:Partially_confirmed
191951_at	1.32371	0.09732	T19H12.10	ugt-11 /// WBGene00020593	UDP-GlucuronosylTransferase /// locus:ugt-11
171904_x_at	1.32354	0.20162	D1054.11	D1054.11 /// WBGene00008378	hypothetical protein /// status:Confirmed
178038_at	1.32333	0.055351	T23F6.1	T23F6.1 /// WBGene00011949	hypothetical protein /// status:Confirmed
182120_at	1.32305	0.003892	Y87G2A.2	WBGene00013594 /// Y87G2A.2	status:Partially_confirmed /// hypothetical protein
188314_at	1.32284	0.005149	ZK75.1	ins-4 /// WBGene00002087	INSulin related /// locus:ins-4
177917_at	1.32249	0.075943	C02D4.1	jud-4 /// WBGene00007262	JUDang (Korean for resistant to alcohol) /// locus:jud-4
177516_at	1.32189	0.091692	T21C9.9	T21C9.9 /// WBGene00011895	hypothetical protein /// status:Confirmed
176026_at	1.32062	0.060769	C06E1.3	C06E1.3 /// WBGene00015519	hypothetical protein /// status:Partially_confirmed
179968_at	1.3168	0.046807	W10C8.4	W10C8.4	hypothetical protein
183009_at	1.31658	0.010919	Y38F1A.8	WBGene00012610 /// Y38F1A.8	status:Confirmed /// hypothetical protein
188390_at	1.31645	0.013713	F56C11.2	ptr-11 /// WBGene00004225	PaTched Related family /// locus:ptr-11
172159_x_at	1.31504	0.002513	F41E7.4	fip-5 /// WBGene00009620	Fungus-Induced Protein /// locus:fip-5
188441_at	1.31427	0.005022	F21F8.4	protease /// WBGene00017678	hypothetical protein /// protease
191788_at	1.31314	0.000595	T27D12.1	T27D12.1 /// WBGene00012085	hypothetical protein /// sodium/phosphate transporter
176786_at	1.31254	0.031903	F14H12.3	F14H12.3 /// WBGene00017471	hypothetical protein /// status:Confirmed
182787_s_at	1.31227	0.040907	Y69H2.3	Y69H2.3	hypothetical protein
174406_at	1.31203	0.024871	F13B10.1	tir-1	TIR (Toll and Interleukin 1 Receptor) domain protein
174336_at	1.31183	0.043454	C33D9.1	exc-5	EXCretory canal abnormal
193510_s_at	1.31036	0.020914	C06C6.5	nhr-50	Nuclear Hormone Receptor family
178577_at	1.30991	0.058529	C49F8.1	C49F8.1 /// WBGene00008213	hypothetical protein /// status:Partially_confirmed
189769_at	1.30846	0.11046	ZC21.3	ZC21.3	hypothetical protein
194252_x_at	1.30837	0.04886	F38A3.2	ram-2 /// WBGene00004300	abnormal RAy Morphology /// locus:ram-2
192089_s_at	1.30781	0.062045	F13H8.5	F13H8.5 /// WBGene00017438	hypothetical protein /// Phospholipase ADRAB-B (Rabbit)
177647_s_at	1.3068	0.051637	T06E4.8	T06E4.8 /// WBGene00011535	hypothetical protein /// status:Partially_confirmed
176458_at	1.30627	0.005298	Y47D7A.12	WBGene00021624 /// Y47D7A.12	status:Partially_confirmed /// hypothetical protein
173398_s_at	1.30523	0.16882	F53H2.2	cnc-7 /// WBGene00010005	CaeNaCin (Caenorhabditis bacteriocin) /// locus:cnc-7
180672_at	1.30522	0.059954	C37C3.7	C37C3.7 /// WBGene00016499	hypothetical protein /// status:Partially_confirmed
172427_x_at	1.30454	0.10209	B0213.3	nlp-28 /// WBGene00003766	Neuropeptide-Like Protein /// locus:nlp-28
194020_s_at	1.30436	0.09836	M176.7	kin-16 /// WBGene00002200	protein KINase /// locus:kin-16
188908_s_at	1.3035	0.010852	F56H11.1	fibrulin-1D	hypothetical protein
189006_s_at	1.30341	0.000221	T01C3.7	fib-1 /// WBGene00001423	FIBrillarin family /// locus:fib-1
191294_at	1.30229	0.013378	ZC373.1	WBGene00013866 /// ZC373.1	cystathionine beta-synthase /// hypothetical protein
172710_x_at	1.30142	0.016338	T06E4.6	col-146 /// WBGene00000719	COLlagen /// locus:col-146
188500_at	1.29931	0.11748	T15B7.4	col-142 /// WBGene00000715	COLlagen /// locus:col-142
173680_at	1.2993	0.006473	T02C5.3	igcm-3	ImmunoGlobulin-like Cell adhesion Molecule family
173869_at	1.29807	0.063863	C18E9.7	C18E9.7 /// WBGene00007687	hypothetical protein /// protein-tyrosine phosphatase like
188202_s_at	1.2972	0.00719	T12F5.4	lin-59 /// WBGene00003040	abnormal cell LINeage /// locus:lin-59
180520_at	1.29662	0.10263	T28H10.2	T28H10.2 /// WBGene00012143	hypothetical protein /// status:Confirmed
176256_s_at	1.29547	0.095461	Y58A7A.4	WBGene00021978 /// Y58A7A.4	status:Partially_confirmed /// hypothetical protein
178799_at	1.29526	0.004328	F14D7.10 /// F14D7.7	F14D7.7 /// WBGene00008794 /// WBGene00008797	hypothetical protein /// status:Partially_confirmed /// status:Predicted
189419_at	1.29506	0.013194	F15B9.6	F15B9.6 /// WBGene00008850	hypothetical protein /// phospholipase A2
186041_at	1.29504	0.027046	T25G12.3	T25G12.3 /// WBGene00020811	hypothetical protein /// status:Partially_confirmed
174822_at	1.29445	0.005703	F56D12.5	vig-1	VIG (Drosophila Vasa Intronic Gene) ortholog
172240_x_at	1.29404	0.17533	F53H2.2	cnc-7 /// WBGene00010005	CaeNaCin (Caenorhabditis bacteriocin) /// locus:cnc-7
186720_at	1.29394	0.001003	T28A11.19	T28A11.19 /// WBGene00020881	hypothetical protein /// status:Partially_confirmed
182559_at	1.29234	0.1013	C01G10.6	C01G10.6 /// WBGene00007233	hypothetical protein /// status:Confirmed
172585_x_at	1.29213	0.007844	Y105C5A.3 /// Y105C5A.5 /// Y105C5A.6 /// Y73F8A.9	pqn-76 /// WBGene00004158 /// WBGene00004159 /// WBGene00004160 /// WBGene00004171	Prion-like-(Q/N-rich)-domain-bearing protein /// locus:pqn-76 /// locus:pqn-78 /// locus:pqn-79 /// locus:pqn-91
177804_at	1.2913	0.020717	T01B7.8	T01B7.8 /// WBGene00011313	hypothetical protein /// status:Confirmed
190705_s_at	1.29105	0.16384	C17C3.12	acdh-2	Acyl CoA DeHydrogenase
192627_at	1.28924	0.030478	R06B9.4	R06B9.4 /// WBGene00011055	hypothetical protein /// dihydroxyvitamin D3-induced protein
186811_s_at	1.28765	0.003073	ZK550.6	WBGene00014000 /// ZK550.6	status:Confirmed /// hypothetical protein
193679_s_at	1.28674	0.027174	H01A20.1	nhr-3 /// WBGene00003602	Nuclear Hormone Receptor family /// locus:nhr-3
179204_s_at	1.2865	0.11907	T27F2.4	T27F2.4 /// WBGene00012101	hypothetical protein /// status:Confirmed
180884_at	1.28636	0.014746	T05H4.1	acl-8 /// WBGene00020264	ACyLtransferase-like /// locus:acl-8
192815_s_at	1.28624	0.068803	C55A6.12	C55A6.12 /// WBGene00044019	hypothetical protein /// status:Partially_confirmed
183115_at	1.28564	0.089869	C34H4.2	C34H4.2 /// WBGene00016425	hypothetical protein /// status:Confirmed
184917_at	1.28434	0.005807	T20D4.17	T20D4.17 /// WBGene00020622	hypothetical protein /// status:Partially_confirmed
193231_s_at	1.28401	0.041022	B0564.6 /// B0564.9	B0564.6 /// B0564.9 /// WBGene00007208	hypothetical protein /// hypothetical protein /// Leucine Rich Repeat (2 copies) (2 domains)
191667_at	1.28392	0.022009	Y48A6B.9	WBGene00012970 /// Y48A6B.9	Zinc-binding dehydrogenases /// hypothetical protein
172824_x_at	1.2839	0.041893	T10C6.11	his-4 /// WBGene00001878	HIStone /// locus:his-4
194157_s_at	1.28366	0.13636	F53B6.8	fipr-26 /// WBGene00009963	FIP (Fungus-Induced Protein) Related /// locus:fipr-26
183696_at	1.2835	0.072073	ZK1010.4	WBGene00014178 /// ZK1010.4	status:Partially_confirmed /// hypothetical protein
177776_at	1.28347	0.018291	C33D3.3	C33D3.3 /// WBGene00007894	hypothetical protein /// status:Partially_confirmed
178192_at	1.28286	0.006372	F54C9.9	F54C9.9 /// WBGene00010044	hypothetical protein /// status:Confirmed
173724_at	1.28275	0.053219	C10E2.6	C10E2.6 /// WBGene00015676	hypothetical protein /// sugar transporter
171745_x_at	1.28266	0.010645	F56C11.2	ptr-11 /// WBGene00004225	PaTched Related family /// locus:ptr-11
180405_at	1.28209	0.1025	K10H10.5	K10H10.5 /// WBGene00010761	hypothetical protein /// status:Partially_confirmed
176539_at	1.28198	0.042101	Y102A11A.7	WBGene00022417 /// Y102A11A.7	status:Confirmed /// hypothetical protein
187069_at	1.28179	0.03437	Y57A10A.26	WBGene00013266 /// Y57A10A.26	status:Confirmed /// hypothetical protein
172821_x_at	1.28161	0.038769	F52B11.4	col-133 /// WBGene00000707	COLlagen /// locus:col-133
187961_s_at	1.28104	0.065684	C41D7.2	ptr-3 /// WBGene00004218	PaTched Related family /// locus:ptr-3
190977_s_at	1.28078	0.013254	F42D1.2	F42D1.2 /// WBGene00009628	hypothetical protein /// tyrosine aminotransferase
176468_s_at	1.28023	0.005562	Y102A11A.2	Y102A11A.2	hypothetical protein
181329_s_at	1.28002	0.005208	C25A1.10	dao-5	Dauer or Aging adult Overexpression
173151_s_at	1.27969	0.032294	C17C3.1	C17C3.1	hypothetical protein
191776_at	1.27908	0.01175	T19H12.1	ugt-9	UDP-GlucuronosylTransferase
173635_at	1.27869	0.093506	F16F9.2	dpy-6 /// WBGene00001068	DumPY : shorter than wild-type /// locus:dpy-6
177801_at	1.27783	0.081135	C29F3.5	clec-230 /// WBGene00007806	C-type LECtin /// locus:clec-230
175371_at	1.27765	0.052761	R04E5.8	R04E5.8	hypothetical protein
183330_s_at	1.27732	0.10887	C09B8.4	C09B8.4 /// WBGene00015623	hypothetical protein /// status:Partially_confirmed
181731_at	1.27675	0.027162	C06E2.1	C06E2.1 /// WBGene00015527	hypothetical protein /// status:Partially_confirmed
187837_at	1.27647	0.017764	F26D12.1	fkh-7	ForKHead transcription factor family
173203_at	1.27597	0.23965	F31C3.9	F31C3.9	---
179993_at	1.27563	0.14746	F35C11.6	F35C11.6 /// WBGene00009405	hypothetical protein /// status:Partially_confirmed
187031_at	1.27151	0.026881	F28H7.8	F28H7.8 /// WBGene00009241	hypothetical protein /// status:Partially_confirmed
173795_at	1.27035	0.029979	F14B4.3	F14B4.3 /// WBGene00008781	hypothetical protein /// DNA-directed RNA polymerase I
192779_at	1.26997	0.033912	W01B11.5	pqn-72	Prion-like-(Q/N-rich)-domain-bearing protein
190473_at	1.26964	0.049475	R90.2	ttr-27 /// WBGene00011284	TransThyretin-Related family domain /// locus:ttr-27
172703_x_at	1.26959	0.074929	F57B1.4	col-160 /// WBGene00000733	COLlagen /// locus:col-160
173428_at	1.26815	0.017324	T12F5.4	lin-59	Trithorax-related protein LIN-59 (lin-59)
172666_x_at	1.26791	0.064824	W01B11.5	pqn-72	Prion-like-(Q/N-rich)-domain-bearing protein
179650_at	1.26777	0.024884	K08D8.4	K08D8.4	hypothetical protein
171725_x_at	1.26747	0.020353	F57B1.4	col-160 /// WBGene00000733	COLlagen /// locus:col-160
192333_at	1.26696	0.01801	F40F8.7	pqm-1 /// WBGene00004096	ParaQuat (Methylviologen) responsive /// locus:pqm-1
175449_s_at	1.26677	0.002637	Y38E10A.14	WBGene00012592 /// Y38E10A.14	status:Confirmed /// hypothetical protein
192500_at	1.26653	0.00253	C14F5.2	WBGene00006980 /// zig-3	locus:zig-3 /// 2 (Zwei) IG-domain protein
173756_at	1.26652	0.031629	T27E4.7	T27E4.7 /// WBGene00020865	hypothetical protein /// status:Confirmed
189597_s_at	1.26643	0.003022	F59F4.1	F59F4.1 /// WBGene00010336	hypothetical protein /// acyl-CoA oxidase I
174789_at	1.26565	0.043888	T09B4.5	T09B4.5	hypothetical protein
173117_at	1.26543	0.011795	H10E21.4	H10E21.4	Hypothetical protein (H10E21.4)
175560_at	1.26535	0.010772	F59E11.7	F59E11.7	Hypothetical protein (F59E11.7)
192281_at	1.26521	0.020803	F41C3.3	acs-11 /// WBGene00018269	fatty Acid CoA Synthetase family /// locus:acs-11
184664_at	1.26515	0.046991	T15B12.1	T15B12.1	hypothetical protein
173472_s_at	1.26472	3.9e-05	Y57A10C.6	WBGene00013284 /// Y57A10C.6	locus:daf-22 /// hypothetical protein
185182_s_at	1.26438	0.029181	T10E10.4	T10E10.4 /// WBGene00020421	hypothetical protein /// status:Partially_confirmed
185944_at	1.26437	0.006236	Y38E10A.7	lips-15 /// WBGene00012585	LIPaSe related /// locus:lips-15
187483_at	1.26326	0.11849	B0416.7	B0416.7	hypothetical protein
190958_s_at	1.26269	0.13993	F44E5.4 /// F44E5.5	F44E5.4 /// F44E5.5 /// WBGene00009691 /// WBGene00009692	hypothetical protein /// hypothetical protein /// Heat shock hsp70 proteins /// Heat shock hsp70 proteins
179157_at	1.26233	0.000895	F32G8.1	srd-34 /// WBGene00005112	Serpentine Receptor, class D (delta) /// locus:srd-34
182091_s_at	1.2623	0.034919	T04A11.1 /// T04A11.4	T04A11.1 /// T04A11.4 /// WBGene00011416 /// WBGene00011419	hypothetical protein /// hypothetical protein /// status:Predicted /// status:Predicted
175268_at	1.26216	0.032613	T09B9.1	esterase /// WBGene00011642	hypothetical protein /// esterase
188133_at	1.2619	0.03774	K07A3.2	ptr-12	PaTched Related family
180662_at	1.26169	0.10333	C54E4.4	C54E4.4 /// WBGene00016919	hypothetical protein /// status:Partially_confirmed
183360_s_at	1.26153	0.005676	T28F2.4	T28F2.4	hypothetical protein
190518_at	1.26144	0.040071	Y39E4B.4	tsp-3 /// WBGene00006629	TetraSPanin family /// locus:tsp-3
176209_at	1.26132	0.10925	Y58A7A.5	WBGene00021979 /// Y58A7A.5	status:Partially_confirmed /// hypothetical protein
182976_at	1.26102	0.036347	C24G7.4	C24G7.4 /// WBGene00016066	hypothetical protein /// status:Partially_confirmed
175601_at	1.2608	0.00298	F31E3.1	ceh-20 /// WBGene00000443	Homeobox /// locus:ceh-20
190830_at	1.26003	0.063419	T21C9.8	ttr-23 /// WBGene00011894	TransThyretin-Related family domain /// locus:ttr-23
181202_at	1.25994	0.13142	F26G1.2	F26G1.2	hypothetical protein
177406_at	1.25863	0.00269	K05C4.5	K05C4.5 /// WBGene00010582	hypothetical protein /// status:Partially_confirmed
184051_at	1.2586	0.099542	C26F1.1	C26F1.1	hypothetical protein
174811_at	1.25838	0.000456	C05C8.7	C05C8.7 /// WBGene00015464	hypothetical protein /// mannose-6-phosphate isomerase
186929_at	1.25687	0.00408	ZK265.6	WBGene00013958 /// ZK265.6	status:Confirmed /// hypothetical protein
181683_at	1.25674	0.010023	M03E7.2	M03E7.2 /// WBGene00019754	hypothetical protein /// status:Confirmed
179285_at	1.25622	0.14652	ZK669.3	WBGene00014053 /// ZK669.3	status:Confirmed /// hypothetical protein
191461_at	1.25579	0.00172	R05D11.4	R05D11.4 /// WBGene00011032	hypothetical protein /// ATP dependent RNA helicase
174649_s_at	1.25487	0.003672	F13H8.2	F13H8.2 /// WBGene00017435	hypothetical protein /// beta transducin Trp-Asp domains
172035_x_at	1.25469	0.021136	C06C6.5	nhr-50	Nuclear Hormone Receptor family
179318_at	1.25362	0.039207	F31D4.8	F31D4.8 /// WBGene00009293	hypothetical protein /// status:Confirmed
187398_s_at	1.25339	0.00049	F55F8.3	F55F8.3 /// WBGene00018891	hypothetical protein /// status:Partially_confirmed
193704_at	1.25322	0.00359	Y66H1A.4	WBGene00022046 /// Y66H1A.4	nucleolar protein required for pre-rRNA splicing /// hypothetical protein
193007_s_at	1.25311	0.00248	K08E7.9	pgp-1 /// WBGene00003995	P-GlycoProtein related /// locus:pgp-1
177693_at	1.25266	0.014013	R03G8.3	R03G8.3 /// WBGene00010998	hypothetical protein /// status:Partially_confirmed
172709_x_at	1.25254	0.053459	T06E4.4	col-147 /// WBGene00000720	COLlagen /// locus:col-147
172825_x_at	1.25254	0.024643	F45F2.2	his-39 /// WBGene00001913	HIStone /// locus:his-39
172656_x_at	1.25232	0.027286	Y71F9B.13	Y71F9B.13	hypothetical protein
192472_at	1.25229	0.041112	F08F1.1	kin-9	protein KINase
173940_at	1.25209	0.009969	T14D7.2	oac-46 /// WBGene00011768	O-ACyltransferase homolog /// locus:oac-46
185076_at	1.25208	0.15809	F52F10.4	oac-32 /// WBGene00018708	O-ACyltransferase homolog /// locus:oac-32
183747_at	1.25179	0.13813	C27A2.5	C27A2.5 /// WBGene00016153	hypothetical protein /// status:Partially_confirmed
188398_at	1.25175	0.010626	R08D7.7	R08D7.7 /// WBGene00011147	hypothetical protein /// Carbohydrate kinase
185254_s_at	1.25148	0.003813	F55A12.8	F55A12.8 /// WBGene00018866	hypothetical protein /// status:Partially_confirmed
172386_x_at	1.2512	0.11682	B0213.5	nlp-30 /// WBGene00003768	Neuropeptide-Like Protein /// locus:nlp-30
190910_at	1.25013	0.016991	E02H1.1	E02H1.1 /// WBGene00008455	hypothetical protein /// rRNA methyltransferase
189278_s_at	1.25004	0.065051	T21D11.1	T21D11.1 /// WBGene00020646	hypothetical protein /// zinc protease
174023_at	1.24923	0.060866	ZC410.1	nhr-11	Nuclear Hormone Receptor family
190432_at	1.24865	0.061541	R07B1.8	R07B1.8 /// WBGene00001608	hypothetical protein /// GTP binding protein
174025_at	1.24859	0.018081	F47G4.7	smd-1 /// WBGene00004875	SAM Decarboxylase /// locus:smd-1
182104_at	1.24803	0.2578	ZK1025.3	WBGene00014183 /// ZK1025.3	status:Confirmed /// hypothetical protein
191748_at	1.24757	0.075923	C28G1.1	ubc-23 /// WBGene00006718	UBiquitin Conjugating enzyme /// locus:ubc-23
173157_s_at	1.24749	0.006647	F55F8.5	tag-345 /// WBGene00018893	Temporarily Assigned Gene name /// locus:tag-345
178651_at	1.24723	0.024737	F08G2.5	F08G2.5 /// WBGene00008577	hypothetical protein /// status:Partially_confirmed
190104_at	1.2466	0.048535	E04D5.3	cut-4 /// WBGene00008482	CUTiclin /// locus:cut-4
183371_at	1.24648	0.021794	F58E2.3	F58E2.3 /// WBGene00019047	hypothetical protein /// status:Partially_confirmed
172573_x_at	1.24602	0.022706	Y105C5A.3 /// Y105C5A.6	pqn-79 /// WBGene00004158 /// WBGene00004160	Prion-like-(Q/N-rich)-domain-bearing protein /// locus:pqn-76 /// locus:pqn-79
193659_at	1.24556	0.10668	F47G4.3	gpdh-1 /// WBGene00009824	Glycerol-3-Phosphate DeHydrogenase /// locus:gpdh-1
172764_x_at	1.24527	0.019884	F07B7.10 /// F07B7.3 /// F45F2.4 /// K06C4.11 /// K06C4.3	his-7 /// WBGene00001881 /// WBGene00001893 /// WBGene00001895 /// WBGene00001925 /// WBGene00001927	HIStone /// locus:his-7 /// locus:his-19 /// locus:his-21 /// locus:his-51 /// locus:his-53
191786_at	1.24522	0.040185	R07B1.2	lec-7 /// WBGene00002270	gaLECtin /// locus:lec-7
176445_at	1.24502	0.088613	Y54F10AM.2	feh-1	mammalian FE65 Homolog
175441_s_at	1.24471	0.002381	Y54H5A.2	WBGene00021900 /// Y54H5A.2	status:Confirmed /// hypothetical protein
174966_at	1.2444	0.011588	C46F4.2	acs-17 /// WBGene00016716	fatty Acid CoA Synthetase family /// locus:acs-17
190758_at	1.24412	0.015156	B0395.1	nhx-1 /// WBGene00003729	Na/H eXchanger /// locus:nhx-1
174978_at	1.24394	0.012788	K03C7.2	fkh-9	ForKHead transcription factor family
190022_at	1.24331	0.006498	ZK697.2	nhr-256 /// WBGene00022805	Nuclear Hormone Receptor family /// locus:nhr-256
174281_at	1.24204	0.040608	Y77E11A.14	WBGene00022314 /// Y77E11A.14	status:Confirmed /// hypothetical protein
173388_s_at	1.24184	8.8e-05	F09B12.3	F09B12.3 /// WBGene00008607	hypothetical protein /// status:Partially_confirmed
185664_at	1.24173	0.027479	C36C5.14	C36C5.14 /// WBGene00016483	hypothetical protein /// status:Partially_confirmed
174564_at	1.24125	0.08168	C05D12.3b	C05D12.3b	---
177162_at	1.24116	0.026096	Y38F2AL.1	nsy-4 /// WBGene00021415	Neuronal Symmetry /// locus:nsy-4
188366_s_at	1.24058	0.028621	F54D1.2 /// F54D1.3	col-126 /// col-127 /// WBGene00000700 /// WBGene00000701	COLlagen /// COLlagen /// locus:col-126 /// locus:col-127
180288_at	1.24042	0.065192	T06E4.10	T06E4.10 /// WBGene00011537	hypothetical protein /// status:Confirmed
192641_s_at	1.24016	0.076485	C27C7.3 /// ZK1025.6	nhr-244 /// nhr-74 /// WBGene00003664 /// WBGene00014186	Nuclear Hormone Receptor family /// Nuclear Hormone Receptor family /// locus:nhr-74 /// locus:nhr-244
181392_at	1.23946	0.068605	F23F1.5	F23F1.5 /// WBGene00017746	hypothetical protein /// status:Partially_confirmed
189710_at	1.23905	0.005358	T13C5.5	bca-1 /// WBGene00000245	Beta Carbonic Anhydrase /// locus:bca-1
182376_s_at	1.23896	0.005165	F53F4.11	F53F4.11 /// WBGene00009993	hypothetical protein /// status:Confirmed
178752_at	1.23863	0.008394	W06A7.4	W06A7.4 /// WBGene00012293	hypothetical protein /// status:Partially_confirmed
184734_at	1.23863	0.119	W08E12.6	W08E12.6 /// WBGene00021087	hypothetical protein /// status:Partially_confirmed
184243_s_at	1.2384	0.01171	W01B11.3	nol-5 /// WBGene00020915	NucleOLar protein /// locus:nol-5
171796_x_at	1.23822	0.20519	C02E7.6	C02E7.6 /// WBGene00015339	hypothetical protein /// status:Confirmed
187000_s_at	1.23821	0.016728	Y57A10A.27	WBGene00013267 /// Y57A10A.27	status:Confirmed /// hypothetical protein
173003_s_at	1.23754	0.005605	Y17D7A.3	nhr-65	Nuclear Hormone Receptor family
191738_at	1.2374	0.078754	T24H10.1	T24H10.1 /// WBGene00012000	hypothetical protein /// transcription factor S-II
187321_s_at	1.23731	0.000596	Y110A7A.16	elpc-1 /// WBGene00022463	ELongator complex Protein Component /// locus:elpc-1
179860_at	1.23685	0.13441	K04C2.5	K04C2.5 /// WBGene00019382	hypothetical protein /// status:Confirmed
189460_at	1.23668	0.11133	B0285.9	ckb-2 /// WBGene00000512	Choline Kinase B /// locus:ckb-2
191957_at	1.23654	0.000972	C05C8.7	C05C8.7 /// WBGene00015464	hypothetical protein /// mannose-6-phosphate isomerase
190053_at	1.23544	0.005795	F52H2.2	aat-3 /// WBGene00000004	Amino Acid Transporter /// locus:aat-3
173767_s_at	1.23544	0.033605	C15A11.5 /// C15A11.6	col-62 /// col-7 /// WBGene00000596 /// WBGene00000638	COLlagen /// COLlagen /// locus:col-7 /// locus:col-62
192009_at	1.2353	0.15838	E02H1.3	tag-124 /// WBGene00006473	Temporarily Assigned Gene name /// locus:tag-124
180204_at	1.23465	0.093171	F35E12.9	F35E12.9	hypothetical protein
193735_at	1.2346	0.10478	B0334.6	B0334.6 /// WBGene00007146	hypothetical protein /// Gonadotropin-releasing hormone receptor like protein
173100_s_at	1.23455	0.006961	T01C3.7	fib-1 /// WBGene00001423	FIBrillarin family /// locus:fib-1
186528_s_at	1.23432	0.05345	F46E10.11	F46E10.11 /// WBGene00018492	hypothetical protein /// status:Confirmed
173757_s_at	1.23411	0.050648	T27E4.7	T27E4.7 /// WBGene00020865	hypothetical protein /// status:Confirmed
189169_s_at	1.2334	0.004129	H24K24.5	fmo-5 /// WBGene00001480	Flavin-containing MonoOxygenase family /// locus:fmo-5
192277_at	1.23297	0.058829	R07B7.11	gana-1 /// WBGene00011095	GAlactosidase/N-Acetylgalactosaminidase /// locus:gana-1
181223_at	1.23282	0.049437	C34D4.9	nas-8 /// WBGene00003527	Nematode AStacin protease /// locus:nas-8
174894_at	1.2328	0.032175	F21A10.2	F21A10.2	---
190470_at	1.23266	0.007531	Y48A6B.3	WBGene00012964 /// Y48A6B.3	Ribosomal protein L7Ae /// hypothetical protein
183608_at	1.23242	0.036624	F44A2.3	F44A2.3 /// WBGene00018403	hypothetical protein /// status:Partially_confirmed
175782_s_at	1.23178	0.000851	F13D11.2	hbl-1	HunchBack Like (fly gap gene related)
193792_s_at	1.23175	0.031494	C12D8.11	rop-1 /// WBGene00004405	RO (Ro) ribonucleoProtein family /// locus:rop-1
173537_at	1.23175	0.014026	B0361.9	B0361.9 /// WBGene00015163	hypothetical protein /// status:Confirmed
191036_at	1.23153	0.15703	F10F2.3	lips-3 /// WBGene00008655	LIPaSe related /// locus:lips-3
175475_s_at	1.23113	0.001492	K09A9.1	nipi-3 /// WBGene00010700	No Induction of Peptide after Drechmeria Infection /// locus:nipi-3
192639_s_at	1.23111	0.024869	F28D1.1	F28D1.1 /// WBGene00009211	hypothetical protein /// Yeast hypothetical protein YER2 like
179940_at	1.23104	0.065889	C04G6.11 /// C04G6.7	C04G6.11 /// C04G6.7 /// WBGene00015457 /// WBGene00015459	hypothetical protein /// hypothetical protein /// status:Partially_confirmed /// status:Predicted
172578_x_at	1.23047	0.025309	Y43F8B.2	Y43F8B.2	hypothetical protein
193520_at	1.23042	0.12228	W06B3.2	sma-5	SMAll
176836_s_at	1.23014	0.001093	Y51H7C.11	nol-6 /// WBGene00021789	NucleOLar protein /// locus:nol-6
181055_at	1.22985	0.060661	T19D7.3	T19D7.3 /// WBGene00020571	hypothetical protein /// status:Confirmed
190270_at	1.22948	0.070972	T21D12.12	T21D12.12 /// WBGene00020651	hypothetical protein /// protease inhibitor
190545_at	1.22913	0.0203	C04G6.1	mpk-2	MAP Kinase
193903_at	1.22906	0.10133	C47A10.1	pgp-9 /// WBGene00004003	P-GlycoProtein related /// locus:pgp-9
191652_at	1.22895	0.084789	F22B8.6	F22B8.6 /// WBGene00009048	hypothetical protein /// locus:cth-1
181962_at	1.22884	0.074711	F01F1.3	F01F1.3 /// WBGene00017160	hypothetical protein /// status:Confirmed
178588_s_at	1.22856	0.054334	B0019.1	amx-2 /// WBGene00000138	AMine oXidase family /// locus:amx-2
173820_s_at	1.22809	0.035528	K07C5.5	ceeh-2 /// WBGene00010628	Caenorhabditis EpoxidE Hydrolase /// locus:ceeh-2
187596_at	1.22793	0.001429	T20B12.3	T20B12.3 /// WBGene00020601	hypothetical protein /// status:Partially_confirmed
172008_x_at	1.22754	0.11578	---	---	---
184102_s_at	1.22744	0.27683	ZK1025.2 /// ZK1025.8	WBGene00014182 /// WBGene00014188 /// ZK1025.2 /// ZK1025.8	status:Partially_confirmed /// status:Predicted /// hypothetical protein /// hypothetical protein
187496_at	1.22729	0.12846	T19C3.1	T19C3.1 /// WBGene00020559	hypothetical protein /// status:Partially_confirmed
189587_s_at	1.22673	0.076826	W03F9.4	acetyltransferase /// WBGene00021002	hypothetical protein /// acetyltransferase
175540_at	1.22661	0.01834	C04A11.1	C04A11.1 /// WBGene00007285	hypothetical protein /// status:Confirmed
184745_at	1.22634	0.007135	C43E11.9	C43E11.9 /// WBGene00016607	hypothetical protein /// status:Confirmed
180425_s_at	1.22633	0.13084	F15E6.3	F15E6.3 /// WBGene00017484	hypothetical protein /// status:Confirmed
193307_at	1.2262	0.037755	Y38H6C.8	WBGene00012621 /// Y38H6C.8	Lectin C-type domain short and long forms /// hypothetical protein
180778_at	1.22558	0.005451	F18C5.3	tag-184 /// WBGene00007050	Temporarily Assigned Gene name /// locus:tag-184
188800_at	1.22469	0.10452	DC2.5	dehydrogenase /// WBGene00017082	hypothetical protein /// dehydrogenase
177018_s_at	1.22445	0.002195	Y94H6A.5	Y94H6A.5	hypothetical protein
184236_at	1.22416	0.032537	T24C12.4	T24C12.4 /// WBGene00020766	hypothetical protein /// status:Partially_confirmed
185594_at	1.22387	0.039298	C36C5.15	C36C5.15 /// WBGene00016484	hypothetical protein /// status:Partially_confirmed
180192_at	1.22348	0.18442	C49G7.5	C49G7.5 /// WBGene00016783	hypothetical protein /// status:Partially_confirmed
174915_s_at	1.22314	0.016409	K07C5.4	K07C5.4 /// WBGene00010627	hypothetical protein /// yeast protein L8167.9-like
193151_at	1.22289	0.039695	F08B12.2	prx-12 /// WBGene00004197	PeRoXisome assembly factor /// locus:prx-12
171941_s_at	1.22288	0.072272	F44E5.4 /// F44E5.5	F44E5.4 /// F44E5.5 /// WBGene00009691 /// WBGene00009692	hypothetical protein /// hypothetical protein /// Heat shock hsp70 proteins /// Heat shock hsp70 proteins
187433_at	1.2227	0.2027	ZK1307.2	WBGene00014245 /// ZK1307.2	status:Confirmed /// hypothetical protein
185767_at	1.22252	0.04302	H01M10.1	H01M10.1 /// WBGene00019143	hypothetical protein /// status:Partially_confirmed
177352_at	1.2225	0.038574	M03E7.4	M03E7.4 /// WBGene00019756	hypothetical protein /// LDL receptor-related protein
180858_at	1.22209	0.063514	T09B4.5	T09B4.5	hypothetical protein
176126_at	1.22173	0.008474	F10E9.4	F10E9.4 /// WBGene00017356	hypothetical protein /// status:Confirmed
174674_at	1.22154	0.043448	F49E2.5	F49E2.5	hypothetical protein
181142_at	1.2214	0.11506	B0034.1	B0034.1 /// WBGene00015002	hypothetical protein /// status:Partially_confirmed
177629_at	1.22104	0.14292	ZK593.3	WBGene00014003 /// ZK593.3	status:Partially_confirmed /// hypothetical protein
192099_s_at	1.22101	0.10974	F48C5.1	F48C5.1 /// WBGene00009842	hypothetical protein /// IG (immunoglobulin) superfamily
187825_s_at	1.22006	0.054734	C17C3.1	C17C3.1	hypothetical protein
193161_at	1.21999	0.001512	K01G5.5	K01G5.5 /// WBGene00010478	hypothetical protein /// centromere/microtubule binding protein
193345_s_at	1.21966	0.054487	T11F9.11	dhs-19 /// WBGene00000982	DeHydrogenases, Short chain /// locus:dhs-19
181347_at	1.21936	0.11481	F56B6.6	F56B6.6 /// WBGene00018937	hypothetical protein /// status:Confirmed
185791_s_at	1.21914	0.045565	R09E12.3	R09E12.3 /// WBGene00019983	hypothetical protein /// locus:sti-1
175054_at	1.21902	0.075299	M02A10.3	sli-1	Suppressor of LIneage defect
184396_at	1.21863	0.031797	C46H11.2	C46H11.2 /// WBGene00016728	hypothetical protein /// status:Partially_confirmed
173980_at	1.21814	0.002994	C34F6.9	C34F6.9 /// WBGene00007943	hypothetical protein /// Ubiquitin carboxyl-terminal hydrolases family 2
186402_at	1.21799	0.009703	K12H6.11	set-13 /// WBGene00019690	SET (trithorax/polycomb) domain containing /// locus:set-13
176079_at	1.21793	0.016064	Y41D4B.18	WBGene00021520 /// Y41D4B.18	status:Confirmed /// hypothetical protein
179131_at	1.21781	0.008157	T08G5.3	T08G5.3	hypothetical protein
188836_at	1.21763	0.095413	F56D5.3	F56D5.3 /// WBGene00010148	hypothetical protein /// NADH oxidase
184531_s_at	1.21736	0.082296	W10G11.1	W10G11.1 /// WBGene00021134	hypothetical protein /// status:Partially_confirmed
179360_s_at	1.21719	0.004971	T16G1.7	T16G1.7 /// WBGene00011801	hypothetical protein /// status:Partially_confirmed
187361_s_at	1.21707	0.028922	F32A5.6	prx-13 /// WBGene00004198	PeRoXisome assembly factor /// locus:prx-13
180332_at	1.21682	0.008136	Y51H4A.9	col-137 /// WBGene00000710	COLlagen /// locus:col-137
179344_at	1.21659	0.013694	F38H4.3	F38H4.3 /// WBGene00009547	hypothetical protein /// status:Partially_confirmed
177060_s_at	1.21634	0.015117	Y46C8AL.5	clec-72 /// WBGene00021583	C-type LECtin /// locus:clec-72
194189_x_at	1.21632	0.33858	F31C3.9	F31C3.9	---
173402_s_at	1.21618	0.033845	T07C4.5	ttr-15 /// WBGene00011561	TransThyretin-Related family domain /// locus:ttr-15
172978_s_at	1.21599	0.009347	C34F11.3	C34F11.3	hypothetical protein
188360_at	1.21527	0.020151	F55H2.6	clu-1 /// WBGene00000550	yeast CLU (mitochondrial clustering) related /// locus:clu-1
187097_at	1.21501	0.026466	Y57A10A.14	WBGene00013257 /// Y57A10A.14	status:Confirmed /// hypothetical protein
177006_s_at	1.21478	0.031253	Y54G2A.29	WBGene00021893 /// Y54G2A.29	status:Partially_confirmed /// hypothetical protein
187729_s_at	1.21469	0.065072	C23H3.7	tre-5 /// WBGene00006611	TREhalase /// locus:tre-5
185343_at	1.21448	0.070263	T28C12.6	T28C12.6 /// WBGene00020893	hypothetical protein /// status:Partially_confirmed
187592_s_at	1.21444	0.016876	C34E10.4	wrs-2	tryptophanyl (W) tRNA Synthetase
184518_s_at	1.21428	0.037145	C17B7.3 /// T28A11.3	C17B7.3 /// T28A11.3 /// WBGene00015877 /// WBGene00020870	hypothetical protein /// hypothetical protein /// status:Predicted /// status:Confirmed
193518_s_at	1.21412	0.045518	R11G10.1	avr-15	altered AVeRmectin sensitivity
188532_s_at	1.214	0.007702	T05E8.3	helicase /// WBGene00020263	hypothetical protein /// helicase
193753_at	1.21388	0.004263	W05B5.3	nhr-85	Nuclear Hormone Receptor family
192780_at	1.21352	0.01979	W05B10.4	W05B10.4 /// WBGene00012279	hypothetical protein /// Ras association (RalGDS/AF-6) domain
172975_at	1.21305	0.014929	R151.2	R151.2	hypothetical protein
185640_s_at	1.21246	0.001128	F43B10.2	tag-343	Temporarily Assigned Gene name
191087_at	1.21238	0.017734	R11D1.9	R11D1.9 /// WBGene00011247	hypothetical protein /// Human NOF1 protein like
193321_at	1.21232	0.018503	R04E5.10	ifd-1	Intermediate Filament, D
183639_at	1.21226	0.16396	F13A7.11	F13A7.11 /// WBGene00008726	hypothetical protein /// status:Confirmed
189703_at	1.2122	0.059281	T04H1.2	T04H1.2 /// WBGene00011449	hypothetical protein /// GTP-binding protein
178199_s_at	1.2121	0.021726	F58B3.4	F58B3.4 /// WBGene00010231	hypothetical protein /// status:Confirmed
191760_at	1.21206	0.075069	T05H4.4	T05H4.4 /// WBGene00020267	hypothetical protein /// NADH-cytochrome B5 reductase
186328_at	1.21169	0.030283	F56D12.5	vig-1	VIG (Drosophila Vasa Intronic Gene) ortholog
172989_s_at	1.21164	0.28846	R11A5.7	R11A5.7 /// WBGene00011235	hypothetical protein /// zinc carboxypeptidase
185328_at	1.21136	0.049723	C10H11.4	ugt-28 /// WBGene00015693	UDP-GlucuronosylTransferase /// locus:ugt-28
180529_at	1.21092	0.010384	C17B7.3	C17B7.3 /// WBGene00015877	hypothetical protein /// status:Predicted
174285_s_at	1.21089	0.026086	F54D5.5	F54D5.5	hypothetical protein
174708_at	1.2106	0.015737	C41C4.6	ulp-4 /// WBGene00006739	Ubiquitin-Like Protease /// locus:ulp-4
177188_at	1.21059	0.001866	Y73B6BL.26	lgc-10 /// WBGene00022247	Ligand-Gated ion Channel /// locus:lgc-10
193414_s_at	1.2105	0.007248	ZK909.2	kin-1	protein KINase
192313_s_at	1.21042	0.011449	T04A8.7	T04A8.7	hypothetical protein
191079_s_at	1.21036	0.010409	C15H11.9	C15H11.9 /// WBGene00007617	hypothetical protein /// locus:rrbs-1
176010_at	1.21008	0.005759	K12H4.3	K12H4.3 /// WBGene00019678	hypothetical protein /// status:Confirmed
189980_at	1.21003	0.058906	T27B7.4	nhr-115	Nuclear Hormone Receptor family
173666_at	1.20997	0.021944	R07G3.8	R07G3.8 /// WBGene00019944	hypothetical protein /// status:Confirmed
180426_at	1.20977	0.007901	W04C9.4	W04C9.4 /// WBGene00021026	hypothetical protein /// status:Confirmed
179194_at	1.2096	0.01351	W07G4.5	W07G4.5	hypothetical protein
174356_at	1.20952	0.027886	F49E10.5	ctbp-1 /// WBGene00006424	CTBP (CtBP) transcriptional co-repressor homolog /// locus:ctbp-1
194161_s_at	1.20934	0.04278	W02C12.3	hlh-30	Helix Loop Helix
182155_at	1.20902	0.025712	F26F4.3	rom-1 /// WBGene00004400	RhOMboid (Drosophila) related /// locus:rom-1
191088_at	1.20889	0.028699	F29G9.4	fos-1	FOS (B-Zip transcription factor) homolog
173293_at	1.2088	0.017202	Y105E8A.19	Y105E8A.19	---
188835_at	1.2086	0.024871	F22B8.5	str-7 /// WBGene00006075	Seven TM Receptor /// locus:str-7
172013_x_at	1.20852	0.010827	F57B9.5	byn-1 /// WBGene00000276	mammalian BYstiN (adhesion protein) related /// locus:byn-1
186793_at	1.20852	0.000643	F35F10.11	F35F10.11 /// WBGene00018060	hypothetical protein /// status:Partially_confirmed
184106_at	1.20832	0.006265	M03F8.1	M03F8.1 /// WBGene00019761	hypothetical protein /// status:Partially_confirmed
174934_at	1.20806	0.036409	W07B3.2	gei-4	GEX Interacting protein
189791_s_at	1.20799	0.003318	K01C8.9	nst-1 /// WBGene00003821	mammalian NucleoSTemin (stem cell marker) related /// locus:nst-1
188381_s_at	1.20781	0.088674	Y53H1B.1	cutl-10 /// WBGene00013180	CUTiclin-Like /// locus:cutl-10
173131_at	1.20737	0.030099	D2085.1	pyr-1 /// WBGene00004259	PYRimidine biosynthesis /// locus:pyr-1
182450_at	1.20734	5.3e-05	EGAP2.1	EGAP2.1 /// WBGene00017147	hypothetical protein /// status:Partially_confirmed
188217_at	1.20728	0.054564	Y80D3A.7	ptr-22 /// WBGene00004236	PaTched Related family /// locus:ptr-22
171989_x_at	1.20723	0.007706	ZK945.3	puf-12 /// WBGene00014165	PUF (Pumilio/FBF) domain-containing /// locus:puf-12
182886_at	1.2067	0.072117	W07B8.3	W07B8.3 /// WBGene00021071	hypothetical protein /// status:Partially_confirmed
176031_s_at	1.20661	0.048157	F41G4.5 /// ZC15.1	F41G4.5 /// WBGene00013830 /// WBGene00018309 /// ZC15.1	hypothetical protein /// status:Predicted /// status:Partially_confirmed /// hypothetical protein
193641_at	1.20645	0.024025	C27A7.1	C27A7.1	hypothetical protein
187657_s_at	1.20634	0.02982	ZK546.14	ZK546.14	hypothetical protein
181325_s_at	1.20595	0.042188	C17B7.2 /// T28A11.2	C17B7.2 /// T28A11.2 /// WBGene00015876	hypothetical protein /// hypothetical protein /// status:Partially_confirmed
174886_at	1.20587	0.093626	C07A12.1	ham-2	HSN Abnormal Migration
178431_s_at	1.20564	0.009095	T20D3.3	T20D3.3	hypothetical protein
174895_at	1.20562	0.008125	C53D5.6	imb-3 /// WBGene00002077	IMportin Beta family /// locus:imb-3
193915_s_at	1.20555	0.00471	F54B3.3	F54B3.3 /// WBGene00010015	hypothetical protein /// locus:atad-3
181485_s_at	1.20505	0.003655	Y48B6A.1	WBGene00012978 /// Y48B6A.1	status:Confirmed /// hypothetical protein
180329_at	1.20462	0.000178	R12E2.5	inx-16 /// WBGene00002138	INneXin /// locus:inx-16
194038_s_at	1.20431	0.000457	C44B7.9	pmp-2 /// WBGene00004059	Peroxisomal Membrane Protein related /// locus:pmp-2
173326_s_at	1.2043	0.007478	Y43F8B.2	Y43F8B.2	hypothetical protein
185812_at	1.20386	0.020199	C04E12.2 /// C04E12.4	C04E12.2 /// C04E12.4 /// WBGene00015433 /// WBGene00015434	hypothetical protein /// hypothetical protein /// status:Confirmed /// status:Partially_confirmed
189917_at	1.20358	0.11502	F46C5.3	nas-25 /// WBGene00003544	Nematode AStacin protease /// locus:nas-25
190121_s_at	1.20351	0.00518	T25B6.2	T25B6.2 /// WBGene00020788	hypothetical protein /// zinc metalloprotease
183683_at	1.2034	0.074146	Y50E8A.3	oig-3 /// WBGene00003861	One IG domain /// locus:oig-3
175383_at	1.20338	0.029156	K01B6.3	K01B6.3 /// WBGene00010454	hypothetical protein /// status:Partially_confirmed
185348_at	1.20332	0.033092	Y75B8A.29	WBGene00013560 /// Y75B8A.29	status:Confirmed /// hypothetical protein
180463_s_at	1.20225	0.077335	T02C5.3	igcm-3	ImmunoGlobulin-like Cell adhesion Molecule family
172654_x_at	1.20205	0.083233	Y71F9B.13	Y71F9B.13	hypothetical protein
177528_at	1.20192	0.037373	F15D3.6	F15D3.6 /// WBGene00008856	hypothetical protein /// status:Confirmed
180838_at	1.20187	0.010486	ZK430.1	WBGene00022739 /// ZK430.1	locus:toe-1 /// hypothetical protein
186461_at	1.20149	0.019885	C17D12.1	C17D12.1	hypothetical protein
178515_s_at	1.20129	0.008076	T14D7.2	oac-46 /// WBGene00011768	O-ACyltransferase homolog /// locus:oac-46
192109_s_at	1.2008	0.014179	B0334.3	B0334.3	hypothetical protein
174602_at	1.20056	0.011576	Y66D12A.12	WBGene00013438 /// Y66D12A.12	status:Confirmed /// hypothetical protein
191313_at	1.20044	0.011191	K10C3.5	K10C3.5	hypothetical protein
171900_s_at	1.20038	0.010705	B0511.6	helicase /// WBGene00015232	hypothetical protein /// helicase
178067_at	1.20028	0.048169	F48F7.7	F48F7.7 /// WBGene00009852	hypothetical protein /// status:Partially_confirmed
187156_at	1.20023	0.032053	Y45G12C.1	WBGene00021565 /// Y45G12C.1	status:Partially_confirmed /// hypothetical protein
181111_at	1.20016	0.034909	C24G6.7	grl-1 /// WBGene00001710	GRound-Like (grd related) /// locus:grl-1
172746_x_at	1.20007	0.016707	T07H6.3 /// T10E10.5 /// T10E10.6	col-166 /// WBGene00000742 /// WBGene00000743	COLlagen /// locus:col-169 /// locus:col-170
192461_at	1.2	0.20493	F45H7.4	prk-2 /// WBGene00004183	Pim (mammalian oncogene) Related Kinase /// locus:prk-2
188904_s_at	1.19972	0.025281	F55F8.2	F55F8.2	hypothetical protein
175218_at	1.19963	0.012228	F59C12.4	F59C12.4 /// WBGene00045272	hypothetical protein /// status:Confirmed
192924_s_at	1.19924	0.13239	K11C4.4	odc-1 /// WBGene00003844	Ornithine DeCarboxylase /// locus:odc-1
191917_at	1.19922	0.10903	T28F3.4	T28F3.4	hypothetical protein
174510_at	1.19917	0.003556	---	---	---
193904_s_at	1.19916	0.010092	C08H9.5 /// ZK938.5	old-1 /// old-2 /// WBGene00003862 /// WBGene00003863	Overexpression Longevity Determinant /// Overexpression Longevity Determinant /// locus:old-1 /// locus:old-2
186614_at	1.19898	0.007495	ZK795.3	WBGene00014083 /// ZK795.3	status:Confirmed /// hypothetical protein
179451_at	1.19855	0.024931	F28C1.1	F28C1.1 /// WBGene00009200	hypothetical protein /// status:Partially_confirmed
186447_at	1.19827	0.019652	Y57A10C.4	sre-26 /// WBGene00013282	Serpentine Receptor, class E (epsilon) /// locus:sre-26
189164_at	1.19813	0.11051	F58B3.8	dsl-5 /// WBGene00001107	Delta/Serrate/Lag-2 domain /// locus:dsl-5
175839_s_at	1.1978	0.026969	C46H11.4	lfe-2	Let-23 Fertility effector/regulator
175562_s_at	1.19763	0.036911	R07E4.6	kin-2	protein KINase
184035_at	1.19748	0.078348	M02F4.7	clec-265 /// WBGene00019738	C-type LECtin /// locus:clec-265
184955_at	1.1974	0.006418	F35F10.7	F35F10.7 /// WBGene00018057	hypothetical protein /// status:Partially_confirmed
178689_at	1.19709	0.17115	W09C5.4	ins-33 /// WBGene00002116	INSulin related /// locus:ins-33
173793_at	1.19709	0.016247	T06D8.6	cchl-1 /// WBGene00011527	Cytochrome C Heme-Lyase /// locus:cchl-1
178257_at	1.19709	0.022015	K10C3.4	K10C3.4 /// WBGene00010731	hypothetical protein /// status:Partially_confirmed
185400_at	1.19695	0.01151	M7.3	bcc-1 /// WBGene00000246	BiCaudal C (Drosophila) homolog /// locus:bcc-1
190916_at	1.19692	0.021805	C23G10.6	UDP-glucosyltransferase /// WBGene00016013	hypothetical protein /// UDP-glucosyltransferase
178797_at	1.19683	0.15025	C49F5.7	C49F5.7 /// WBGene00008211	hypothetical protein /// status:Confirmed
190336_at	1.1962	0.009741	E02H1.2	E02H1.2 /// WBGene00008456	hypothetical protein /// GTP binding protein
186214_at	1.19588	0.039239	Y41G9A.5	Y41G9A.5	hypothetical protein
184714_s_at	1.19557	0.003625	Y53G8B.2	WBGene00021818 /// Y53G8B.2	status:Confirmed /// hypothetical protein
172971_s_at	1.19534	0.029118	Y54G2A.11	Y54G2A.11	hypothetical protein
175176_at	1.1951	8.1e-05	T21C9.12	scpl-4 /// WBGene00011897	SCP(Small C-terminal domain Phosphatase)-Like phosphatase /// locus:scpl-4
183815_at	1.19505	0.069584	F21E9.3	ttr-37 /// WBGene00017667	TransThyretin-Related family domain /// locus:ttr-37
178441_at	1.19495	0.011814	C34C6.7	C34C6.7	hypothetical protein
188051_at	1.19481	0.000464	R13H4.5	R13H4.5	---
187366_s_at	1.1947	0.042294	R05D3.4	rfp-1	Ring Finger Protein, UBC associated
176314_at	1.1947	0.037263	Y50D4B.6	WBGene00021745 /// Y50D4B.6	status:Confirmed /// hypothetical protein
188977_s_at	1.19454	0.005063	D1014.1	sul-2 /// WBGene00006309	SULfatase domain protein /// locus:sul-2
193553_s_at	1.19434	0.018586	R06A10.2	gsa-1 /// WBGene00001745	G protein, Subunit Alpha /// locus:gsa-1
182999_at	1.19411	0.005408	W06H8.2	W06H8.2 /// WBGene00021066	hypothetical protein /// status:Partially_confirmed
174643_at	1.19406	0.19459	C34E11.2	C34E11.2 /// WBGene00007935	hypothetical protein /// status:Partially_confirmed
178930_at	1.19381	0.10668	F19H8.2	F19H8.2 /// WBGene00008963	hypothetical protein /// status:Confirmed
172642_s_at	1.19377	0.002002	T07G12.8	T07G12.8 /// WBGene00011599	hypothetical protein /// status:Partially_confirmed
192093_s_at	1.19362	0.088023	C07A9.6	ugt-60 /// WBGene00007402	UDP-GlucuronosylTransferase /// locus:ugt-60
179462_at	1.19361	0.015915	C12D8.16 /// C12D8.17 /// C12D8.6	fipr-6 /// fipr-7 /// fipr-8 /// fipr-9 /// WBGene00007537 /// WBGene00007543 /// WBGene00007544 /// WBGene00044175	FIP (Fungus-Induced Protein) Related /// FIP (Fungus-Induced Protein) Related /// FIP (Fungus-Induced Protein) Related /// FIP (Fungus-Induced Protein) Related /// locus:fipr-8 /// locus:fipr-7 /// locus:fipr-6 /// locus:fipr-9
185660_s_at	1.19361	0.01885	T12A2.15	T12A2.15	hypothetical protein
172075_x_at	1.19341	0.054643	Y82E9BL.9	Y82E9BL.9	---
194233_x_at	1.19329	0.009194	D1046.1	D1046.1	hypothetical protein
183230_at	1.19294	0.12398	R02E4.1	R02E4.1 /// WBGene00019826	hypothetical protein /// status:Predicted
183432_s_at	1.19293	0.077049	K10B4.3	K10B4.3 /// WBGene00019615	hypothetical protein /// status:Partially_confirmed
191002_at	1.19286	0.011923	T05A7.7	T05A7.7 /// WBGene00020224	hypothetical protein /// status:Partially_confirmed
186959_at	1.19282	0.17105	T07A5.1	T07A5.1 /// WBGene00011554	hypothetical protein /// status:Partially_confirmed
180814_s_at	1.19282	0.000637	F09B12.3	F09B12.3 /// WBGene00008607	hypothetical protein /// status:Partially_confirmed
189879_s_at	1.19263	0.00911	C47E12.7	C47E12.7 /// WBGene00008151	hypothetical protein /// Yeast YD78 like
179686_at	1.19229	0.096418	C38C6.6	tag-297 /// WBGene00007999	Temporarily Assigned Gene name /// locus:tag-297
175482_at	1.19222	0.004936	C34E10.10	C34E10.10 /// WBGene00016411	hypothetical protein /// status:Confirmed
189581_at	1.19217	0.051348	T10B9.7	cyp-13A2 /// WBGene00011676	CYtochrome P450 family /// locus:cyp-13A2
179094_s_at	1.19201	0.01397	T16G1.4	T16G1.4 /// WBGene00011798	hypothetical protein /// status:Partially_confirmed
180998_at	1.19184	0.026161	B0294.1	B0294.1 /// WBGene00015117	hypothetical protein /// status:Partially_confirmed
190551_at	1.19179	0.2448	W01A8.6	W01A8.6 /// WBGene00012168	hypothetical protein /// carboxypeptidase b like
173999_at	1.19178	0.004003	T12D8.2	drr-2 /// WBGene00011730	Dietary Restriction Response (WT but not eat-2 lifespan increased) /// locus:drr-2
179203_at	1.19144	0.10126	F32G8.3	F32G8.3 /// WBGene00009339	hypothetical protein /// status:Partially_confirmed
193439_at	1.19132	0.072065	Y70D2A.1	WBGene00013496 /// Y70D2A.1	7 transmembrane receptor (rhodopsin family) /// hypothetical protein
188934_at	1.1912	0.071786	H23N18.1	ugt-13 /// WBGene00019232	UDP-GlucuronosylTransferase /// locus:ugt-13
186471_at	1.19113	0.10614	K02G10.6	hyl-2 /// WBGene00002044	Homolog of Yeast Longevity gene /// locus:hyl-2
181018_s_at	1.19109	0.003893	Y44F5A.1	WBGene00012858 /// Y44F5A.1	status:Confirmed /// hypothetical protein
182563_at	1.19102	0.085004	R03A10.5	R03A10.5 /// WBGene00010985	hypothetical protein /// status:Partially_confirmed
181248_s_at	1.19101	0.15096	F16F9.2	dpy-6 /// WBGene00001068	DumPY : shorter than wild-type /// locus:dpy-6
191434_at	1.19088	0.036844	T25B9.7	ugt-54 /// WBGene00012013	UDP-GlucuronosylTransferase /// locus:ugt-54
174839_at	1.19075	0.005652	F26D12.1	fkh-7	ForKHead transcription factor family
193052_at	1.19069	0.009584	Y53C12B.1	WBGene00013143 /// Y53C12B.1	WD domain, G-beta repeats (4 domains) /// hypothetical protein
184254_at	1.19035	0.12551	C46H11.7	C46H11.7 /// WBGene00016731	hypothetical protein /// status:Partially_confirmed
176532_at	1.19009	0.021847	Y55B1BR.3	WBGene00021913 /// Y55B1BR.3	status:Partially_confirmed /// hypothetical protein
193951_at	1.1899	0.035514	T23F6.4	rbd-1 /// WBGene00004315	RBD (RNA binding domain) protein /// locus:rbd-1
176410_at	1.18988	0.046248	C30F12.5	C30F12.5 /// WBGene00016264	hypothetical protein /// status:Partially_confirmed
184208_at	1.18955	0.050005	Y17G7B.14	WBGene00012467 /// Y17G7B.14	status:Partially_confirmed /// hypothetical protein
183273_at	1.18939	0.003886	C14C6.3	C14C6.3 /// WBGene00015757	hypothetical protein /// status:Partially_confirmed
185845_at	1.18917	0.005374	Y24F12A.1	WBGene00012496 /// Y24F12A.1	status:Partially_confirmed /// hypothetical protein
188640_at	1.18909	0.02956	F55D10.3	glit-1 /// WBGene00018878	GLIoTactin (Drosophila neuroligin-like) homolog /// locus:glit-1
173327_at	1.18908	0.027892	C36E8.1	C36E8.1 /// WBGene00007980	hypothetical protein /// status:Confirmed
188515_s_at	1.18899	0.00056	R151.7	R151.7	hypothetical protein
191820_s_at	1.18898	0.025507	K07C5.4	K07C5.4 /// WBGene00010627	hypothetical protein /// yeast protein L8167.9-like
176476_s_at	1.18891	0.16382	Y102A11A.6	WBGene00022416 /// Y102A11A.6	status:Confirmed /// hypothetical protein
173154_s_at	1.18873	0.085326	T26F2.2	T26F2.2 /// WBGene00012058	hypothetical protein /// status:Partially_confirmed
174015_at	1.1886	0.011423	W02B12.9	W02B12.9 /// WBGene00012204	hypothetical protein /// mitochondrial RNA splicing MSR4 like protein
187780_at	1.18853	0.052837	W07B8.3	W07B8.3 /// WBGene00021071	hypothetical protein /// status:Partially_confirmed
182667_at	1.1884	0.13072	C13D9.1	srr-6 /// WBGene00005657	Serpentine Receptor, class R /// locus:srr-6
187570_at	1.18826	0.23191	B0310.6	B0310.6 /// WBGene00015142	hypothetical protein /// status:Partially_confirmed
185777_s_at	1.18821	0.000328	Y53F4B.4	Y53F4B.4	hypothetical protein
182339_at	1.1882	0.071064	K09H9.8	K09H9.8 /// WBGene00045387	hypothetical protein /// status:Confirmed
174653_s_at	1.18818	0.001056	Y113G7B.17	WBGene00013766 /// Y113G7B.17	locus:prmt-1 /// hypothetical protein
174195_at	1.18805	0.031833	F13E9.11	F13E9.11	hypothetical protein
175644_s_at	1.18802	0.04948	C50F4.11	mdf-1 /// WBGene00003160	MAD (yeast Mitosis Arrest DeFicient) related /// locus:mdf-1
189407_at	1.18771	0.03988	F10D7.3	glutaredoxin /// WBGene00017340	hypothetical protein /// glutaredoxin
187793_s_at	1.18771	0.003693	Y48C3A.7	mac-1 /// WBGene00003119	Member of AAA family binding CED-4 /// locus:mac-1
190798_at	1.18764	0.010375	R07B7.13	nhr-206 /// WBGene00011097	Nuclear Hormone Receptor family /// locus:nhr-206
185499_at	1.18756	0.056233	D1007.13	D1007.13	hypothetical protein
173737_at	1.18747	0.027823	C01C10.3	acl-12 /// WBGene00015295	ACyLtransferase-like /// locus:acl-12
182010_s_at	1.18739	0.043238	K10D6.2	K10D6.2	hypothetical protein
187843_s_at	1.18709	0.00813	ZK686.2	WBGene00022792 /// ZK686.2	ATP-dependent RNA helicase /// hypothetical protein
183653_at	1.18694	0.036591	F41D9.2	F41D9.2	hypothetical protein
192953_s_at	1.1864	0.02829	C06G8.2	opt-1 /// WBGene00003876	OligoPeptide Transporter /// locus:pept-2
193173_at	1.18638	0.02395	ZK909.2	kin-1	protein KINase
189372_s_at	1.18622	0.009212	Y32H12A.3	dhs-9 /// WBGene00000973	DeHydrogenases, Short chain /// locus:dhs-9
185395_at	1.18617	0.002318	C17G10.1	C17G10.1 /// WBGene00015915	hypothetical protein /// status:Partially_confirmed
176141_s_at	1.18613	0.19767	Y58A7A.3	WBGene00021977 /// Y58A7A.3	status:Partially_confirmed /// hypothetical protein
173194_s_at	1.18605	0.002427	T28F2.4	T28F2.4	hypothetical protein
175040_at	1.18567	0.008509	F54A5.2	cutl-20 /// WBGene00018787	CUTiclin-Like /// locus:cutl-20
190639_s_at	1.18561	0.006149	R07E5.10	pdcd-2	PDCD (mammalian ProgrammeD Cell Death protein) homolog
186575_s_at	1.18547	0.001095	C07E3.2	pro-2 /// WBGene00007413	PROximal proliferation in germline /// locus:pro-2
187141_at	1.18541	0.00807	F57B9.5	byn-1 /// WBGene00000276	mammalian BYstiN (adhesion protein) related /// locus:byn-1
174669_s_at	1.18495	0.026404	F45E6.2	atf-6 /// WBGene00000222	ATF (cAMP-dependent transciption factor) family /// locus:atf-6
182205_s_at	1.18425	0.000212	F53B3.1	tra-4 /// WBGene00018740	TRAnsformer : XX animals transformed into males /// locus:tra-4
186510_s_at	1.18402	0.011385	F45G2.8	F45G2.8 /// WBGene00009734	hypothetical protein /// status:Confirmed
177490_at	1.1838	0.063045	Y69H2.3	Y69H2.3	hypothetical protein
191409_at	1.18378	0.014613	F09F3.13	srx-137 /// WBGene00006028	Serpentine Receptor, class X /// locus:srx-137
188223_at	1.18378	0.017148	Y73F8A.21	nhr-5 /// WBGene00003604	Nuclear Hormone Receptor family /// locus:nhr-5
174804_at	1.18357	0.010862	T07D3.7	alg-2	Argonaute (plant)-Like Gene
175346_at	1.18354	0.056474	E02H4.3	tag-172	Temporarily Assigned Gene name
188740_at	1.18317	0.000375	B0414.3	hil-5 /// WBGene00001856	HIstone H1 Like /// locus:hil-5
175720_at	1.18276	0.018447	T03G6.2	nhr-40	Nuclear Hormone Receptor family
173903_at	1.18276	0.001107	B0280.8	nhr-10 /// WBGene00003609	Nuclear Hormone Receptor family /// locus:nhr-10
184379_at	1.18268	0.051498	F49D11.10	F49D11.10 /// WBGene00045433	hypothetical protein /// status:Partially_confirmed
174272_at	1.18266	0.050224	K08A8.3	coh-1 /// WBGene00000591	COHesin family /// locus:coh-1
192276_at	1.18257	0.006925	M28.5	M28.5 /// WBGene00010896	hypothetical protein /// ribosomal protein (L7AE family)
185041_at	1.18223	0.12065	---	---	---
192523_at	1.18207	0.16489	T24B8.6	hlh-3 /// WBGene00001950	Helix Loop Helix /// locus:hlh-3
189810_at	1.18179	0.03202	ZK1320.4	cyp-13A10 /// WBGene00014254	CYtochrome P450 family /// locus:cyp-13A10
184945_at	1.1816	0.023877	Y54H5A.1	WBGene00021899 /// Y54H5A.1	status:Confirmed /// hypothetical protein
173975_s_at	1.18145	0.05503	T06C12.6	nhr-102 /// WBGene00003692	Nuclear Hormone Receptor family /// locus:nhr-102
191421_at	1.18093	0.013829	C54F6.10	str-31 /// WBGene00006097	Seven TM Receptor /// locus:str-31
192511_s_at	1.18085	0.18272	C27C7.8 /// ZK1025.9	nhr-113 /// nhr-259 /// WBGene00003703 /// WBGene00007770	Nuclear Hormone Receptor family /// Nuclear Hormone Receptor family /// locus:nhr-113 /// locus:nhr-259
187754_s_at	1.1808	0.024063	F16B4.5	F16B4.5	hypothetical protein
174618_at	1.18059	0.004762	C37H5.8	hsp-6 /// WBGene00002010	Heat Shock Protein /// locus:hsp-6
188609_s_at	1.18058	0.10518	K09C8.5	pxn-2 /// WBGene00004257	PeroXidasiN (Drosophila peroxidase) homolog /// locus:pxn-2
179698_at	1.18056	0.12267	F47B7.7	F47B7.7	hypothetical protein
181113_at	1.18056	0.14426	F40E10.5	F40E10.5 /// WBGene00009573	hypothetical protein /// status:Confirmed
174642_at	1.18034	0.14464	Y39A1B.3	dpy-28 /// WBGene00001087	DumPY : shorter than wild-type /// locus:dpy-28
188529_at	1.18033	0.009541	C24H12.4	helicase	hypothetical protein
186951_s_at	1.18019	0.016298	Y113G7B.17	WBGene00013766 /// Y113G7B.17	locus:prmt-1 /// hypothetical protein
192907_at	1.18008	0.002004	F52H3.2	F52H3.2 /// WBGene00009944	hypothetical protein /// glucose inhibited division protein
188863_s_at	1.18006	0.075282	ZK792.4	ZK792.4	hypothetical protein
181666_at	1.17998	0.060348	F31D5.5	F31D5.5 /// WBGene00017948	hypothetical protein /// status:Partially_confirmed
181657_at	1.17997	0.008975	K02F6.4	K02F6.4 /// WBGene00019338	hypothetical protein /// status:Predicted
178642_at	1.17984	0.04294	T03F6.4	T03F6.4 /// WBGene00011400	hypothetical protein /// status:Confirmed
184744_at	1.17964	0.073455	F28E10.2	F28E10.2 /// WBGene00017901	hypothetical protein /// status:Partially_confirmed
180999_at	1.17959	0.14774	T20B5.2	T20B5.2 /// WBGene00020595	hypothetical protein /// status:Confirmed
183900_at	1.17938	0.044974	T12B3.2	T12B3.2 /// WBGene00020445	hypothetical protein /// status:Confirmed
175047_at	1.17931	0.048085	H14N18.1	unc-23	UNCoordinated
189129_at	1.17906	0.012023	T14B4.1	T14B4.1 /// WBGene00020498	hypothetical protein /// rRNA methylase
179915_at	1.17896	0.038697	Y63D3A.3	fbxb-101 /// WBGene00013404	F-box B protein /// locus:fbxb-101
179613_at	1.17886	0.1125	C50F4.8	C50F4.8 /// WBGene00008233	hypothetical protein /// status:Confirmed
186385_at	1.17884	0.09397	T25F10.3	T25F10.3 /// WBGene00020806	hypothetical protein /// status:Confirmed
176691_at	1.17884	0.015544	C45B2.1	C45B2.1 /// WBGene00016658	hypothetical protein /// status:Confirmed
178741_at	1.17875	0.010101	C25A1.16 /// C25A1.6	C25A1.16 /// C25A1.6 /// WBGene00007708 /// WBGene00077526	hypothetical protein /// hypothetical protein /// status:Confirmed /// status:Confirmed
176874_at	1.17851	0.050456	C30F8.4	kin-32	protein KINase
173763_s_at	1.17848	0.045687	R13D7.7	gst-41 /// WBGene00001789	Glutathione S-Transferase /// locus:gst-41
189623_at	1.17826	0.06171	B0491.7	B0491.7 /// WBGene00007194	hypothetical protein /// diphthine synthase
171750_x_at	1.17815	0.022776	M01F1.7	M01F1.7 /// WBGene00010813	hypothetical protein /// RETINAL DEGENERATION B PROTEIN (PROBABLE CALCIUM TRANSPORTER RDGB)
180845_s_at	1.17799	0.0012	R07G3.8	R07G3.8 /// WBGene00019944	hypothetical protein /// status:Confirmed
178843_at	1.17779	0.002536	F08G5.6	F08G5.6 /// WBGene00008584	hypothetical protein /// status:Confirmed
183001_s_at	1.17772	0.035843	F55D12.2	F55D12.2	hypothetical protein
188893_at	1.17767	0.042693	F54F3.4	dehydrogenase /// WBGene00010063	hypothetical protein /// dehydrogenase
193834_at	1.17759	0.061952	T13B5.1	snf-3 /// WBGene00004902	Sodium:Neurotransmitter symporter Family /// locus:snf-3
181539_at	1.17742	0.060685	F16B4.2	F16B4.2	hypothetical protein
179019_at	1.17742	0.041278	T23F1.1	T23F1.1	---
190554_at	1.17731	0.012896	K09A9.1	nipi-3 /// WBGene00010700	No Induction of Peptide after Drechmeria Infection /// locus:nipi-3
184124_at	1.1773	0.041991	F48C1.8	F48C1.8 /// WBGene00018600	hypothetical protein /// status:Partially_confirmed
192567_at	1.17724	0.015341	F11A10.7	F11A10.7 /// WBGene00008688	hypothetical protein /// status:Confirmed
193932_s_at	1.1772	0.00162	T03F6.2	dnj-17 /// WBGene00001035	DNaJ domain (prokaryotic heat shock protein) /// locus:dnj-17
173948_s_at	1.17714	0.002621	F35E12.7	dct-17	DAF-16/FOXO Controlled, germline Tumor affecting
175530_s_at	1.17696	0.026132	Y41D4A.5	WBGene00021507 /// Y41D4A.5	status:Confirmed /// hypothetical protein
184947_s_at	1.17681	0.005822	ZC84.3	WBGene00013847 /// ZC84.3	status:Partially_confirmed /// hypothetical protein
192837_s_at	1.17672	0.052639	Y6D1A.2	WBGene00012396 /// Y6D1A.2	Zinc finger, C3HC4 type (RING finger) /// hypothetical protein
179854_at	1.17664	0.11977	Y47D3A.2	fbxa-128 /// WBGene00012923	F-box A protein /// locus:fbxa-128
192294_s_at	1.17647	0.022224	C25D7.3	sdc-3 /// WBGene00004747	Sex determination and Dosage Compensation defect /// locus:sdc-3
173892_s_at	1.1761	0.019865	C07G2.2	atf-7	ATF (cAMP-dependent transciption factor) family
176403_at	1.17599	0.01203	R13A5.12	lpd-7 /// WBGene00003063	LiPid Depleted /// locus:lpd-7
182338_at	1.17591	0.080234	T05E7.1	T05E7.1 /// WBGene00020258	hypothetical protein /// status:Partially_confirmed
193035_at	1.17587	0.047943	F23B12.7	F23B12.7 /// WBGene00009084	hypothetical protein /// CCAAT binding factor 1 protein like
188885_at	1.17587	0.009869	Y17G7B.12	Exonuclease /// WBGene00012465	hypothetical protein /// Exonuclease
183355_s_at	1.17566	0.088718	C05C12.3	gtl-1 /// WBGene00001795	Gon-Two Like (TRP subfamily) /// locus:gtl-1
193031_at	1.1756	0.135	T07A5.3	T07A5.3 /// WBGene00011556	hypothetical protein /// sodium/phosphate transporter protein
175897_at	1.1755	0.019022	ZK105.5	WBGene00022656 /// ZK105.5	status:Partially_confirmed /// hypothetical protein
194078_s_at	1.17541	0.10806	D2085.1	pyr-1 /// WBGene00004259	PYRimidine biosynthesis /// locus:pyr-1
181372_at	1.17527	0.016527	Y38H6C.2	srw-65 /// WBGene00005812	Serpentine Receptor, class W /// locus:srw-65
186082_at	1.17516	0.058922	Y45F10D.7	WBGene00012887 /// Y45F10D.7	status:Partially_confirmed /// hypothetical protein
173593_at	1.17507	0.043223	ZK546.17	cblc-1 /// WBGene00022766	CoBaLamin deficiency, C complementation group (human) homolog /// locus:cblc-1
191961_at	1.17452	0.069327	E01F3.1	pde-3	PhosphoDiEsterase
183718_at	1.17442	0.033745	Y41C4A.2	WBGene00012750 /// Y41C4A.2	locus:faah-6 /// hypothetical protein
191318_s_at	1.17422	0.023829	ZK54.2	tps-1	Trehalose 6-Phosphate Synthase
187590_at	1.17419	0.00011	C34E10.4	wrs-2	tryptophanyl (W) tRNA Synthetase
173263_s_at	1.17413	0.002608	K11H3.1	gpdh-2	Glycerol-3-Phosphate DeHydrogenase
180861_at	1.17368	0.15605	C08G9.2	C08G9.2 /// WBGene00015620	hypothetical protein /// status:Partially_confirmed
192441_s_at	1.17366	0.090869	F13B10.1	tir-1	TIR (Toll and Interleukin 1 Receptor) domain protein
188129_s_at	1.17347	0.068397	F58G4.1	myo-5 /// WBGene00019064	MYOsin heavy chain structural genes /// locus:myo-5
174720_at	1.17334	0.034393	C54D1.3	ist-1 /// WBGene00002163	Insulin receptor SubsTrate homolog /// locus:ist-1
189661_at	1.17324	0.010228	W07E6.1	nol-1 /// WBGene00021073	NucleOLar protein /// locus:nol-1
185275_at	1.17322	0.1591	K01D12.14	cdr-5 /// WBGene00010473	CaDmium Responsive /// locus:cdr-5
175833_s_at	1.1732	0.01703	C48D5.1	nhr-6	Nuclear Hormone Receptor family
179823_at	1.17319	0.005196	F10G7.1	tag-151 /// WBGene00006497	Temporarily Assigned Gene name /// locus:tag-151
175041_s_at	1.17299	0.008795	F54A5.2	cutl-20 /// WBGene00018787	CUTiclin-Like /// locus:cutl-20
182163_s_at	1.17296	0.054744	F44E7.5	F44E7.5	hypothetical protein
174617_at	1.17267	0.003449	---	---	---
192843_at	1.17266	0.021113	C24A11.9	coq-1 /// WBGene00000761	COenzyme Q (ubiquinone) biosynthesis /// locus:coq-1
181088_at	1.17265	0.19369	W05B2.7	W05B2.7 /// WBGene00012273	hypothetical protein /// status:Partially_confirmed
185345_at	1.17247	0.00926	T26H8.5	T26H8.5 /// WBGene00077588	hypothetical protein /// status:Partially_confirmed
175780_at	1.17245	0.030713	E01H11.1	pkc-2	Protein Kinase C
182954_s_at	1.17226	0.005162	T07A9.9	T07A9.9	hypothetical protein
172023_x_at	1.17197	0.000757	F20C5.2	klp-11	Kinesin-Like Protein
175052_at	1.17193	0.016491	F55A12.9	pqn-44	Prion-like-(Q/N-rich)-domain-bearing protein
181500_at	1.17187	0.012134	T02H6.1	T02H6.1	hypothetical protein
178245_at	1.17159	0.047547	T15D6.4	T15D6.4 /// WBGene00011779	hypothetical protein /// status:Predicted
189360_s_at	1.17149	0.004371	T04A8.6	ribonuleoprotein /// WBGene00011408	hypothetical protein /// ribonuleoprotein
191609_at	1.17147	0.072828	ZK970.6	gcy-5 /// WBGene00001532	Guanylyl CYclase /// locus:gcy-5
190417_at	1.17143	0.015318	F27D9.7	F27D9.7 /// WBGene00017865	hypothetical protein /// Alcohol dehydrogenase
192481_at	1.1714	0.031973	F48E3.7	lgc-11 /// WBGene00000061	Ligand-Gated ion Channel /// locus:lgc-11
177762_at	1.1712	0.095082	T22H6.5	abf-5 /// WBGene00000016	AntiBacterial Factor related /// locus:abf-5
183124_at	1.1712	0.18671	K10C2.5	grl-6 /// WBGene00001715	GRound-Like (grd related) /// locus:grl-6
179718_at	1.17115	0.02177	H24D24.2	srw-58 /// WBGene00005805	Serpentine Receptor, class W /// locus:srw-58
190130_at	1.17101	0.010986	C44E4.4	C44E4.4 /// WBGene00016653	hypothetical protein /// RNA-binding protein
189662_at	1.17096	0.010768	T19A6.2	ngp-1	Nuclear/nucleolar GTP-binding Protein family
181143_at	1.17077	0.050889	---	---	---
189069_at	1.17065	0.27573	C10C5.3	aminoacylase-1 /// WBGene00007507	hypothetical protein /// aminoacylase-1
181956_at	1.17064	0.21703	C09E8.2	lips-7	LIPaSe related
183012_at	1.17062	0.037029	C18A3.3	C18A3.3 /// WBGene00015941	hypothetical protein /// status:Confirmed
180855_s_at	1.17029	0.073149	C52B9.7	paf-2	PAF-acetylhydrolase
175776_s_at	1.16993	0.037717	F40F9.9	aqp-4 /// WBGene00000172	AQuaPorin or aquaglyceroporin related /// locus:aqp-4
189114_at	1.16991	0.014308	C34F11.3	C34F11.3	hypothetical protein
178221_at	1.16978	0.14915	F21C3.4	rde-2	RNAi DEfective
193255_at	1.16967	0.11157	T04F3.1	T04F3.1 /// WBGene00011436	hypothetical protein /// 1-aminocyclopropane-1-carboxylate synthase
175211_at	1.1696	0.000436	C13B9.4	pdfr-1	PDF Receptor homolog
193989_at	1.16957	0.080656	M01F1.7	M01F1.7 /// WBGene00010813	hypothetical protein /// RETINAL DEGENERATION B PROTEIN (PROBABLE CALCIUM TRANSPORTER RDGB)
173234_s_at	1.16957	0.022405	Y52B11A.10	WBGene00013129 /// Y52B11A.10	status:Partially_confirmed /// hypothetical protein
173037_at	1.16932	0.009584	W01B11.3	nol-5 /// WBGene00020915	NucleOLar protein /// locus:nol-5
173175_s_at	1.16926	0.11205	ZK512.3	ced-11 /// WBGene00000425	CEll Death abnormality /// locus:ced-11
191033_at	1.16918	0.030465	F07C4.4	srd-25 /// WBGene00005103	Serpentine Receptor, class D (delta) /// locus:srd-25
173000_s_at	1.16904	0.077863	JC8.2	JC8.2 /// WBGene00010435	hypothetical protein /// status:Partially_confirmed
185529_at	1.16904	0.012302	C33E10.8	C33E10.8 /// WBGene00016349	hypothetical protein /// status:Partially_confirmed
191234_at	1.16901	0.13807	W06B11.2	puf-9 /// WBGene00004245	PUF (Pumilio/FBF) domain-containing /// locus:puf-9
174918_at	1.1688	0.020121	C06G4.2	clp-1	CaLPain family
189424_at	1.16861	0.009485	C18B12.3	dsc-1 /// WBGene00001096	Defecation Suppressor of Clk-1 /// locus:dsc-1
179809_s_at	1.16834	0.06579	Y65A5A.1	WBGene00013418 /// Y65A5A.1	status:Confirmed /// hypothetical protein
193495_at	1.16814	0.007331	Y116A8B.5	WBGene00013782 /// Y116A8B.5	7 transmembrane receptor (rhodopsin family) /// hypothetical protein
174252_at	1.16805	0.21476	ZK783.1	fbn-1 /// WBGene00022816	FiBrilliN homolog /// locus:fbn-1
180955_s_at	1.16781	0.000399	C16A3.3	let-716 /// WBGene00002850	LEThal /// locus:let-716
172430_x_at	1.1678	0.016104	---	---	---
184508_s_at	1.16771	0.14171	W09G12.7	W09G12.7 /// WBGene00021121	hypothetical protein /// status:Confirmed
189892_at	1.16759	0.015513	F58B4.1	nas-31	Nematode AStacin protease
171767_x_at	1.16757	0.31859	F31C3.10 /// F31C3.9	F31C3.10 /// F31C3.9	---
175493_s_at	1.16752	0.011716	E04F6.6	E04F6.6 /// WBGene00017126	hypothetical protein /// status:Confirmed
183117_at	1.16744	0.028553	ZK742.3	WBGene00022813 /// ZK742.3	status:Confirmed /// hypothetical protein
194060_s_at	1.16735	0.067059	T01D3.6	T01D3.6	hypothetical protein
180392_at	1.16717	0.001892	W09C3.4	W09C3.4 /// WBGene00021112	hypothetical protein /// status:Partially_confirmed
188066_at	1.16715	0.14258	C24B5.3	ptr-1 /// WBGene00004216	PaTched Related family /// locus:ptr-1
174846_at	1.16709	0.00075	R02F2.7	R02F2.7 /// WBGene00019836	hypothetical protein /// status:Partially_confirmed
178828_at	1.16701	0.010974	K08E4.3	K08E4.3 /// WBGene00010667	hypothetical protein /// status:Partially_confirmed
190131_s_at	1.16695	0.020048	F01G10.2	ech-8 /// WBGene00001157	Enoyl-CoA Hydratase /// locus:ech-8
181855_at	1.16689	0.018892	F58A6.1	F58A6.1 /// WBGene00019022	hypothetical protein /// status:Confirmed
193536_at	1.16671	0.087344	T25B6.7	snf-12 /// WBGene00004911	Sodium:Neurotransmitter symporter Family /// locus:snf-12
189808_at	1.1666	0.029672	Y4C6A.2	mgl-3	Metabotropic GLutamate receptor family
194212_x_at	1.16657	0.01932	F37C4.5	F37C4.5	hypothetical protein
193636_s_at	1.16654	0.16292	F38B7.1	ccch-1	CCCH-type zinc finger transcription factor
172009_x_at	1.16645	0.026169	Y56A3A.18	WBGene00013236 /// Y56A3A.18	status:Confirmed /// hypothetical protein
182097_at	1.16641	0.11568	F21F12.1	F21F12.1 /// WBGene00009022	hypothetical protein /// status:Partially_confirmed
175106_at	1.16638	0.000904	F44E2.9	F44E2.9 /// WBGene00018422	hypothetical protein /// status:Confirmed
174863_at	1.16636	0.11007	C56G2.1	C56G2.1	hypothetical protein
194121_s_at	1.16627	0.008528	C48D5.1	nhr-6	Nuclear Hormone Receptor family
181698_s_at	1.16612	0.016453	C08F1.5	math-4	MATH (meprin-associated Traf homology) domain containing
181942_at	1.16609	0.1423	K02B12.4	axl-1	AXin-Like
192451_s_at	1.16607	0.061478	F21G4.1	F21G4.1 /// WBGene00009023	hypothetical protein /// Rat prostoglandin transporter like
184991_s_at	1.16602	0.12191	Y45F10A.7	Y45F10A.7	hypothetical protein
191625_s_at	1.16592	0.023765	F40F12.1 /// K03H1.3	ttr-3 /// ttr-4 /// WBGene00009590 /// WBGene00010538	TransThyretin-Related family domain /// TransThyretin-Related family domain /// locus:ttr-4 /// locus:ttr-3
184994_s_at	1.16581	0.019042	Y56A3A.18	WBGene00013236 /// Y56A3A.18	status:Confirmed /// hypothetical protein
176080_at	1.16571	0.000565	ZK370.8	WBGene00022722 /// ZK370.8	status:Partially_confirmed /// hypothetical protein
178850_at	1.1657	0.000421	F47G4.8	F47G4.8	---
184799_at	1.16564	0.002605	Y47G6A.9	WBGene00021638 /// Y47G6A.9	status:Partially_confirmed /// hypothetical protein
182815_at	1.16559	0.22922	T24C4.4	T24C4.4 /// WBGene00020760	hypothetical protein /// status:Confirmed
188304_at	1.16544	0.037166	F47G4.7	smd-1 /// WBGene00004875	SAM Decarboxylase /// locus:smd-1
186596_at	1.16539	0.00033	ZK675.4	WBGene00014067 /// ZK675.4	status:Partially_confirmed /// hypothetical protein
188610_at	1.16538	0.035451	Y46H3D.7	nhr-238 /// WBGene00021611	Nuclear Hormone Receptor family /// locus:nhr-238
189387_at	1.16535	0.009858	T11B7.3	col-118	COLlagen
180238_at	1.16529	0.005886	C09E7.5	C09E7.5 /// WBGene00015639	hypothetical protein /// status:Partially_confirmed
183940_at	1.16523	0.21496	F56D2.5	F56D2.5 /// WBGene00018966	hypothetical protein /// status:Partially_confirmed
181034_at	1.16523	0.033349	Y9C9A.8	WBGene00021178 /// Y9C9A.8	status:Partially_confirmed /// hypothetical protein
172347_at	1.1652	0.028857	C36A4.10	C36A4.10 /// WBGene00007970	hypothetical protein /// status:Partially_confirmed
173873_at	1.16494	0.1064	F53E4.1	F53E4.1	hypothetical protein
193901_s_at	1.16463	0.002	C42D4.8	rpc-1 /// WBGene00004411	RNA Polymerase, Class III (C) /// locus:rpc-1
173474_at	1.16458	0.028749	T27E9.7	abcf-2 /// WBGene00012097	ABC transporter, class F /// locus:abcf-2
191418_at	1.16457	0.13792	ZC443.6	ugt-16 /// WBGene00013901	UDP-GlucuronosylTransferase /// locus:ugt-16
187604_s_at	1.16438	0.045189	F26F4.11	rpb-8 /// WBGene00017830	RNA Polymerase II (B) subunit /// locus:rpb-8
184923_at	1.16425	0.027532	W06E11.2	tag-267 /// WBGene00044318	Temporarily Assigned Gene name /// locus:tag-267
182467_at	1.16417	0.004669	K04G11.2	sel-7 /// WBGene00004764	Suppressor/Enhancer of Lin-12 /// locus:sel-7
173907_at	1.16401	0.009806	R03E1.1	sym-4 /// WBGene00006369	SYnthetic lethal with Mec /// locus:sym-4
190527_at	1.16386	0.009682	H36L18.1	H36L18.1 /// WBGene00010423	hypothetical protein /// matrix metalloprotease
174989_at	1.16372	0.063883	W06B11.2	puf-9 /// WBGene00004245	PUF (Pumilio/FBF) domain-containing /// locus:puf-9
173430_at	1.16346	0.014756	C03G5.1	sdha-1 /// WBGene00015391	Succinate DeHydrogenase complex subunit A /// locus:sdha-1
187197_s_at	1.16346	0.014408	C13B9.1 /// F23A7.7	C13B9.1 /// F23A7.7	hypothetical protein /// hypothetical protein
172897_x_at	1.16338	0.004135	F52E1.12 /// Y113G7A.2	F52E1.12 /// Y113G7A.2	---
193844_at	1.16337	0.16883	C34D1.5	zip-5	bZIP transcription factor family
186452_at	1.16337	0.000762	ZC190.10	WBGene00022544 /// ZC190.10	status:Partially_confirmed /// hypothetical protein
193096_at	1.16321	0.004268	F13G3.11 /// F13G3.7	F13G3.11 /// F13G3.7 /// WBGene00008769	hypothetical protein /// hypothetical protein /// status:Confirmed
183017_s_at	1.16312	0.032337	F25E5.1	F25E5.1 /// WBGene00017782	hypothetical protein /// status:Partially_confirmed
174001_s_at	1.16311	0.006873	K07H8.10	K07H8.10 /// WBGene00019510	hypothetical protein /// RNA-binding protein
172141_at	1.16304	0.000246	C03A3.t1 /// C14F11.t1 /// C18A11.t2 /// C28A5.t1 /// C28A5.t2 /// F08G5.t1 /// F09B9.t1 /// F09B9.t2 /// F12D9.t4 /// F12D9.t5 /// F13G11.t1 /// F33D11.t2 /// F42G10.t1 /// K01A12.t1 /// K01A12.t3 /// M57.t1 /// T01C1.t1 /// T06H11.t2 /// T06H11.t3	C03A3.t1 /// C14F11.t1 /// C18A11.t2 /// C28A5.t1 /// C28A5.t2 /// F08G5.t1 /// F09B9.t1 /// F09B9.t2 /// F12D9.t4 /// F12D9.t5 /// F13G11.t1 /// F33D11.t2 /// F42G10.t1 /// K01A12.t1 /// K01A12.t3 /// M57.t1 /// T01C1.t1 /// T06H11.t2 /// T06H11.t3	---
190912_at	1.16304	0.022839	K04F1.5	srh-3 /// WBGene00005229	Serpentine Receptor, class H /// locus:srh-3
186648_at	1.16303	0.075739	F44G4.1	F44G4.1 /// WBGene00009711	hypothetical protein /// status:Confirmed
192656_s_at	1.163	0.048075	K10G9.1	K10G9.1 /// WBGene00010755	hypothetical protein /// sodium/phosphate transporter protein
190007_at	1.16288	0.14056	R186.6	R186.6 /// WBGene00011307	hypothetical protein /// Rhodanese-like domain
179889_at	1.16282	0.004536	K04C2.2	K04C2.2 /// WBGene00019380	hypothetical protein /// status:Partially_confirmed
178987_at	1.16238	0.028413	C32A9.1	C32A9.1 /// WBGene00007861	hypothetical protein /// status:Partially_confirmed
173453_s_at	1.16227	0.017816	F20C5.2	klp-11	Kinesin-Like Protein
187342_s_at	1.16223	0.012583	F55F8.5	tag-345 /// WBGene00018893	Temporarily Assigned Gene name /// locus:tag-345
191273_at	1.16214	0.020384	C55A6.2	ttll-5 /// WBGene00008331	Tubulin Tyrosine Ligase Like /// locus:ttll-5
186823_at	1.16214	0.098845	---	---	---
179511_at	1.16211	0.060305	F20G2.5	F20G2.5 /// WBGene00008988	hypothetical protein /// status:Partially_confirmed
175918_at	1.16192	0.018707	F41B4.3	F41B4.3 /// WBGene00018259	hypothetical protein /// status:Confirmed
175193_at	1.16186	0.084989	T25F10.3	T25F10.3 /// WBGene00020806	hypothetical protein /// status:Confirmed
175981_at	1.16182	0.099246	ZK370.4	ZK370.4	hypothetical protein
182633_at	1.16182	0.009522	C06E4.7	glb-2 /// WBGene00015536	GLoBin /// locus:glb-2
192610_at	1.16159	0.036396	C24F3.3	nas-12 /// WBGene00003531	Nematode AStacin protease /// locus:nas-12
185024_s_at	1.16146	0.016706	Y56A3A.33	WBGene00013244 /// Y56A3A.33	status:Partially_confirmed /// hypothetical protein
176095_at	1.16134	0.00549	F09G8.3	F09G8.3 /// WBGene00017319	hypothetical protein /// status:Confirmed
189486_at	1.16127	0.030825	F02D10.1	col-183 /// WBGene00000756	COLlagen /// locus:col-183
192791_s_at	1.16123	0.080105	F13D11.2	hbl-1	HunchBack Like (fly gap gene related)
185418_at	1.16123	0.031156	Y73B6A.3	WBGene00022230 /// Y73B6A.3	status:Partially_confirmed /// hypothetical protein
187231_at	1.16118	0.043659	Y77E11A.10	clp-6 /// WBGene00000546	CaLPain family /// locus:clp-6
181099_at	1.16091	0.068673	F54C1.1	F54C1.1 /// WBGene00018789	hypothetical protein /// status:Partially_confirmed
184014_s_at	1.16089	0.074381	F07B7.1 /// W09B7.1	F07B7.1 /// W09B7.1 /// WBGene00017185 /// WBGene00021106	hypothetical protein /// hypothetical protein /// status:Predicted /// status:Predicted
178430_at	1.16087	0.097461	C35C5.9	C35C5.9 /// WBGene00007958	hypothetical protein /// status:Confirmed
187144_at	1.1608	0.021427	C41C4.6	ulp-4 /// WBGene00006739	Ubiquitin-Like Protease /// locus:ulp-4
AFFX-r2-YEL002c/WBP1-3_at	1.1608	0.19574	---	---	---
174049_s_at	1.1607	0.003687	ZK856.9	tag-143 /// WBGene00006489	Temporarily Assigned Gene name /// locus:tag-143
181429_at	1.1604	0.002207	C37H5.5	C37H5.5 /// WBGene00016508	hypothetical protein /// status:Partially_confirmed
175653_at	1.16032	0.11432	F59E10.1	orc-2 /// WBGene00003882	ORC family /// locus:orc-2
174020_at	1.16027	0.024957	C45E5.6	nhr-46	Nuclear Hormone Receptor family
180508_s_at	1.16021	0.001305	C14C10.4	C14C10.4 /// WBGene00007587	hypothetical protein /// status:Confirmed
189211_s_at	1.15976	0.007207	ZK512.2	WBGene00013983 /// ZK512.2	RNA helicase /// hypothetical protein
178603_s_at	1.15971	0.008375	T06E6.1	T06E6.1 /// WBGene00011538	hypothetical protein /// status:Confirmed
179263_at	1.15969	0.029631	C51F7.1	frm-7 /// WBGene00001493	FERM domain (protein4.1-ezrin-radixin-moesin) family /// locus:frm-7
174021_at	1.15959	0.003639	F16H11.5	nhr-45 /// WBGene00003635	Nuclear Hormone Receptor family /// locus:nhr-45
172973_at	1.15922	0.14354	E02H1.4	pme-2 /// WBGene00004050	Poly(ADP-ribose) Metabolism Enzyme /// locus:pme-2
192960_at	1.15828	0.13075	T02G6.7	T02G6.7 /// WBGene00011390	hypothetical protein /// Vertebrate galactoside-binding lectins
187886_at	1.15828	0.00747	C06E1.10	rha-2 /// WBGene00015525	RNA HelicAse /// locus:rha-2
177844_at	1.15827	0.00283	F44G4.6	F44G4.6 /// WBGene00009715	hypothetical protein /// status:Partially_confirmed
174591_at	1.15804	0.022369	ZK593.5	dnc-1 /// WBGene00001017	DyNactin Complex component /// locus:dnc-1
175203_s_at	1.15773	0.14026	F08B4.5	F08B4.5 /// WBGene00017237	hypothetical protein /// locus:pole-2
174730_at	1.15765	0.003048	C52E12.4	C52E12.4 /// WBGene00016889	hypothetical protein /// status:Partially_confirmed
192503_at	1.1575	0.027746	C15H11.8	C15H11.8 /// WBGene00007616	hypothetical protein /// DNA-directed RNA polymerase I like
191886_s_at	1.15743	0.034209	C05C10.3	C05C10.3 /// WBGene00007330	hypothetical protein /// 3-oxoacid CoA-transferase
173689_s_at	1.15714	0.065766	K09H9.6	lpd-6 /// WBGene00003062	LiPid Depleted /// locus:lpd-6
186415_at	1.15713	0.036101	R07C3.13	R07C3.13 /// WBGene00019929	hypothetical protein /// status:Partially_confirmed
181998_at	1.15712	0.27715	F26B1.4	col-58 /// WBGene00000634	COLlagen /// locus:col-58
184840_at	1.15703	0.24384	Y46G5A.20	WBGene00012910 /// Y46G5A.20	status:Confirmed /// hypothetical protein
191007_at	1.15701	0.018335	R02C2.4	nhr-204 /// WBGene00019816	Nuclear Hormone Receptor family /// locus:nhr-204
174796_at	1.15694	0.075603	F32H2.5	fasn-1 /// WBGene00009342	Fatty Acid SyNthase /// locus:fasn-1
188657_at	1.15693	0.015207	F59A7.4	hil-6 /// WBGene00001857	HIstone H1 Like /// locus:hil-6
185584_at	1.15687	0.019519	Y51H7C.7	WBGene00021785 /// Y51H7C.7	status:Partially_confirmed /// hypothetical protein
192108_at	1.15679	0.13295	C54G10.4	C54G10.4	hypothetical protein
191193_at	1.15677	0.031584	C08F8.2	C08F8.2	hypothetical protein
172753_x_at	1.15664	0.003689	F55C10.2 /// F55C10.3	col-154 /// col-155 /// WBGene00000727 /// WBGene00000728	COLlagen /// COLlagen /// locus:col-154 /// locus:col-155
177492_at	1.15649	0.11227	F41E7.8	cnc-8 /// WBGene00009624	CaeNaCin (Caenorhabditis bacteriocin) /// locus:cnc-8
180391_s_at	1.15644	0.055612	F54A5.2	cutl-20 /// WBGene00018787	CUTiclin-Like /// locus:cutl-20
187282_at	1.15609	0.16802	F22B7.9	F22B7.9 /// WBGene00017698	hypothetical protein /// status:Confirmed
175446_at	1.15605	0.17133	---	---	---
190979_at	1.15604	0.03368	F37B1.2	gst-12 /// WBGene00001760	Glutathione S-Transferase /// locus:gst-12
176819_s_at	1.15601	0.2182	Y49C4A.8	ugt-29	UDP-GlucuronosylTransferase
188250_at	1.15596	0.040157	D2023.7	col-158 /// WBGene00000731	COLlagen /// locus:col-158
181290_at	1.15593	0.047514	F22F7.2	F22F7.2 /// WBGene00017720	hypothetical protein /// status:Partially_confirmed
174622_at	1.15592	0.12543	B0545.1	tpa-1	TPA (tetradecanoyl phorbol acetate) resistant
189534_at	1.15572	0.04091	F55F3.2	Carboxylesterases	hypothetical protein
190682_at	1.1557	0.20988	F10D2.2	ugt-39	UDP-GlucuronosylTransferase
179559_at	1.15568	3.7e-05	F47B8.1	F47B8.1 /// WBGene00009802	hypothetical protein /// status:Predicted
175262_at	1.15563	0.14551	F23H12.9	fipr-2	FIP (Fungus-Induced Protein) Related
190732_s_at	1.15549	0.014493	F25H8.1	F25H8.1	hypothetical protein
193228_at	1.1554	0.16517	C40H5.4	lact-7 /// WBGene00008047	beta-LACTamase domain containing /// locus:lact-7
174941_s_at	1.15501	0.00069	Y105E8A.23	Y105E8A.23	hypothetical protein
185637_at	1.15493	0.023105	M01B12.5	M01B12.5	hypothetical protein
190477_at	1.15487	0.027434	T07C4.2	tbx-8 /// WBGene00006545	T BoX family /// locus:tbx-8
174806_at	1.15476	0.029322	H20J18.1	scd-1	Suppressor of Constitutive Dauer formation
185521_at	1.15475	0.077153	Y47D9A.2	scpl-3	SCP(Small C-terminal domain Phosphatase)-Like phosphatase
174096_at	1.15456	0.005269	F36D4.5	F36D4.5	hypothetical protein
185794_at	1.1545	0.036605	K09H11.6	K09H11.6 /// WBGene00019603	hypothetical protein /// status:Partially_confirmed
183755_s_at	1.1545	0.027198	F46C8.8	F46C8.8 /// WBGene00018487	hypothetical protein /// status:Confirmed
173824_at	1.15449	0.023229	ZK682.2	WBGene00022788 /// ZK682.2	sodium/phophate transporter /// hypothetical protein
192363_at	1.15444	0.089357	C46F4.2	acs-17 /// WBGene00016716	fatty Acid CoA Synthetase family /// locus:acs-17
175000_at	1.15438	0.023461	F32B5.6	F32B5.6	hypothetical protein
182541_at	1.15431	0.023652	H08J19.1	H08J19.1 /// WBGene00010372	hypothetical protein /// status:Partially_confirmed
179247_at	1.15396	8.4e-05	F23A7.5	F23A7.5 /// WBGene00009070	hypothetical protein /// status:Partially_confirmed
193245_s_at	1.15382	0.056484	K06A1.4	nhr-22 /// WBGene00003621	Nuclear Hormone Receptor family /// locus:nhr-22
192486_s_at	1.15381	0.001117	ZK829.6	tgt-1 /// WBGene00006566	TRNA Guanine Transglycosylase /// locus:tgt-1
173925_s_at	1.15373	0.014886	C16C10.8	C16C10.8 /// WBGene00007628	hypothetical protein /// cell growth regulating protein
190898_at	1.15349	0.018994	K08A2.5	nhr-88	Nuclear Hormone Receptor family
174818_at	1.15348	0.025009	T04D1.4	tag-192 /// WBGene00007053	Temporarily Assigned Gene name /// locus:tag-192
189153_at	1.15333	0.00187	C39H7.7	srd-13 /// WBGene00005091	Serpentine Receptor, class D (delta) /// locus:srd-13
187736_s_at	1.1533	0.049749	T03F1.6	T03F1.6	hypothetical protein
186950_at	1.15325	0.11298	C05B5.8	C05B5.8 /// WBGene00007324	hypothetical protein /// status:Confirmed
179000_at	1.15324	0.046738	C49G9.1	C49G9.1 /// WBGene00008216	hypothetical protein /// status:Partially_confirmed
175759_at	1.15306	0.05102	C32D5.2	sma-6 /// WBGene00004860	SMAll /// locus:sma-6
174279_s_at	1.15297	0.017438	T23B12.2	T23B12.2 /// WBGene00020717	hypothetical protein /// ribosomal protein
188573_at	1.15297	0.1468	H17B01.2	col-70 /// WBGene00000646	COLlagen /// locus:col-70
194047_s_at	1.15297	0.016791	ZK792.5	WBGene00014078 /// ZK792.5	Pumilio-family RNA binding domains (aka PUM-HD, Pumilio homology domain) (3 domains) /// hypothetical protein
173643_at	1.1529	0.094334	Y22D7AL.8	sms-3 /// WBGene00004894	SphingoMyelin Synthase /// locus:sms-3
189037_at	1.15281	0.050856	T21E8.3	pgp-8 /// WBGene00004002	P-GlycoProtein related /// locus:pgp-8
190314_at	1.15279	0.038635	F46B6.7	WBGene00009772 /// ztf-7	locus:ztf-7 /// Zinc finger Transcription Factor family
184352_at	1.15276	0.073699	C17H12.6	C17H12.6 /// WBGene00015932	hypothetical protein /// status:Partially_confirmed
179610_s_at	1.15271	0.18529	T16G1.5	T16G1.5 /// WBGene00011799	hypothetical protein /// status:Partially_confirmed
173092_at	1.15269	0.070599	F39D8.1	pqn-36	Prion-like-(Q/N-rich)-domain-bearing protein
193043_at	1.15259	0.048354	C04G2.6	dis-3 /// WBGene00001001	DIS3 (yeast disjunction abnormal) exonuclease homolog /// locus:dis-3
184168_at	1.15258	0.025016	R02F2.8	R02F2.8 /// WBGene00019837	hypothetical protein /// status:Partially_confirmed
181941_s_at	1.15251	0.09593	F37C4.5	F37C4.5	hypothetical protein
192120_s_at	1.1525	0.033064	T07A9.14	T07A9.14 /// WBGene00044789	hypothetical protein /// status:Partially_confirmed
182784_at	1.15238	0.1032	F53C3.8	F53C3.8 /// WBGene00018752	hypothetical protein /// status:Predicted
174930_at	1.15234	0.041349	K05B2.5	pes-22	Patterned Expression Site
174328_at	1.15198	0.024423	C01G6.5	C01G6.5 /// WBGene00007227	hypothetical protein /// Forkhead-associated (FHA) domain
186150_s_at	1.15197	0.02907	R12C12.5	R12C12.5 /// WBGene00020025	hypothetical protein /// status:Confirmed
188343_at	1.15177	0.04772	B0218.2	amidase /// WBGene00015048	hypothetical protein /// locus:faah-2
187337_at	1.15168	0.13705	C32D5.7	C32D5.7 /// WBGene00016315	hypothetical protein /// status:Partially_confirmed
179625_at	1.15161	0.076239	T14G8.4	T14G8.4 /// WBGene00011772	hypothetical protein /// status:Partially_confirmed
185813_at	1.15142	0.026904	F58E1.11	fbxc-21 /// WBGene00019042	F-box C protein /// locus:fbxc-21
187867_at	1.15131	0.058296	F46G10.3	sir-2.3 /// WBGene00004802	yeast SIR related /// locus:sir-2.3
179746_at	1.15126	0.00012	F58H7.1	F58H7.1 /// WBGene00019067	hypothetical protein /// status:Partially_confirmed
173274_s_at	1.1512	0.33639	W01F3.2	W01F3.2 /// WBGene00012185	hypothetical protein /// status:Confirmed
173811_at	1.15107	0.002713	F53H10.2	F53H10.2	hypothetical protein
179713_at	1.15103	0.053846	F46B6.11	sru-39 /// WBGene00005702	Serpentine Receptor, class U /// locus:sru-39
192643_at	1.15094	0.086594	C06H2.2	C06H2.2 /// WBGene00007386	hypothetical protein /// phosphatidylcholine transfer protein
186308_s_at	1.15088	0.046888	F42C5.10	F42C5.10 /// WBGene00018350	hypothetical protein /// status:Confirmed
188388_at	1.15086	0.048042	Y47G6A.10	spg-7 /// WBGene00004978	human SPG (spastic paraplegia) /// locus:spg-7
188339_at	1.15083	0.029624	W08D2.6	col-123 /// WBGene00000697	COLlagen /// locus:col-123
179967_s_at	1.15083	0.014172	M01D1.8	fbxb-41 /// WBGene00019703	F-box B protein /// locus:fbxb-41
190400_at	1.15081	0.022292	F11A3.1	F11A3.1 /// WBGene00008669	hypothetical protein /// locus:acs-14
194195_x_at	1.1508	0.084319	F32E10.4	ima-3 /// WBGene00002074	IMportin Alpha family /// locus:ima-3
182862_at	1.15074	0.033004	T05E12.1	str-125 /// WBGene00006176	Seven TM Receptor /// locus:str-125
183845_s_at	1.15038	0.010887	C54G7.2	C54G7.2 /// WBGene00016934	hypothetical protein /// locus:mboa-3
185361_at	1.15036	0.097597	C17G10.7	C17G10.7 /// WBGene00015919	hypothetical protein /// status:Partially_confirmed
190222_s_at	1.15034	0.010316	T21B4.4	T21B4.4	hypothetical protein
173454_at	1.15028	0.001439	F42A6.7	hrp-1	human HnRNP A1 homolog
173385_at	1.15024	0.063867	T19B4.7	unc-40 /// WBGene00006776	UNCoordinated /// locus:unc-40
187120_at	1.15005	0.023355	R11G11.13	srw-107 /// WBGene00005854	Serpentine Receptor, class W /// locus:srw-107
174506_at	1.15003	0.016661	C27C12.2	egrh-1 /// WBGene00007772	EGR (Early Growth factor Response factor) Homolog /// locus:egrh-1
174125_at	1.1499	0.002912	C26D10.2	hel-1	HELicase
193610_s_at	1.14987	0.006174	W04A8.7	taf-1 /// WBGene00006382	TAF (TBP-associated transcription factor) family /// locus:taf-1
186347_at	1.14986	0.004785	F53C3.11	F53C3.11 /// WBGene00018754	hypothetical protein /// status:Partially_confirmed
171926_x_at	1.14986	0.046195	M03A8.1	dhs-28 /// WBGene00000991	DeHydrogenases, Short chain /// locus:dhs-28
190317_at	1.14975	0.15532	F10B5.3	F10B5.3 /// WBGene00008640	hypothetical protein /// Zinc finger, C2H2 type
191860_at	1.14974	0.077992	ZK822.5	ZK822.5	hypothetical protein
190635_at	1.14964	0.004544	F20C5.4	F20C5.4 /// WBGene00008969	hypothetical protein /// Yeast YCY4 like protein
173799_at	1.1496	0.015303	ZK54.2	tps-1	Trehalose 6-Phosphate Synthase
184792_at	1.14955	0.004146	T26C11.3	T26C11.3 /// WBGene00020829	hypothetical protein /// status:Partially_confirmed
190097_s_at	1.14949	0.13987	C14F11.5	hsp-43	Heat Shock Protein
171737_x_at	1.14949	0.12378	T12G3.1	T12G3.1 /// WBGene00011737	hypothetical protein /// Drosphila REF (2)P like
191684_at	1.14934	0.003603	F47C12.5	srh-220 /// WBGene00005430	Serpentine Receptor, class H /// locus:srh-220
181845_at	1.14933	0.071657	T10B5.3	T10B5.3 /// WBGene00020389	hypothetical protein /// status:Confirmed
183014_at	1.14931	0.090758	F59A7.2	F59A7.2 /// WBGene00019090	hypothetical protein /// status:Confirmed
187311_at	1.14922	0.015226	F22B7.1	F22B7.1 /// WBGene00017692	hypothetical protein /// status:Partially_confirmed
191059_at	1.14917	0.006556	W03F9.6	srh-82 /// WBGene00005303	Serpentine Receptor, class H /// locus:srh-82
193068_at	1.149	0.000658	K04E7.2	opt-2 /// WBGene00003877	OligoPeptide Transporter /// locus:pept-1
188751_at	1.14895	0.008891	T05H4.10	T05H4.10	---
187699_at	1.14868	0.020372	T20B12.1	T20B12.1 /// WBGene00020600	hypothetical protein /// status:Partially_confirmed
173018_s_at	1.14851	0.00267	R119.4	pqn-59 /// WBGene00004143	Prion-like-(Q/N-rich)-domain-bearing protein /// locus:pqn-59
176954_at	1.14851	0.002322	Y48G9A.3	WBGene00021697 /// Y48G9A.3	locus:gcn-1 /// hypothetical protein
182443_at	1.14838	0.12111	F29B9.8	F29B9.8 /// WBGene00017923	hypothetical protein /// status:Partially_confirmed
193586_at	1.14834	0.008067	T25G3.3	T25G3.3 /// WBGene00012030	hypothetical protein /// Yeast nonsense-mediated mRNA decay protein like
175092_s_at	1.14827	0.027974	F13C5.2	F13C5.2 /// WBGene00017423	hypothetical protein /// bromodomain-containing protein
193594_at	1.1482	0.068599	F18G5.3	gpa-12 /// WBGene00001674	G Protein, Alpha subunit /// locus:gpa-12
AFFX-Ce_catalase_3_s_at	1.14807	0.005076	---	---	---
172700_x_at	1.14801	0.020087	T11F9.9	col-157 /// WBGene00000730	COLlagen /// locus:col-157
177799_at	1.14796	0.009095	Y7A5A.2	WBGene00012408 /// Y7A5A.2	status:Confirmed /// hypothetical protein
189041_s_at	1.14796	0.22754	T21E8.1 /// T21E8.2	pgp-6 /// pgp-7 /// WBGene00004001	P-GlycoProtein related /// P-GlycoProtein related /// locus:pgp-7
189494_at	1.14791	0.016731	Y38C9B.1	cyp-29A3 /// WBGene00021412	CYtochrome P450 family /// locus:cyp-29A3
179761_at	1.1479	0.051828	C32B5.4	fbxc-15 /// WBGene00016297	F-box C protein /// locus:fbxc-15
181310_at	1.14781	0.051285	Y38H6C.9	Y38H6C.9	hypothetical protein
194179_x_at	1.14779	0.079346	C48A7.2	C48A7.2 /// WBGene00016739	hypothetical protein /// phosphate permease
173306_s_at	1.14778	0.004346	C04G2.6	dis-3 /// WBGene00001001	DIS3 (yeast disjunction abnormal) exonuclease homolog /// locus:dis-3
172741_x_at	1.14765	0.18885	F41F3.3	cuticlin /// WBGene00018297	hypothetical protein /// cuticlin
185504_at	1.14761	0.060795	F23H11.6	F23H11.6 /// WBGene00017761	hypothetical protein /// status:Partially_confirmed
171761_x_at	1.1474	0.000122	T28D9.2	rsp-5	SR Protein (splicing factor)
175673_s_at	1.14734	0.051463	C02C6.1	dyn-1	DYNamin related
176991_at	1.14733	0.051179	Y54G2A.16	WBGene00021881 /// Y54G2A.16	status:Partially_confirmed /// hypothetical protein
174862_at	1.14724	0.080923	W02C12.3	hlh-30	Helix Loop Helix
177371_s_at	1.14712	0.007659	M02B7.3	osm-3	OSMotic avoidance abnormal
183332_at	1.14702	0.066108	K09E2.3	K09E2.3 /// WBGene00019572	hypothetical protein /// status:Confirmed
187710_at	1.14688	0.13595	C17E7.13	C17E7.13 /// WBGene00015906	hypothetical protein /// status:Partially_confirmed
180418_at	1.14681	0.11329	T19D7.3	T19D7.3 /// WBGene00020571	hypothetical protein /// status:Confirmed
172641_x_at	1.14657	0.004092	F07B7.10 /// F07B7.3 /// K06C4.11 /// K06C4.3	his-19 /// his-21 /// his-51 /// his-53 /// WBGene00001893 /// WBGene00001895 /// WBGene00001925 /// WBGene00001927	HIStone /// HIStone /// HIStone /// HIStone /// locus:his-19 /// locus:his-21 /// locus:his-51 /// locus:his-53
175510_at	1.14644	0.067217	M163.1	M163.1 /// WBGene00010935	hypothetical protein /// status:Confirmed
172841_x_at	1.14642	0.001075	---	---	---
172241_x_at	1.14635	0.1998	C37A5.8	fipr-24 /// WBGene00007992	FIP (Fungus-Induced Protein) Related /// locus:fipr-24
187438_s_at	1.14618	0.071856	B0361.9	B0361.9 /// WBGene00015163	hypothetical protein /// status:Confirmed
178653_at	1.14599	0.074763	W06B3.1	W06B3.1 /// WBGene00012295	hypothetical protein /// status:Partially_confirmed
187875_s_at	1.14591	0.002234	C30A5.7	unc-86	UNCoordinated
174798_at	1.14572	0.001721	Y110A7A.16	elpc-1 /// WBGene00022463	ELongator complex Protein Component /// locus:elpc-1
180834_at	1.1457	0.031164	F29A7.8	F29A7.8 /// WBGene00017918	hypothetical protein /// status:Predicted
174715_at	1.14569	0.003233	R53.7	R53.7	hypothetical protein
181837_at	1.14568	0.056953	F10E7.5	F10E7.5 /// WBGene00017347	hypothetical protein /// status:Confirmed
187341_s_at	1.14567	0.007944	B0280.9	B0280.9 /// WBGene00015104	hypothetical protein /// status:Confirmed
173825_at	1.14566	0.020993	T21B6.3	T21B6.3 /// WBGene00011880	hypothetical protein /// f-spondin like protein
175705_s_at	1.14565	0.14803	F38A5.3	lec-11	gaLECtin
191768_at	1.1456	0.014286	ZK945.3	puf-12 /// WBGene00014165	PUF (Pumilio/FBF) domain-containing /// locus:puf-12
171911_x_at	1.14545	0.032953	F53F4.11	F53F4.11 /// WBGene00009993	hypothetical protein /// status:Confirmed
171892_x_at	1.14538	0.013964	C45B2.5	gln-1 /// WBGene00001602	GLutamiNe synthetase (glutamate-ammonia ligase) /// locus:gln-1
174860_at	1.14537	0.019718	M04G12.4	somi-1	Suppressor of Overexpressed MIcro-RNA
182218_s_at	1.14537	0.014528	W07E6.2	W07E6.2 /// WBGene00021074	hypothetical protein /// status:Partially_confirmed
184733_at	1.14536	0.15501	T06C12.10	cgt-1 /// WBGene00011517	Ceramide Glucosyl Transferase /// locus:cgt-1
184176_at	1.14529	0.017138	T08B1.2	tnt-4	TropoNin T
173550_at	1.14527	0.088474	F45D3.4	F45D3.4	hypothetical protein
186022_at	1.14523	0.13035	T12A2.15	T12A2.15	hypothetical protein
173997_s_at	1.14516	0.014879	F30A10.5	stl-1 /// WBGene00006061	STomatin-Like /// locus:stl-1
191581_at	1.14516	0.10396	B0564.3	B0564.3 /// WBGene00007203	hypothetical protein /// Putative membrane protein
190380_at	1.14507	0.00717	F59E11.10	nhr-195 /// WBGene00019115	Nuclear Hormone Receptor family /// locus:nhr-195
176610_s_at	1.14502	0.047242	F44B9.6	lin-36 /// WBGene00003021	abnormal cell LINeage /// locus:lin-36
175638_at	1.14501	0.032407	F54F7.5	mes-1 /// WBGene00003219	Maternal Effect Sterile /// locus:mes-1
191355_at	1.14491	0.002195	C07G3.6	str-225 /// WBGene00006256	Seven TM Receptor /// locus:str-225
176378_at	1.1448	0.053438	EGAP798.1	EGAP798.1 /// WBGene00017152	hypothetical protein /// status:Predicted
179795_s_at	1.14479	0.026519	C04C3.5	dyf-3	abnormal DYe Filling
192751_at	1.14472	0.080743	T15B7.16	lgc-54 /// WBGene00020528	Ligand-Gated ion Channel /// locus:lgc-54
189911_s_at	1.14465	0.15583	F26F12.1	col-140	COLlagen
179635_at	1.14463	0.021438	F07A5.4	F07A5.4 /// WBGene00008543	hypothetical protein /// status:Partially_confirmed
193196_at	1.14457	0.070755	W06G6.3	srd-21 /// WBGene00005099	Serpentine Receptor, class D (delta) /// locus:srd-21
188085_s_at	1.14453	0.046183	R09H10.4	ptr-14 /// WBGene00004228	PaTched Related family /// locus:ptr-14
186978_at	1.1445	0.001371	Y113G7B.18a	Y113G7B.18a	---
183743_at	1.14416	0.024392	T05E7.2	col-55 /// WBGene00000632	COLlagen /// locus:col-55
188844_at	1.14406	0.004285	F40G12.3	F40G12.3 /// WBGene00009598	hypothetical protein /// Sushi domain
171919_x_at	1.14406	0.025521	F37C4.5	F37C4.5	---
175299_at	1.14401	0.053217	F10B5.8	F10B5.8 /// WBGene00008642	hypothetical protein /// status:Partially_confirmed
177854_at	1.14391	0.044858	T26H2.8	srr-2 /// WBGene00005653	Serpentine Receptor, class R /// locus:srr-2
189887_at	1.14383	0.025192	C03D6.8	rpl-24.2 /// WBGene00004437	Ribosomal Protein, Large subunit /// locus:rpl-24.2
192935_at	1.14363	0.012362	F33E11.1	nhr-15 /// WBGene00003614	Nuclear Hormone Receptor family /// locus:nhr-15
186131_at	1.1435	0.011892	K11G12.1	nas-11	Nematode AStacin protease
189890_at	1.14345	0.00804	F33E2.10	F33E2.10 /// WBGene00077769	hypothetical protein /// status:Predicted
172736_x_at	1.14342	0.059117	T10E10.1 /// T10E10.2 /// T10E10.5	col-167 /// WBGene00000740 /// WBGene00000741 /// WBGene00000742	COLlagen /// locus:col-167 /// locus:col-168 /// locus:col-169
181255_s_at	1.14337	0.013609	K07F5.14	K07F5.14 /// WBGene00010638	hypothetical protein /// status:Confirmed
181235_at	1.14335	0.023801	F23F1.9	F23F1.9 /// WBGene00017749	hypothetical protein /// status:Confirmed
181017_at	1.14317	0.025861	C16A3.4	C16A3.4 /// WBGene00015809	hypothetical protein /// status:Confirmed
191842_at	1.14317	0.096312	ZK430.7	WBGene00022742 /// ZK430.7	ribosomal processing protein /// hypothetical protein
192766_at	1.14305	0.16821	ZK809.7	prx-2 /// WBGene00004192	PeRoXisome assembly factor /// locus:prx-2
179930_at	1.14301	0.00368	T27A1.5	T27A1.5	hypothetical protein
190763_at	1.14289	0.17117	F17C11.17	F17C11.17 /// WBGene00077761	hypothetical protein /// status:Confirmed
174876_at	1.14288	0.008219	Y69A2AR.7	Y69A2AR.7	hypothetical protein
178206_at	1.14287	0.17977	T26H2.10	T26H2.10 /// WBGene00044976	hypothetical protein /// status:Partially_confirmed
190557_s_at	1.14281	0.075006	C50B6.2	nasp-2 /// WBGene00008218	NASP (human Nuclear Autoantigenic Sperm Protein) homolog /// locus:nasp-2
185493_at	1.14275	0.008663	C50E10.5	sre-52 /// WBGene00016828	Serpentine Receptor, class E (epsilon) /// locus:sre-52
182145_at	1.14273	0.004916	C45E1.4	C45E1.4 /// WBGene00016663	hypothetical protein /// status:Partially_confirmed
178952_at	1.14262	0.028609	Y05A1.5a ///T05A1.5b	---	---
183020_at	1.14261	0.0863	F48G7.8	F48G7.8 /// WBGene00018619	hypothetical protein /// status:Partially_confirmed
185304_s_at	1.14254	0.024686	F13G11.1	dmd-6	DM (Doublesex/MAB-3) Domain family
183272_at	1.14245	0.015889	C03H5.6	C03H5.6 /// WBGene00015408	hypothetical protein /// status:Predicted
193248_at	1.14242	0.039749	F29F11.4	twk-12 /// WBGene00006667	TWiK family of potassium channels /// locus:twk-12
174338_at	1.14233	0.089718	F08B1.1	F08B1.1	---
178992_at	1.14232	0.16399	ZC116.5	ZC116.5	---
173976_at	1.14217	0.028849	Y49E10.19	ani-1 /// WBGene00013038	ANIllin (actin binding protein) /// locus:ani-1
176205_at	1.14206	0.00708	C29E4.10	C29E4.10 /// WBGene00016207	hypothetical protein /// status:Partially_confirmed
174767_at	1.14192	0.029344	K07G5.1	crml-1 /// WBGene00010641	CARMIL (Capping, ARp2/3, Myosin I Linker protein) homolog /// locus:crml-1
191723_s_at	1.14189	0.07197	W01B6.1	cwn-2 /// WBGene00000858	WNT family /// locus:cwn-2
186016_s_at	1.14186	0.10317	C43E11.3	met-1	histone METhyltransferase-like
173769_s_at	1.14183	0.10679	M176.8	M176.8	---
180789_s_at	1.14175	0.23142	F38E9.4 /// Y73B6BL.16	F38E9.4 /// WBGene00018186 /// WBGene00022239 /// Y73B6BL.16	hypothetical protein /// status:Predicted /// status:Predicted /// hypothetical protein
179388_at	1.14172	0.008809	T19C9.2	srh-112 /// WBGene00005331	Serpentine Receptor, class H /// locus:srh-112
177296_at	1.14171	0.085112	BE10.4	BE10.4 /// WBGene00007212	hypothetical protein /// status:Confirmed
193524_at	1.14169	0.14461	Y48E1A.1	Y48E1A.1	hypothetical protein
177892_at	1.14167	0.087054	F46B3.8	F46B3.8 /// WBGene00009761	hypothetical protein /// status:Predicted
177459_at	1.14158	0.089331	B0198.2	B0198.2 /// WBGene00007115	hypothetical protein /// status:Confirmed
178244_at	1.14154	0.31201	F01D5.6	F01D5.6 /// WBGene00008496	hypothetical protein /// status:Partially_confirmed
173720_at	1.14152	0.10763	Y47H9C.4	ced-1	CEll Death abnormality
173698_s_at	1.14152	0.008085	F01D5.9	cyp-37A1 /// WBGene00008499	CYtochrome P450 family /// locus:cyp-37A1
172000_x_at	1.14149	0.10351	B0336.9	swp-1	splicing factor (Suppressor of White aPricot) related
193046_at	1.14143	0.001825	F21G4.2	mrp-4 /// WBGene00003410	Multidrug Resistance Protein family /// locus:mrp-4
186512_at	1.14137	0.11189	Y102A5C.32	sri-69 /// WBGene00005581	Serpentine Receptor, class I /// locus:sri-69
175667_at	1.14132	0.00793	C05D2.1	daf-4	abnormal DAuer Formation
174704_at	1.14126	0.18716	F56H1.5	F56H1.5 /// WBGene00018995	hypothetical protein /// status:Partially_confirmed
176683_at	1.14125	0.090348	C18B2.2	C18B2.2 /// WBGene00015953	hypothetical protein /// status:Confirmed
177109_at	1.14115	0.039095	H19M22.2b /// H19M22.2a	H19M22.2b /// H19M22.2a	---
189046_s_at	1.14104	0.099691	R05G6.8	plc-4 /// WBGene00004039	PhosphoLipase C /// locus:plc-4
177079_at	1.14101	0.058965	Y55F3BR.7	WBGene00021944 /// Y55F3BR.7	status:Predicted /// hypothetical protein
185697_at	1.141	0.003091	C36C5.12	C36C5.12 /// WBGene00016481	hypothetical protein /// status:Predicted
186836_at	1.14092	0.009617	Y52B11A.10	WBGene00013129 /// Y52B11A.10	status:Partially_confirmed /// hypothetical protein
190324_at	1.14091	0.049126	E02H1.6	E02H1.6 /// WBGene00008458	hypothetical protein /// ATP binding protein
175433_at	1.14085	0.023894	Y54G9A.7	WBGene00013210 /// Y54G9A.7	status:Confirmed /// hypothetical protein
172037_x_at	1.14077	0.019261	ZC416.8	unc-17	UNCoordinated
189495_at	1.14074	0.014763	F26E4.3	F26E4.3 /// WBGene00009158	hypothetical protein /// cysteine protease
176104_at	1.14071	0.079743	Y41D4B.17	WBGene00021519 /// Y41D4B.17	status:Confirmed /// hypothetical protein
192268_at	1.14062	0.26436	C02F12.10 /// C02F12.5	C02F12.10 /// C02F12.5 /// WBGene00015355 /// WBGene00045215	hypothetical protein /// hypothetical protein /// homeobox; tissue factor pathway inhibitor /// status:Confirmed
175027_at	1.14056	0.006837	F14D12.1	F14D12.1	hypothetical protein
176486_at	1.14056	0.096823	Y39G10AR.10	WBGene00021468 /// Y39G10AR.10	status:Confirmed /// hypothetical protein
174319_at	1.14054	0.027581	C55C3.5	C55C3.5 /// WBGene00016955	hypothetical protein /// status:Partially_confirmed
182723_at	1.14024	0.11118	E04F6.6	E04F6.6 /// WBGene00017126	hypothetical protein /// status:Confirmed
192680_at	1.14014	0.069063	C11H1.4	prx-1	PeRoXisome assembly factor
179864_at	1.1401	0.016674	Y41E3.13	WBGene00012771 /// Y41E3.13	status:Predicted /// hypothetical protein
185069_s_at	1.14009	0.042022	ZK1055.6	ZK1055.6	hypothetical protein
191795_s_at	1.14001	0.015168	F14B4.3	F14B4.3 /// WBGene00008781	hypothetical protein /// DNA-directed RNA polymerase I
175119_at	1.14	0.029131	W08F4.12	W08F4.12 /// WBGene00021101	hypothetical protein /// status:Confirmed
178568_s_at	1.13984	0.049182	C49F5.6	C49F5.6 /// WBGene00008210	hypothetical protein /// status:Partially_confirmed
183099_s_at	1.13979	0.031022	E02H9.6 /// W04B5.6	E02H9.6 /// W04B5.6 /// WBGene00017104 /// WBGene00021023	hypothetical protein /// hypothetical protein /// status:Predicted /// status:Predicted
175011_at	1.13973	0.025061	K07C11.7	K07C11.7	hypothetical protein
193273_at	1.13962	0.00553	C25A1.13	C25A1.13 /// WBGene00007712	hypothetical protein /// NADH-ubiquinone oxidoreductase B8 subunit
AFFX-r2-Ec-bioB-5_at	1.13962	0.013025	---	---	---
182530_at	1.1396	0.046487	C06E2.7	ubc-22 /// WBGene00006717	UBiquitin Conjugating enzyme /// locus:ubc-22
186337_at	1.13959	0.31473	F43C11.3	F43C11.3 /// WBGene00018380	hypothetical protein /// status:Confirmed
181419_at	1.13955	0.019407	W08F4.9	fbxb-14 /// WBGene00021098	F-box B protein /// locus:fbxb-14
180732_at	1.13947	0.029542	C31B8.7	C31B8.7 /// WBGene00016282	hypothetical protein /// status:Partially_confirmed
171870_x_at	1.13947	0.000215	C14A4.4	crn-3	Cell-death-Related Nuclease
172465_x_at	1.1394	0.064509	---	---	---
185425_at	1.13932	0.19825	Y38E10A.5	clec-4 /// WBGene00012583	C-type LECtin /// locus:clec-4
175293_at	1.1393	0.002739	Y18D10A.17	car-1 /// WBGene00012484	Cytokinesis, Apoptosis, RNA-associated /// locus:car-1
173392_s_at	1.1393	0.40032	F31C3.9	F31C3.9	---
183192_at	1.13922	0.00684	C54F6.9	nhr-172 /// WBGene00016927	Nuclear Hormone Receptor family /// locus:nhr-172
184847_at	1.13908	0.081898	C24B9.12	srg-62 /// WBGene00005219	Serpentine Receptor, class G (gamma) /// locus:srg-62
174458_at	1.13908	0.007457	T28F12.1	T28F12.1	Hypothetical protein (T28F12.1)
173370_at	1.13904	0.036438	F58E10.3	F58E10.3	hypothetical protein
182402_at	1.13895	0.17454	F54B8.10	srbc-52 /// WBGene00010024	Serpentine Receptor, class BC (class B-like) /// locus:srbc-52
176367_at	1.13894	0.021206	Y22D7AL.12	WBGene00021250 /// Y22D7AL.12	status:Predicted /// hypothetical protein
179028_at	1.13887	0.076327	C43F9.5	C43F9.5 /// WBGene00008073	hypothetical protein /// status:Partially_confirmed
192788_at	1.13885	0.051968	T01B4.1	twk-21 /// WBGene00006674	TWiK family of potassium channels /// locus:twk-21
188618_at	1.13883	0.004657	Y46H3D.6	nhr-237 /// WBGene00021610	Nuclear Hormone Receptor family /// locus:nhr-237
177696_at	1.13878	0.11706	C30H6.5	C30H6.5 /// WBGene00007823	hypothetical protein /// status:Partially_confirmed
192845_at	1.13877	0.003864	ZK1086.1	obr-3	Oxysterol Binding protein (OSBP) Related
184804_at	1.13873	0.012966	Y54G11A.4	WBGene00013215 /// Y54G11A.4	status:Partially_confirmed /// hypothetical protein
173513_s_at	1.1387	0.007379	C18E9.3	pqn-14	Prion-like-(Q/N-rich)-domain-bearing protein
185455_at	1.13849	0.043002	Y59A8B.24	WBGene00013356 /// Y59A8B.24	status:Predicted /// hypothetical protein
172646_x_at	1.13826	0.028808	---	---	---
176393_s_at	1.13823	0.04028	Y105E8B.3	WBGene00013688 /// Y105E8B.3	locus:riok-2 /// hypothetical protein
189075_at	1.1382	0.011717	T25E12.8	clec-34 /// WBGene00012023	C-type LECtin /// locus:clec-34
174463_s_at	1.13812	0.005741	Y71G12B.23	Y71G12B.23	hypothetical protein
178867_at	1.13801	0.033422	F28B1.4	F28B1.4 /// WBGene00009198	hypothetical protein /// status:Predicted
178100_at	1.13798	0.091674	K08H2.4	K08H2.4 /// WBGene00010691	hypothetical protein /// status:Partially_confirmed
193182_at	1.13794	0.002716	F09C12.1	ggr-3 /// WBGene00001588	GABA/Glycine Receptor family (see gbr) /// locus:ggr-3
172723_x_at	1.13787	0.041918	B0222.6 /// B0222.8	col-10 /// WBGene00000599 /// WBGene00000717	COLlagen /// locus:col-10 /// locus:col-144
175411_at	1.13785	0.11282	---	---	---
192914_at	1.13774	0.083026	R06C7.3	dhp-1 /// WBGene00000963	DiHydroPyrimidinase /// locus:dhp-1
182432_at	1.13769	0.1556	H12D21.6	H12D21.6 /// WBGene00010382	hypothetical protein /// status:Partially_confirmed
187764_at	1.13761	0.050595	Y55F3AM.1	WBGene00021920 /// Y55F3AM.1	status:Confirmed /// hypothetical protein
192359_s_at	1.13759	0.051766	K08E7.7	cul-6 /// WBGene00000841	CULlin /// locus:cul-6
173662_at	1.13739	0.012785	T05E8.3	helicase /// WBGene00020263	hypothetical protein /// helicase
174140_at	1.13739	0.001812	F46B6.7	WBGene00009772 /// ztf-7	locus:ztf-7 /// Zinc finger Transcription Factor family
174919_at	1.13736	0.007331	Y113G7A.6	ttx-1	abnormal ThermoTaXis
172830_x_at	1.13719	0.032927	Y53C12A.5	Y53C12A.5	---
194084_at	1.1371	0.012413	F29C12.4	F29C12.4 /// WBGene00009246	hypothetical protein /// Elongation factor Tu family (contains ATP/GTP binding P-loop), Elongation factor G C-terminus
191338_at	1.13705	0.016135	F33H12.4	sri-74 /// WBGene00005586	Serpentine Receptor, class I /// locus:sri-74
182014_s_at	1.13702	0.015815	F27C1.6	F27C1.6 /// WBGene00017855	hypothetical protein /// status:Partially_confirmed
174882_s_at	1.137	0.054972	K06H7.3	K06H7.3 /// WBGene00019457	hypothetical protein /// Isopentenyl-diphosphate delta isomerase
171909_s_at	1.13691	0.00125	C14C10.3	ril-2	RNAi-Induced Longevity
193902_at	1.13691	0.083569	Y75B8A.26	mrp-8 /// WBGene00003414	Multidrug Resistance Protein family /// locus:mrp-8
186071_at	1.13672	0.018187	F45D11.9	fbxc-42 /// WBGene00018455	F-box C protein /// locus:fbxc-42
186795_at	1.13664	0.072015	Y116F11A.4	Y116F11A.4	---
180744_at	1.13657	0.18872	F22F7.6	F22F7.6 /// WBGene00017723	hypothetical protein /// status:Partially_confirmed
179612_at	1.13653	0.32196	F09C3.4	fbxa-103 /// WBGene00008612	F-box A protein /// locus:fbxa-103
176415_at	1.1365	0.070753	Y71G12B.8	WBGene00022148 /// Y71G12B.8	status:Partially_confirmed /// hypothetical protein
177324_s_at	1.13648	0.041448	F31E3.1	ceh-20 /// WBGene00000443	Homeobox /// locus:ceh-20
175294_s_at	1.13641	0.13414	T17H7.7	T17H7.7 /// WBGene00020551	hypothetical protein /// status:Partially_confirmed
181482_at	1.13633	0.005771	K02E7.4	K02E7.4 /// WBGene00019309	hypothetical protein /// status:Partially_confirmed
193189_at	1.13631	0.069719	C25G6.5	C25G6.5 /// WBGene00016110	hypothetical protein /// locus:npr-11
191791_at	1.13631	0.009141	F47C12.10	srh-222 /// WBGene00005432	Serpentine Receptor, class H /// locus:srh-222
192490_at	1.13621	0.046526	ZK337.2	WBGene00013970 /// ZK337.2	Zinc finger, C2H2 type (4 domains) /// hypothetical protein
191086_at	1.13621	0.048802	B0310.2	B0310.2 /// WBGene00015138	hypothetical protein /// C2H2-type zinc fingers
174375_at	1.13609	0.004431	F49H12.1	lsy-2	Laterally SYmmetric (defective in lateral asymmetry)
189354_at	1.13608	0.2105	T10H4.10	cyp-34A1 /// WBGene00011698	CYtochrome P450 family /// locus:cyp-34A1
175579_at	1.13607	0.003965	Y73B6BL.3	exos-2 /// WBGene00022232	EXOSome (multiexonuclease complex) component /// locus:exos-2
174562_s_at	1.13606	0.016475	ZK593.4	rbr-2 /// WBGene00004319	RB (Retinoblastoma Binding protein) Related /// locus:rbr-2
181944_at	1.13595	0.002108	F37C4.2	oac-22 /// WBGene00018142	O-ACyltransferase homolog /// locus:oac-22
192376_at	1.13589	0.018026	Y79H2A.11	WBGene00006993 /// zyg-8	locus:zyg-8 /// ZYGote defective: embryonic lethal
183907_at	1.13588	0.37512	ZK1025.7	WBGene00014187 /// ZK1025.7	status:Partially_confirmed /// hypothetical protein
184332_at	1.13588	0.037793	Y17G9B.7	fbxb-77 /// WBGene00021204	F-box B protein /// locus:fbxb-77
174157_at	1.13587	0.021236	K10G6.3	sea-2 /// WBGene00004751	Signal Element on Autosome /// locus:sea-2
185241_at	1.13585	0.17395	F28B12.1	F28B12.1	hypothetical protein
187138_at	1.13579	0.004597	Y111B2A.17	elpc-2 /// WBGene00013738	ELongator complex Protein Component /// locus:elpc-2
189645_s_at	1.1356	0.038875	F39G3.7	prx-6 /// WBGene00004195	PeRoXisome assembly factor /// locus:prx-6
185515_at	1.13558	0.009844	F19B10.1	F19B10.1 /// WBGene00017583	hypothetical protein /// status:Confirmed
174504_at	1.13555	0.038861	F28B3.1	F28B3.1 /// WBGene00017882	hypothetical protein /// status:Partially_confirmed
184720_at	1.13552	0.026631	ZK1127.4	WBGene00022851 /// ZK1127.4	status:Confirmed /// hypothetical protein
173027_s_at	1.13548	0.11005	Y67A10A.9	WBGene00013458 /// Y67A10A.9	status:Partially_confirmed /// hypothetical protein
178553_at	1.13544	0.021395	C44H9.5	C44H9.5 /// WBGene00008100	hypothetical protein /// status:Predicted
175812_at	1.13535	0.054976	Y41D4B.13	ced-2 /// WBGene00000416	CEll Death abnormality /// locus:ced-2
189331_s_at	1.13525	0.037393	T26G10.1	T26G10.1 /// WBGene00012059	hypothetical protein /// RNA helicase
174834_at	1.13523	0.095274	Y81G3A.3	WBGene00013591 /// Y81G3A.3	locus:gcn-2 /// hypothetical protein
183937_s_at	1.13511	0.024102	T21C12.3	T21C12.3 /// WBGene00011899	hypothetical protein /// status:Confirmed
175883_at	1.13505	0.000185	F12E12.1	F12E12.1 /// WBGene00017402	hypothetical protein /// status:Confirmed
184247_at	1.13501	0.031282	F49D11.4	F49D11.4 /// WBGene00018628	hypothetical protein /// status:Partially_confirmed
177286_at	1.13483	0.048943	BE10.3	BE10.3 /// WBGene00007211	hypothetical protein /// status:Predicted
181582_at	1.13472	0.027567	F18C12.3	F18C12.3 /// WBGene00008934	hypothetical protein /// status:Confirmed
178680_at	1.13471	0.016108	M04C9.4	M04C9.4 /// WBGene00010859	hypothetical protein /// status:Partially_confirmed
175696_s_at	1.13469	0.023829	F54F2.2	zfp-1	Zinc finger protein (CEZF)
190892_at	1.13468	0.046413	E02H1.4	pme-2 /// WBGene00004050	Poly(ADP-ribose) Metabolism Enzyme /// locus:pme-2
177123_s_at	1.13468	0.029522	M7.10	M7.10 /// WBGene00010886	hypothetical protein /// status:Partially_confirmed
188946_at	1.13463	0.068382	T24H10.7	2010-06-01	JUN transcription factor homolog
192382_s_at	1.13457	0.007228	D2023.5	D2023.5 /// WBGene00008409	hypothetical protein /// thiosulphate sulphurtransferase
184995_s_at	1.1345	0.009074	C04E6.11	C04E6.11 /// WBGene00015425	hypothetical protein /// status:Partially_confirmed
187908_at	1.13433	0.019454	C14A4.2	dap-3 /// WBGene00000933	mammalian cell Death Associated Protein related /// locus:dap-3
175695_at	1.13432	0.019411	F54F2.2	zfp-1	Zinc finger protein (CEZF)
178169_at	1.13432	0.067402	ZC455.1	ZC455.1	hypothetical protein
192933_at	1.1343	0.000106	ZK1236.1	WBGene00022862 /// ZK1236.1	homology with E.coli lepA protein /// hypothetical protein
181609_at	1.1343	0.026328	T05C12.8	T05C12.8 /// WBGene00011471	hypothetical protein /// status:Partially_confirmed
190617_at	1.13429	0.062484	---	---	---
174443_at	1.13416	0.000508	R06A4.4	imb-2	IMportin Beta family
183804_at	1.13415	0.01347	ZK1067.2	WBGene00014208 /// ZK1067.2	status:Partially_confirmed /// hypothetical protein
181605_at	1.13406	0.021974	T02C12.3	T02C12.3 /// WBGene00011368	hypothetical protein /// status:Partially_confirmed
182962_at	1.13403	0.20096	F40H3.2	F40H3.2 /// WBGene00018250	hypothetical protein /// status:Confirmed
176240_s_at	1.13399	0.022686	Y71H2AM.23	tufm-1 /// WBGene00007000	TU elongation Factor (EF-Tu), Mitochondrial /// locus:tufm-1
181414_at	1.13396	0.039342	F41C3.1	F41C3.1 /// WBGene00018267	hypothetical protein /// status:Partially_confirmed
175088_at	1.13394	0.046881	R07E5.3	R07E5.3 /// WBGene00011111	hypothetical protein /// locus:snfc-5
183457_s_at	1.13392	0.20285	Y39B6A.10	WBGene00012672 /// Y39B6A.10	status:Confirmed /// hypothetical protein
172409_x_at	1.13387	0.027115	ZK402.3 /// ZK402.5	WBGene00022730 /// WBGene00022731 /// ZK402.3	status:Partially_confirmed /// status:Predicted /// hypothetical protein
178889_at	1.13384	0.043789	T04A8.4	tag-243 /// WBGene00044078	Temporarily Assigned Gene name /// locus:tag-243
192785_at	1.13384	0.02964	C24A3.6	twk-18 /// WBGene00006672	TWiK family of potassium channels /// locus:twk-18
185968_at	1.13381	0.081413	C56E10.4	nhr-137	Nuclear Hormone Receptor family
175698_at	1.13376	0.097682	C42C1.11	peptidase	hypothetical protein
178320_at	1.13376	0.037946	R07D5.2	R07D5.2 /// WBGene00011101	hypothetical protein /// status:Partially_confirmed
175613_at	1.13376	0.005665	F43C1.2	mpk-1	MAP Kinase
185465_at	1.13376	0.10728	C14C11.4	C14C11.4 /// WBGene00015768	hypothetical protein /// status:Confirmed
175607_s_at	1.13375	0.010894	C37F5.1	lin-1 /// WBGene00002990	abnormal cell LINeage /// locus:lin-1
187244_at	1.13365	0.18242	B0228.1	B0228.1 /// WBGene00015059	hypothetical protein /// status:Partially_confirmed
193528_s_at	1.13365	0.093446	W09H1.1	W09H1.1	hypothetical protein
180185_at	1.13361	0.06494	F57A10.1	str-9 /// WBGene00006077	Seven TM Receptor /// locus:str-9
189463_at	1.13357	0.11673	K12D12.3	col-84 /// WBGene00000659	COLlagen /// locus:col-84
173718_s_at	1.13354	0.12747	B0457.2	B0457.2 /// WBGene00007178	hypothetical protein /// elastin precusor
177282_s_at	1.13349	0.021231	F41G4.7 /// ZC15.3	F41G4.7 /// WBGene00013832 /// WBGene00018310 /// ZC15.3	hypothetical protein /// status:Confirmed /// status:Partially_confirmed /// hypothetical protein
192556_s_at	1.1334	0.17407	Y53C12A.2	glt-5 /// WBGene00001623	GLutamate Transporter family /// locus:glt-5
182755_at	1.1334	2.5e-05	F47F6.3	oac-30 /// WBGene00018573	O-ACyltransferase homolog /// locus:oac-30
182947_at	1.13331	0.036752	ZK154.5	WBGene00022667 /// ZK154.5	status:Partially_confirmed /// hypothetical protein
179574_at	1.13321	0.070189	T04F8.7	T04F8.7	hypothetical protein
189145_at	1.1332	0.015579	ZK652.5	ceh-23 /// WBGene00000446	Homeobox /// locus:ceh-23
175039_at	1.13319	0.049444	F54D5.8	dnj-13 /// WBGene00001031	DNaJ domain (prokaryotic heat shock protein) /// locus:dnj-13
188957_at	1.13308	0.12944	T04B2.6	dhs-31 /// WBGene00011424	DeHydrogenases, Short chain /// locus:dhs-31
192798_at	1.13301	0.022701	C14B1.5	C14B1.5 /// WBGene00007576	hypothetical protein /// locus:dph-1
172659_x_at	1.13298	0.15389	T23F2.5	T23F2.5 /// WBGene00020738	hypothetical protein /// status:Confirmed
180166_at	1.13295	0.054597	W08G11.3	W08G11.3	hypothetical protein
194231_x_at	1.13292	0.11402	B0334.3	B0334.3	hypothetical protein
183189_s_at	1.13278	0.063306	C44C10.9	C44C10.9	hypothetical protein
172617_x_at	1.13277	0.1692	H06I04.3	H06I04.3	hypothetical protein
185786_at	1.13276	0.029405	Y39A1A.14	WBGene00012652 /// Y39A1A.14	status:Confirmed /// hypothetical protein
187898_at	1.1327	0.004006	Y54E10BR.4	Y54E10BR.4	---
185391_at	1.1327	0.006061	H06I04.2	sft-1 /// WBGene00004787	SurFeit homolog /// locus:sft-1
188239_s_at	1.13261	0.11022	F35G12.6	mab-21 /// WBGene00003112	Male ABnormal /// locus:mab-21
181549_at	1.13259	0.029398	Y37H9A.2	WBGene00012577 /// Y37H9A.2	status:Partially_confirmed /// hypothetical protein
190327_at	1.13259	0.084196	T25E4.2	T25E4.2 /// WBGene00020804	hypothetical protein /// Glutamate receptor
183132_at	1.13259	0.12443	T07D1.3	T07D1.3 /// WBGene00020302	hypothetical protein /// status:Partially_confirmed
172024_x_at	1.13253	0.044799	T27D12.2	clh-1	CLC-type chloride cHannel
185896_at	1.13247	0.065639	F57B10.8	F57B10.8 /// WBGene00019005	hypothetical protein /// status:Partially_confirmed
186518_s_at	1.13238	0.12915	Y116A8C.17	dct-13 /// WBGene00013794	DAF-16/FOXO Controlled, germline Tumor affecting /// locus:dct-13
192644_at	1.13233	0.029483	C37H5.8	hsp-6 /// WBGene00002010	Heat Shock Protein /// locus:hsp-6
191335_at	1.13233	0.10331	C39B10.1	C39B10.1 /// WBGene00008021	hypothetical protein /// G-protein coupled receptor
180693_at	1.13232	0.061644	F21A10.2	F21A10.2	hypothetical protein
179214_at	1.13231	0.29264	F54B8.4	F54B8.4 /// WBGene00010019	hypothetical protein /// status:Partially_confirmed
190959_s_at	1.13225	0.16999	F37B1.5	gst-16 /// WBGene00001764	Glutathione S-Transferase /// locus:gst-16
174050_s_at	1.13223	0.12151	F07E5.5	F07E5.5 /// WBGene00017210	hypothetical protein /// zinc-finger protein
186616_at	1.13213	0.022654	Y105C5A.14	Y105C5A.14	hypothetical protein
175028_at	1.13212	0.036547	---	---	---
175148_at	1.13209	0.019693	ZK1010.2	WBGene00014176 /// ZK1010.2	status:Confirmed /// hypothetical protein
185910_at	1.13203	0.11393	cTel54X.1	fbxa-6 /// WBGene00008352	F-box A protein /// locus:fbxa-6
180837_at	1.13201	0.13652	T08A9.11 /// T08A9.2	T08A9.11 /// ttr-30 /// WBGene00020335	hypothetical protein /// TransThyretin-Related family domain /// locus:ttr-30
177718_at	1.13194	0.070565	F36G9.3	F36G9.3 /// WBGene00009485	hypothetical protein /// status:Partially_confirmed
187065_s_at	1.13186	0.040871	ZC434.4	WBGene00013892 /// ZC434.4	status:Confirmed /// hypothetical protein
AFFX-r2-YEL024w/RIP1-3_at	1.13185	0.027871	---	---	---
178017_s_at	1.13184	0.077882	F01D5.1	F01D5.1 /// WBGene00008492	hypothetical protein /// status:Confirmed
193460_at	1.13179	0.000917	Y32B12A.1	WBGene00012516 /// Y32B12A.1	Zinc finger present in dystrophin, CBP/p300 /// hypothetical protein
175646_at	1.13177	0.02696	C50F2.9	abf-1 /// WBGene00000012	AntiBacterial Factor related /// locus:abf-1
176900_at	1.13156	0.025509	Y23H5B.6	WBGene00021277 /// Y23H5B.6	status:Confirmed /// hypothetical protein
184454_at	1.13155	0.014184	Y59A8B.23	gck-3	Germinal Center Kinase family
177659_at	1.1315	0.082234	F36G9.8	sri-1 /// WBGene00005513	Serpentine Receptor, class I /// locus:sri-1
179974_at	1.13144	0.020807	K06A5.1	K06A5.1 /// WBGene00019429	hypothetical protein /// status:Partially_confirmed
175945_at	1.13143	0.043414	Y57A10A.1 /// Y73B3B.2	set-28 /// WBGene00013246 /// WBGene00022224	SET (trithorax/polycomb) domain containing /// status:Partially_confirmed /// locus:set-28
186775_at	1.13143	0.045055	F45D11.13	fbxb-30 /// WBGene00018458	F-box B protein /// locus:fbxb-30
185525_at	1.13141	0.012192	C03G6.14	cyp-35A1 /// WBGene00015399	CYtochrome P450 family /// locus:cyp-35A1
175184_at	1.13136	0.020707	Y41D4A.5	Y41D4A.5	Hypothetical protein (Y41D4A.5)
175038_at	1.1313	0.018863	H25P19.1	H25P19.1 /// WBGene00019244	hypothetical protein /// status:Partially_confirmed
173586_s_at	1.13123	0.023171	W02B12.10	W02B12.10 /// WBGene00012205	hypothetical protein /// status:Partially_confirmed
174115_at	1.13119	0.022325	F42G8.6	F42G8.6 /// WBGene00018357	hypothetical protein /// locus:uba-4
174901_at	1.13111	0.026898	R09G11.2	nhr-1	Nuclear Hormone Receptor family
191387_at	1.13107	0.006752	C39B5.12	srd-65 /// WBGene00005142	Serpentine Receptor, class D (delta) /// locus:srd-65
184216_at	1.13102	0.00527	C56C10.5	sra-31 /// WBGene00005057	Serpentine Receptor, class A (alpha) /// locus:sra-31
187162_s_at	1.131	0.31877	Y38A10A.2	WBGene00021389 /// Y38A10A.2	status:Partially_confirmed /// hypothetical protein
175506_s_at	1.13098	0.035583	C04F5.3	unc-46 /// WBGene00006782	UNCoordinated /// locus:unc-46
184777_s_at	1.1309	0.01802	K06A9.1	K06A9.1	hypothetical protein
175758_at	1.13078	0.13378	---	lec-1	32-kDa beta-galactoside-binding protein
193184_at	1.13076	0.077436	D2085.6	D2085.6 /// WBGene00008431	hypothetical protein /// phosphatidylinositol biosynthetic protein
192885_s_at	1.13075	0.24312	F53E4.1	F53E4.1	hypothetical protein
172032_x_at	1.13073	0.002877	B0414.2	rnt-1 /// WBGene00004393	RuNT related /// locus:rnt-1
193461_at	1.13071	0.048981	F54C9.6	bcs-1	BCS1 (mitochondrial chaperone) homolog
187856_s_at	1.1306	0.043244	Y48B6A.7	ace-4 /// WBGene00000038	abnormal ACEtylcholinesterase /// locus:ace-4
176206_at	1.13036	0.033354	Y82E9BL.9	Y82E9BL.9	---
172342_x_at	1.13035	0.091233	---	C07D8.3	hypothetical protein
181870_at	1.13033	0.17495	F56B3.1	col-103 /// WBGene00000677	COLlagen /// locus:col-103
183507_at	1.13027	0.042811	T10A3.1	unc-10	UNCoordinated
178811_s_at	1.13026	0.01981	R10E8.1	R10E8.1 /// WBGene00011207	hypothetical protein /// status:Partially_confirmed
176568_at	1.13018	0.10535	Y97E10AR.1	WBGene00022396 /// Y97E10AR.1	status:Partially_confirmed /// hypothetical protein
191255_s_at	1.1301	0.054369	F07A5.1	inx-14	INneXin
183928_at	1.13008	0.077293	R07C3.15	fbxc-30 /// WBGene00045302	F-box C protein /// locus:fbxc-30
184650_at	1.12996	0.063799	C08E3.12	fbxa-160 /// WBGene00015604	F-box A protein /// locus:fbxa-160
187343_at	1.12991	0.026483	C01C4.2	C01C4.2 /// WBGene00015292	hypothetical protein /// status:Partially_confirmed
193963_s_at	1.12983	0.14951	F38A6.1	pha-4	defective PHArynx development
182352_at	1.12979	0.19251	W07E6.3	W07E6.3 /// WBGene00021075	hypothetical protein /// status:Partially_confirmed
192746_at	1.12977	0.064876	D2021.1	utx-1 /// WBGene00017046	human UTX (Ubiquitously transcribed TPR on X) homolog /// locus:utx-1
182940_s_at	1.12975	0.070364	K01D12.6	K01D12.6 /// WBGene00010465	hypothetical protein /// status:Partially_confirmed
181259_at	1.12974	0.000201	B0218.6	clec-51 /// WBGene00015050	C-type LECtin /// locus:clec-51
189651_s_at	1.1297	0.024198	C27F2.4	Methyltransferase /// WBGene00016166	hypothetical protein /// Methyltransferase
175160_at	1.12964	0.007837	R04F11.5	R04F11.5 /// WBGene00011017	hypothetical protein /// status:Confirmed
171806_x_at	1.12962	0.032674	W02B12.3	rsp-1	SR Protein (splicing factor)
193486_at	1.12949	0.11783	F16H11.5	nhr-45 /// WBGene00003635	Nuclear Hormone Receptor family /// locus:nhr-45
184461_s_at	1.12948	0.13196	---	---	---
180824_at	1.12943	0.016704	C05C8.2	C05C8.2 /// WBGene00015461	hypothetical protein /// status:Confirmed
174710_s_at	1.12941	0.056645	W03G9.1	snf-1 /// WBGene00004900	Sodium:Neurotransmitter symporter Family /// locus:snf-1
186404_at	1.12939	0.028659	Y71F9B.1	WBGene00022125 /// Y71F9B.1	status:Partially_confirmed /// hypothetical protein
187195_at	1.12936	0.030683	Y54E10A.10	WBGene00021830 /// Y54E10A.10	status:Confirmed /// hypothetical protein
191921_s_at	1.12935	0.038713	F35H8.6	ugt-58 /// WBGene00009450	UDP-GlucuronosylTransferase /// locus:ugt-58
179781_at	1.12933	0.13449	C09E7.4	C09E7.4 /// WBGene00015638	hypothetical protein /// status:Partially_confirmed
174747_s_at	1.12928	0.008606	Y34D9A.1	WBGene00021327 /// Y34D9A.1	status:Partially_confirmed /// hypothetical protein
173055_s_at	1.12927	0.011399	C47E8.5	daf-21 /// WBGene00000915	abnormal DAuer Formation /// locus:daf-21
186138_s_at	1.12922	0.093494	T05B4.11	phat-5 /// WBGene00020242	PHAryngeal gland Toxin-related /// locus:phat-5
190828_at	1.12921	0.22516	T04H1.3	ttr-22 /// WBGene00011450	TransThyretin-Related family domain /// locus:ttr-22
177086_at	1.12914	0.091666	M79.2	M79.3	hypothetical protein
174446_s_at	1.12889	0.056326	F25H8.5	dur-1	Dauer Up-Regulated
175057_at	1.12885	0.05096	C15C8.7	C15C8.7 /// WBGene00007609	hypothetical protein /// status:Confirmed
190491_at	1.12883	0.16198	M04G12.4	somi-1	Suppressor of Overexpressed MIcro-RNA
175554_s_at	1.12882	0.046592	K02G10.3	K02G10.3 /// WBGene00019345	hypothetical protein /// status:Confirmed
183708_at	1.12881	0.009703	C48E7.2	C48E7.2 /// WBGene00016750	hypothetical protein /// status:Partially_confirmed
194235_x_at	1.12876	0.13135	F54A5.2	cutl-20 /// WBGene00018787	CUTiclin-Like /// locus:cutl-20
182576_at	1.12871	0.12053	---	---	---
179688_at	1.12868	0.07973	T13B5.5	lips-11 /// WBGene00020472	LIPaSe related /// locus:lips-11
193950_s_at	1.12865	0.018435	Y18D10A.25	fkb-8 /// WBGene00001433	FK506-Binding protein family /// locus:fkb-8
186412_at	1.12862	0.034029	ZK1240.1	WBGene00022866 /// ZK1240.1	status:Confirmed /// hypothetical protein
185306_at	1.12854	0.13978	F55A12.5	F55A12.5 /// WBGene00018864	hypothetical protein /// status:Partially_confirmed
185198_at	1.12843	0.04976	K09H11.1	K09H11.1 /// WBGene00019599	hypothetical protein /// status:Partially_confirmed
183351_at	1.12838	0.003056	F59B1.5	F59B1.5	---
183508_at	1.12837	0.00014	C26B2.6	elpc-4 /// WBGene00016128	ELongator complex Protein Component /// locus:elpc-4
189649_s_at	1.12836	0.10516	C10E2.6	C10E2.6 /// WBGene00015676	hypothetical protein /// sugar transporter
175811_s_at	1.12835	0.030924	F33H1.1	daf-19	abnormal DAuer Formation
191390_at	1.12832	0.03928	F19G12.5	srh-19 /// WBGene00005244	Serpentine Receptor, class H /// locus:srh-19
171963_x_at	1.1283	0.032604	F01F1.8	cct-6	Chaperonin Containing TCP-1
175616_at	1.12825	0.13558	F54E7.3	par-3	abnormal embryonic PARtitioning of cytoplasm
193876_at	1.12819	0.022334	B0412.2	daf-7 /// WBGene00000903	abnormal DAuer Formation /// locus:daf-7
183095_at	1.12813	0.072831	R03H4.2	srx-2 /// WBGene00005893	Serpentine Receptor, class X /// locus:srx-2
174812_at	1.1281	0.003302	C49F5.1	C49F5.1	---
182302_at	1.12809	0.034718	F17A2.10	srd-46 /// WBGene00005124	Serpentine Receptor, class D (delta) /// locus:srd-46
187108_at	1.12805	0.009383	Y71A12B.10	WBGene00013507 /// Y71A12B.10	status:Partially_confirmed /// hypothetical protein
187571_at	1.12803	0.022327	T23F2.4	T23F2.4 /// WBGene00020737	hypothetical protein /// status:Predicted
186381_at	1.12803	0.023234	R06B10.4 /// R06B10.5	tbc-10 /// trp-2 /// WBGene00019915	TBC (Tre-2/Bub2/Cdc16) domain family /// TRP (transient receptor potential) channel family /// locus:tbc-10
191391_at	1.12801	0.14186	C07G3.3	str-227 /// WBGene00006258	Seven TM Receptor /// locus:str-227
184078_at	1.12797	0.087595	C42C1.7	C42C1.7 /// WBGene00016585	hypothetical protein /// locus:oac-59
174018_at	1.12777	0.04312	F58G6.5	nhr-34	Nuclear Hormone Receptor family
189598_s_at	1.12776	0.038978	ZC376.7	ZC376.7	hypothetical protein
184452_at	1.12774	0.008086	F56F11.1	F56F11.1 /// WBGene00018988	hypothetical protein /// status:Partially_confirmed
178051_at	1.12771	0.0085	E03H4.7	oac-13 /// WBGene00008475	O-ACyltransferase homolog /// locus:oac-13
175224_at	1.12766	0.029912	Y67D8B.4	WBGene00022063 /// Y67D8B.4	status:Confirmed /// hypothetical protein
185021_at	1.12751	0.1705	R11G11.6 /// R11G11.7	pqn-60 /// R11G11.6 /// WBGene00004144 /// WBGene00020014	Prion-like-(Q/N-rich)-domain-bearing protein /// hypothetical protein /// locus:pqn-60 /// status:Confirmed
174801_at	1.12738	0.10115	F29C4.1	daf-1	abnormal DAuer Formation
181909_s_at	1.12737	0.038703	T10E9.2	T10E9.2 /// WBGene00020412	hypothetical protein /// status:Partially_confirmed
172763_x_at	1.12733	0.034038	T10C6.12	his-3 /// WBGene00001877	HIStone /// locus:his-3
188328_at	1.12733	0.015833	C37H5.1	nex-4 /// WBGene00003591	anNEXin family /// locus:nex-4
174191_at	1.12724	0.018366	F49E2.2	F49E2.2	hypothetical protein
174330_at	1.1272	0.033564	ZC506.3	pssy-1 /// WBGene00013920	PhosphatidylSerine SYnthase /// locus:pssy-1
180846_at	1.12716	0.032587	C27D9.2	C27D9.2 /// WBGene00016164	hypothetical protein /// status:Confirmed
175619_s_at	1.12711	0.029253	Y22D7AL.5	hsp-60	Heat Shock Protein
181280_at	1.12703	0.020154	C38C3.6	C38C3.6 /// WBGene00016514	hypothetical protein /// status:Partially_confirmed
189179_at	1.12702	0.089424	C30G7.1	hil-1 /// WBGene00001852	HIstone H1 Like /// locus:hil-1
173539_at	1.12699	0.097062	B0511.10	eif-3.E /// WBGene00001228	Eukaryotic Initiation Factor /// locus:eif-3.E
192084_s_at	1.12695	0.046234	C32D5.2	sma-6 /// WBGene00004860	SMAll /// locus:sma-6
188581_at	1.1269	0.071822	C02G6.1	peptidase /// WBGene00015359	hypothetical protein /// peptidase
172592_x_at	1.12687	0.000989	T20D4.16	T20D4.16 /// WBGene00020621	hypothetical protein /// status:Predicted
174761_at	1.12686	0.013985	F44C4.4	gon-14	abnormal GONad development
185586_at	1.12684	0.066526	K10F12.3	pll-1	PhosphoLipase C Like
190652_at	1.12683	0.013931	C26E6.6	C26E6.6 /// WBGene00016142	hypothetical protein /// Ribosomal protein L3
173945_s_at	1.12668	0.003804	B0303.7	B0303.7	hypothetical protein
174529_at	1.12667	0.096488	H28G03.1	H28G03.1	hypothetical protein
176933_at	1.12667	0.015337	Y67D8C.7	WBGene00022071 /// Y67D8C.7	status:Partially_confirmed /// hypothetical protein
189869_at	1.12654	0.009371	F56C11.6	carboxylesterases	hypothetical protein
183206_at	1.1265	0.025015	F07C3.9	F07C3.9 /// WBGene00017197	hypothetical protein /// status:Predicted
182068_at	1.12646	0.027189	T05F1.11	T05F1.11 /// WBGene00011495	hypothetical protein /// status:Partially_confirmed
177072_at	1.12645	0.075603	Y48G1A.4	WBGene00021660 /// Y48G1A.4	status:Partially_confirmed /// hypothetical protein
193572_at	1.12643	0.1018	C10G8.5	ncx-2	Na/Ca eXchangers
186455_at	1.12634	0.11336	T02B11.1	srg-53 /// WBGene00005210	Serpentine Receptor, class G (gamma) /// locus:srg-53
183883_at	1.12629	0.17835	B0222.5	B0222.5 /// WBGene00015056	hypothetical protein /// status:Partially_confirmed
173136_at	1.12625	0.043797	Y71G12B.21	pqn-88	Prion-like-(Q/N-rich)-domain-bearing protein family member (pqn-88) (pqn-88)
176077_at	1.12621	0.038803	Y41D4B.11	WBGene00021514 /// Y41D4B.11	status:Confirmed /// hypothetical protein
178900_s_at	1.12616	0.043932	F45D3.4	F45D3.4	hypothetical protein
187880_s_at	1.12613	0.000923	Y48G9A.8	Y48G9A.8	---
174903_at	1.12608	0.003036	M117.2	par-5 /// WBGene00003920	abnormal embryonic PARtitioning of cytoplasm /// locus:par-5
175032_at	1.12606	0.18315	F49E11.1	mbk-2	MiniBrain Kinase (Drosophila) homolog
176449_at	1.12605	0.041133	Y37E11AR.7	WBGene00021373 /// Y37E11AR.7	status:Partially_confirmed /// hypothetical protein
175816_at	1.12605	0.098152	T23G5.5	dat-1 /// WBGene00000934	DopAmine transporter /// locus:dat-1
178076_at	1.12605	0.187	C14B1.3	C14B1.3 /// WBGene00007574	hypothetical protein /// status:Confirmed
172802_x_at	1.12603	0.023154	C18H7.3	col-102 /// WBGene00000676	COLlagen /// locus:col-102
190217_at	1.12602	0.057113	F31F4.12	nhr-180 /// WBGene00017961	Nuclear Hormone Receptor family /// locus:nhr-180
191373_s_at	1.12602	0.043515	F35B12.2 /// F35B12.3	dhs-20 /// F35B12.3 /// WBGene00000983 /// WBGene00009383	DeHydrogenases, Short chain /// hypothetical protein /// locus:dhs-20 /// status:Confirmed
192493_s_at	1.12601	0.030594	C49F5.1	sams-1 /// WBGene00008205	S-Adenosyl Methionine Synthetase /// locus:sams-1
190221_at	1.12597	0.036696	F07A5.3	F07A5.3 /// WBGene00008542	hypothetical protein /// membrane glycoprotein
184397_s_at	1.12595	0.022643	C46H11.2	C46H11.2 /// WBGene00016728	hypothetical protein /// status:Partially_confirmed
175750_s_at	1.12593	0.092945	C31B8.8	C31B8.8 /// WBGene00016283	hypothetical protein /// status:Confirmed
173830_at	1.12587	0.014445	ZK809.4	ent-1 /// WBGene00001320	Equilibrative Nucleoside Transporter /// locus:ent-1
179295_s_at	1.12581	0.043722	T04F8.1	sfxn-1.5 /// WBGene00011440	SideroFleXiN (mitochondrial iron transporter) /// locus:sfxn-1.5
174606_at	1.12577	0.018266	D2021.1	utx-1 /// WBGene00017046	human UTX (Ubiquitously transcribed TPR on X) homolog /// locus:utx-1
187395_s_at	1.12576	0.061497	B0361.6	B0361.6 /// WBGene00015160	hypothetical protein /// status:Confirmed
182482_at	1.12576	0.011936	K09F5.4	K09F5.4 /// WBGene00019583	hypothetical protein /// status:Predicted
194057_at	1.12573	0.000569	F08A8.1	F08A8.1	hypothetical protein
188726_at	1.12571	0.051341	C06G4.2	clp-1	CaLPain family
182649_at	1.12565	0.14393	H25K10.3	srv-11 /// WBGene00005722	Serpentine Receptor, class V /// locus:srv-11
193895_at	1.12558	0.008995	F23B2.5b /// F23B2.5c /// F23B2.5a /// F23B2.4	F23B2.5b /// F23B2.5c /// F23B2.5a /// F23B2.4	---
189816_s_at	1.12558	0.053201	F20C5.2	klp-11	Kinesin-Like Protein
175452_at	1.12542	0.008848	M176.5	M176.5 /// WBGene00010944	hypothetical protein /// status:Confirmed
182675_at	1.12533	0.13124	Y4C6B.3	WBGene00021157 /// Y4C6B.3	status:Partially_confirmed /// hypothetical protein
184721_s_at	1.12532	0.022741	ZK1127.4	WBGene00022851 /// ZK1127.4	status:Confirmed /// hypothetical protein
174206_at	1.1253	0.023877	T10B10.3	T10B10.3 /// WBGene00011680	hypothetical protein /// status:Confirmed
179438_at	1.12515	0.088369	ZK662.5	WBGene00014040 /// ZK662.5	status:Partially_confirmed /// hypothetical protein
178101_at	1.12511	0.061067	F59F5.1	F59F5.1 /// WBGene00010340	hypothetical protein /// status:Partially_confirmed
181144_at	1.12511	0.06784	Y79H2A.4	WBGene00013581 /// Y79H2A.4	status:Partially_confirmed /// hypothetical protein
187704_at	1.12505	0.03273	ZK1127.5	WBGene00022852 /// ZK1127.5	status:Confirmed /// hypothetical protein
183894_at	1.12498	0.020777	C17C3.3	C17C3.3 /// WBGene00015889	hypothetical protein /// status:Partially_confirmed
189583_at	1.12489	0.065493	C28A5.3	nex-3 /// WBGene00003590	anNEXin family /// locus:nex-3
176451_at	1.12485	0.026813	Y37E11AR.2	siah-1 /// WBGene00021369	SInA (Drosophila Seven In Absentia) Homolog /// locus:siah-1
172128_x_at	1.1248	0.008374	Y48G9A.3	Y48G9A.3	---
191404_at	1.1248	0.026863	F43H9.2	sptl-2	Serine Palmitoyl Transferase famiLy
193677_at	1.1248	0.22117	F32D8.7	F32D8.7	hypothetical protein
183793_at	1.12474	0.025774	Y39B6A.43	Y39B6A.43	hypothetical protein
191980_at	1.12468	0.072763	K01B6.1	fozi-1 /// WBGene00010453	FOrm-homology and ZInc finger domains /// locus:fozi-1
AFFX-Ce_catalase_M_s_at	1.12467	0.002607	---	---	---
186977_at	1.12464	0.10139	ZK643.1	WBGene00014033 /// ZK643.1	status:Partially_confirmed /// hypothetical protein
187313_s_at	1.12459	0.002668	Y110A7A.19	WBGene00022464 /// Y110A7A.19	status:Partially_confirmed /// hypothetical protein
187452_at	1.12442	0.051605	C31H2.4	C31H2.4 /// WBGene00016294	hypothetical protein /// 4-hydroxyphenylpyruvate dioxygenase (4HPPD)
181172_s_at	1.12436	3e-06	C31H2.1	tbc-7	TBC (Tre-2/Bub2/Cdc16) domain family
174713_at	1.12431	0.033476	F14F4.3	mrp-5	Multidrug Resistance Protein family
185428_at	1.12425	0.021799	Y57A10B.5	sre-41 /// WBGene00013277	Serpentine Receptor, class E (epsilon) /// locus:sre-41
191500_at	1.12419	0.002776	F37B4.5	srh-270 /// WBGene00005476	Serpentine Receptor, class H /// locus:srh-270
189492_at	1.12414	0.084087	T21H8.3	sra-38 /// WBGene00005064	Serpentine Receptor, class A (alpha) /// locus:sra-38
174220_at	1.12414	0.083233	F35D11.3	F35D11.3 /// WBGene00018044	hypothetical protein /// status:Partially_confirmed
192735_s_at	1.12382	0.064448	Y47D3B.7	sbp-1 /// WBGene00004735	Sterol regulatory element Binding Protein /// locus:sbp-1
172307_x_at	1.12379	0.00811	---	---	---
193018_s_at	1.12374	0.008275	F59A2.3	cri-3 /// WBGene00010303	Conserved Regulator of Innate immunity /// locus:cri-3
187046_s_at	1.12373	0.1136	F59B2.2	F59B2.2 /// WBGene00010307	hypothetical protein /// status:Confirmed
182836_at	1.1237	0.10709	C29G2.6	C29G2.6 /// WBGene00016234	hypothetical protein /// status:Confirmed
177068_at	1.12366	0.03635	Y94H6A.6	ubc-8 /// WBGene00006705	UBiquitin Conjugating enzyme /// locus:ubc-8
173801_at	1.12363	0.041108	F54C8.4	F54C8.4 /// WBGene00010037	hypothetical protein /// Protein-tyrosine phosphatase
172012_x_at	1.12361	0.12102	R07E4.6	kin-2	protein KINase
175360_at	1.12348	0.056409	T26C11.5	ceh-41 /// WBGene00000462	Homeobox /// locus:ceh-41
188651_s_at	1.12343	0.006743	T20B12.8	hmg-4 /// WBGene00001974	HMG /// locus:hmg-4
175194_at	1.1234	0.006236	Y37E11AR.5	ugt-45 /// WBGene00021372	UDP-GlucuronosylTransferase /// locus:ugt-45
193970_s_at	1.12338	0.052782	C47B2.7	selb-1	SELB (SelB homolog) translation factor for selenocysteine incorporation
191125_s_at	1.12337	0.013482	F11F1.1	F11F1.1 /// WBGene00008714	hypothetical protein /// Heat shock hsp70 protein
193919_at	1.12334	0.015636	M03A8.1	dhs-28 /// WBGene00000991	DeHydrogenases, Short chain /// locus:dhs-28
186433_at	1.12331	0.018068	F33H12.1	F33H12.1 /// WBGene00018019	hypothetical protein /// status:Predicted
176502_at	1.12326	0.1683	---	---	---
190480_at	1.12324	0.00897	F36A2.2	F36A2.2 /// WBGene00009452	hypothetical protein /// Yeast protein 8248 like
184313_s_at	1.12323	0.31088	K11H12.4	K11H12.4 /// WBGene00019660	hypothetical protein /// status:Partially_confirmed
187265_at	1.12322	0.015357	F30B5.4	F30B5.4 /// WBGene00017934	hypothetical protein /// status:Confirmed
176055_at	1.12316	0.12734	Y41D4B.10	dsl-3 /// WBGene00001105	Delta/Serrate/Lag-2 domain /// locus:dsl-3
183064_at	1.12305	0.25634	F17H10.2	F17H10.2	hypothetical protein
176392_at	1.12289	0.020504	Y105E8B.3	WBGene00013688 /// Y105E8B.3	locus:riok-2 /// hypothetical protein
193349_at	1.12288	0.098624	F23H12.6	gcy-13 /// WBGene00001539	Guanylyl CYclase /// locus:gcy-13
180489_at	1.12286	0.051408	Y79H2A.1	brp-1	Bypass of Response to Pheromone in yeast
192169_s_at	1.12284	0.01529	K01C8.10	cct-4 /// WBGene00000379	Chaperonin Containing TCP-1 /// locus:cct-4
185999_at	1.12276	0.11679	C03G6.17	C03G6.17 /// WBGene00015402	hypothetical protein /// status:Confirmed
176047_at	1.12273	0.28395	Y105E8A.13	WBGene00013673 /// Y105E8A.13	status:Partially_confirmed /// hypothetical protein
174582_at	1.12273	0.001544	K08F4.2	K08F4.2	hypothetical protein
187838_s_at	1.12269	0.012319	Y53C10A.14	Y53C10A.14	---
172011_x_at	1.12267	0.026993	H28G03.2	H28G03.2	hypothetical protein
180356_at	1.12253	0.051532	Y17D7C.2	WBGene00012456 /// Y17D7C.2	status:Partially_confirmed /// hypothetical protein
193577_at	1.12251	0.17931	E03H4.13	nhr-89 /// WBGene00003679	Nuclear Hormone Receptor family /// locus:nhr-89
171769_x_at	1.12245	0.093319	F23F12.12	F23F12.12 /// WBGene00017756	hypothetical protein /// status:Confirmed
172861_x_at	1.12241	0.004822	Y53C12A.5	Y53C12A.5	---
176001_at	1.1224	0.037375	E01A2.5	E01A2.5 /// WBGene00017087	hypothetical protein /// status:Partially_confirmed
180424_at	1.12236	0.21062	F15E6.3	F15E6.3 /// WBGene00017484	hypothetical protein /// status:Confirmed
178223_at	1.12234	0.05535	W05H5.6	sre-33 /// WBGene00012287	Serpentine Receptor, class E (epsilon) /// locus:sre-33
187556_s_at	1.12231	0.011578	T09B4.9	T09B4.9 /// WBGene00020383	hypothetical protein /// status:Confirmed
191228_at	1.1223	0.031994	F42E11.1	pgp-4 /// WBGene00003998	P-GlycoProtein related /// locus:pgp-4
172112_x_at	1.12229	0.039473	Y47D7A.10	WBGene00021622 /// Y47D7A.10	status:Predicted /// hypothetical protein
AFFX-Ce_catalase_5_s_at	1.12229	0.11449	---	---	---
188352_at	1.12218	0.11272	T21B4.2	col-85 /// WBGene00000660	COLlagen /// locus:col-85
177839_s_at	1.12216	0.078266	Y69H2.3	Y69H2.3	hypothetical protein
181538_at	1.12213	0.075079	ZC416.2	WBGene00022609 /// ZC416.2	status:Partially_confirmed /// hypothetical protein
172198_x_at	1.12209	0.070314	F15D3.3	col-66 /// WBGene00000642	COLlagen /// locus:col-66
186918_at	1.12206	0.00644	PAR2.1	mtss-1 /// WBGene00019800	MiTochondrial Single Stranded DNA binding protein /// locus:mtss-1
176852_at	1.12193	0.001167	Y97E10B.2	srsx-5 /// WBGene00022404	Serpentine Receptor, class SX /// locus:srsx-5
184481_at	1.12189	0.028935	F46F11.1	F46F11.1	hypothetical protein
183158_at	1.12186	0.003108	ZK121.2	WBGene00022664 /// ZK121.2	status:Partially_confirmed /// hypothetical protein
180355_at	1.12185	0.009456	C55C3.5	C55C3.5 /// WBGene00016955	hypothetical protein /// status:Partially_confirmed
176775_at	1.12184	0.033662	K02G10.3	K02G10.3 /// WBGene00019345	hypothetical protein /// status:Confirmed
188587_s_at	1.12183	0.015866	Y54G11A.13 /// Y54G11A.6	ctl-1 /// ctl-3 /// WBGene00000830 /// WBGene00013220	CaTaLase /// CaTaLase /// locus:ctl-1 /// locus:ctl-3
175785_at	1.12181	0.15769	B0348.4	egl-8	EGg Laying defective
173178_s_at	1.1217	0.20865	C37A5.1	C37A5.1 /// WBGene00007988	hypothetical protein /// Putative membrane protein
177277_at	1.12161	0.062672	ZC15.2	clec-262 /// WBGene00013831	C-type LECtin /// locus:clec-262
173771_s_at	1.12147	0.0041	C53D5.6	imb-3 /// WBGene00002077	IMportin Beta family /// locus:imb-3
182596_s_at	1.12146	0.063486	D2096.8	D2096.8 /// WBGene00017075	hypothetical protein /// status:Confirmed
175553_at	1.12145	0.000645	K02G10.3	K02G10.3 /// WBGene00019345	hypothetical protein /// status:Confirmed
178025_s_at	1.12139	0.052431	W09C5.1	W09C5.1 /// WBGene00012351	hypothetical protein /// status:Confirmed
180907_at	1.12138	0.036161	T26E4.12	srd-27 /// WBGene00005105	Serpentine Receptor, class D (delta) /// locus:srd-27
193714_at	1.12138	0.07021	C16A3.7	tag-182 /// WBGene00007048	Temporarily Assigned Gene name /// locus:tag-182
188647_at	1.12132	0.096761	C07G1.1	try-2 /// WBGene00006620	TRYpsin-like Protease /// locus:try-2
176665_s_at	1.12126	0.38968	Y71H2AM.19	WBGene00002244 /// Y71H2AM.19	locus:laf-1 /// hypothetical protein
188347_at	1.1212	0.030098	C54E10.2	C54E10.2 /// WBGene00008307	hypothetical protein /// EF hand
175263_at	1.12117	0.022096	C34B4.3	C34B4.3 /// WBGene00007908	hypothetical protein /// status:Partially_confirmed
172070_x_at	1.12113	0.062984	K06A9.1	K06A9.1	hypothetical protein
175415_s_at	1.12109	0.31081	T21C9.3	T21C9.3	hypothetical protein
189963_at	1.12108	0.05669	F07E5.5	F07E5.5 /// WBGene00017210	hypothetical protein /// zinc-finger protein
180600_at	1.12099	0.10521	ZC132.3	ZC132.3	hypothetical protein
187599_at	1.12096	0.13956	T20B12.5	T20B12.5 /// WBGene00020603	hypothetical protein /// status:Predicted
188408_at	1.1209	0.08688	F59D12.4	gpn-1 /// WBGene00001687	GlyPicaN /// locus:gpn-1
189590_at	1.12088	0.00213	C45G9.1	C45G9.1 /// WBGene00016673	hypothetical protein /// Protein kinase
183060_at	1.12087	0.012944	T05A8.1	T05A8.1 /// WBGene00020227	hypothetical protein /// status:Predicted
193347_at	1.12086	0.092209	F14F4.1	F14F4.1 /// WBGene00008808	hypothetical protein /// 7 transmembrane receptor (rhodopsin family)
187546_at	1.12084	0.034189	B0310.1	B0310.1	hypothetical protein
185684_at	1.12081	0.01692	K02E10.5	K02E10.5 /// WBGene00019319	hypothetical protein /// status:Partially_confirmed
188119_at	1.12079	0.0515	F11C3.2	unc-122 /// WBGene00006845	UNCoordinated /// locus:unc-122
185203_s_at	1.12078	0.049949	Y53C12B.2	WBGene00013144 /// Y53C12B.2	status:Confirmed /// hypothetical protein
182582_at	1.12078	0.05	Y60A3A.4	srh-173 /// WBGene00005389	Serpentine Receptor, class H /// locus:srh-173
174083_at	1.12076	0.000865	ZC410.7	lpl-1	LiPoate Ligase
193551_s_at	1.12067	0.035811	C34F6.9	C34F6.9 /// WBGene00007943	hypothetical protein /// Ubiquitin carboxyl-terminal hydrolases family 2
180604_at	1.12065	0.02791	ZC132.4	WBGene00022523 /// ZC132.4	status:Predicted /// hypothetical protein
180870_at	1.1206	0.049018	ZC196.3	WBGene00022547 /// ZC196.3	status:Partially_confirmed /// hypothetical protein
177547_at	1.12059	0.016766	ZK858.7	WBGene00014120 /// ZK858.7	status:Partially_confirmed /// hypothetical protein
173625_s_at	1.12054	0.04856	F08A10.1	F08A10.1	hypothetical protein
188930_at	1.12046	0.054382	T10B5.8	T10B5.8 /// WBGene00020394	hypothetical protein /// NADH oxidase
190002_at	1.12045	0.12017	C33C12.8	glucosylceramidase /// WBGene00016340	hypothetical protein /// glucosylceramidase
192304_s_at	1.12045	0.10236	T20F10.1	WBGene00007047 /// wts-1	locus:wts-1 /// WarTS (Drosophila) protein kinase homolog
175124_at	1.12042	0.10211	Y66D12A.24	WBGene00013448 /// Y66D12A.24	status:Confirmed /// hypothetical protein
187459_at	1.12041	0.16633	B0416.1	B0416.1 /// WBGene00015177	hypothetical protein /// status:Partially_confirmed
184576_at	1.12032	0.04379	Y46B2A.1	fbxc-51 /// WBGene00021576	F-box C protein /// locus:fbxc-51
179518_at	1.12022	0.06363	C04H5.3	gcy-29 /// WBGene00007314	Guanylyl CYclase /// locus:gcy-29
172064_x_at	1.12014	0.054157	K08H10.7	rde-1 /// WBGene00004323	RNAi DEfective /// locus:rde-1
193327_at	1.12013	0.23494	F53B1.4	F53B1.4 /// WBGene00018737	hypothetical protein /// thymidine diphosphoglucose 4,6-dehydratase
172487_x_at	1.12012	0.027141	Y67H2A.3	Y67H2A.3	---
183935_at	1.12011	0.014481	R07C3.6	fbxc-28 /// WBGene00019922	F-box C protein /// locus:fbxc-28
177196_s_at	1.1201	0.089968	M88.2	M88.2 /// WBGene00010905	hypothetical protein /// status:Confirmed
175807_s_at	1.12007	0.026406	F47D12.4	hmg-1.2	HMG
192647_at	1.12006	0.051778	F39H2.2	sig-7	Silencing In Germline defective
179529_at	1.11999	0.17706	C04H5.1	C04H5.1 /// WBGene00007312	hypothetical protein /// status:Partially_confirmed
189473_at	1.11993	0.10001	Y39D8C.1	abt-4 /// WBGene00000022	ABC Transporter family /// locus:abt-4
183402_at	1.11988	0.014126	T10C6.10	T10C6.10	hypothetical protein
172985_at	1.11987	0.006802	cpi-2	cpi-2	Cystatin C
189768_at	1.11982	0.074689	F32H2.5	fasn-1 /// WBGene00009342	Fatty Acid SyNthase /// locus:fasn-1
177585_at	1.1198	0.16853	F58A3.3	F58A3.3 /// WBGene00010223	hypothetical protein /// status:Partially_confirmed
175567_at	1.11975	0.19547	F53G12.1	rab-11.1 /// WBGene00004274	RAB family /// locus:rab-11.1
193513_s_at	1.11974	0.019253	K11E4.5	nhr-71	Nuclear Hormone Receptor family
188297_at	1.11969	0.41277	T04F8.4	cutl-11 /// WBGene00011443	CUTiclin-Like /// locus:cutl-11
192173_s_at	1.11964	0.14497	T19A5.4	nhr-44 /// WBGene00003634	Nuclear Hormone Receptor family /// locus:nhr-44
193274_s_at	1.11963	0.001893	B0024.11	B0024.11 /// WBGene00007101	hypothetical protein /// Uncharacterized protein family UPF0024
194130_s_at	1.11962	0.10461	C01H6.5	nhr-23	Nuclear Hormone Receptor family
179626_at	1.11959	0.00442	F26F2.1	F26F2.1 /// WBGene00009166	hypothetical protein /// status:Partially_confirmed
188596_at	1.11956	0.01242	H20J04.4	helicase	hypothetical protein
173692_at	1.11947	0.058025	E04A4.5	E04A4.5 /// WBGene00017119	hypothetical protein /// status:Confirmed
175541_at	1.11947	0.07554	C24A3.6	twk-18 /// WBGene00006672	TWiK family of potassium channels /// locus:twk-18
173305_s_at	1.11945	0.007055	F49E11.1	mbk-2	MiniBrain Kinase (Drosophila) homolog
183416_s_at	1.1194	0.037466	Y39B6A.35	tgt-2 /// WBGene00006567	TRNA Guanine Transglycosylase /// locus:tgt-2
183452_s_at	1.11939	0.095093	Y32F6B.1	WBGene00012531 /// Y32F6B.1	status:Partially_confirmed /// hypothetical protein
183033_at	1.11932	0.048352	F25E5.6	nhr-141	Nuclear Hormone Receptor family
183048_at	1.11931	0.13296	T17A3.2	T17A3.2 /// WBGene00020540	hypothetical protein /// status:Confirmed
184838_at	1.11923	0.019034	Y57A10C.3	sre-27 /// WBGene00013281	Serpentine Receptor, class E (epsilon) /// locus:sre-27
173220_s_at	1.11923	0.057155	C47B2.5	eif-6 /// WBGene00001234	Eukaryotic Initiation Factor /// locus:eif-6
193574_at	1.11919	0.15055	C04F12.8	C04F12.8 /// WBGene00007302	hypothetical protein /// Dual specificity phosphatase, catalytic domain
189678_at	1.11914	0.016854	F49E12.6	F49E12.6 /// WBGene00009899	hypothetical protein /// RBB3 like protein
177100_at	1.11913	0.015999	Y46C8AL.4	clec-71 /// WBGene00021582	C-type LECtin /// locus:clec-71
176537_s_at	1.11904	0.14383	Y39G10AR.12	tpxl-1	TPX2 (Targeting Protein for Xenopus Klp2)-Like
174530_at	1.119	0.10186	M03A1.6	ipla-1	Intracelllar PhosphoLipase A family
185516_s_at	1.11898	0.076847	F19B10.1	F19B10.1 /// WBGene00017583	hypothetical protein /// status:Confirmed
171925_x_at	1.11893	0.10932	C46H3.2	C46H3.2	hypothetical protein
185919_s_at	1.11885	0.010599	H04D03.2	H04D03.2	hypothetical protein
193340_at	1.11883	0.037926	B0025.1	vps-34	related to yeast Vacuolar Protein Sorting factor
185612_at	1.11882	0.024599	T05B4.13	T05B4.13 /// WBGene00020244	hypothetical protein /// status:Predicted
180036_s_at	1.11881	0.051095	C37A2.5	pqn-21	Prion-like-(Q/N-rich)-domain-bearing protein
192393_at	1.11879	0.004363	F25B4.6	F25B4.6 /// WBGene00017769	hypothetical protein /// hydroxymethlglutaryl-CoA synthase
183218_at	1.11874	0.067041	T25B6.6	T25B6.6 /// WBGene00020792	hypothetical protein /// status:Confirmed
188036_at	1.11841	0.014962	F16H6.3	F16H6.3	---
172390_x_at	1.1184	0.05531	ZK673.10	sdz-37 /// WBGene00014064	SKN-1 Dependent Zygotic transcript /// locus:sdz-37
183433_at	1.11836	0.000822	M03F8.4	M03F8.4 /// WBGene00019763	hypothetical protein /// status:Confirmed
190924_at	1.11836	0.009566	K12B6.5	srn-1 /// WBGene00005640	Serpentine Receptor, class N /// locus:srn-1
186149_at	1.11832	0.027766	C15H9.8	prx-3	PeRoXisome assembly factor
175886_at	1.11825	0.050615	F54A3.2	F54A3.2 /// WBGene00018781	hypothetical protein /// status:Predicted
180080_at	1.11806	0.003292	W05F2.7	W05F2.7 /// WBGene00021039	hypothetical protein /// status:Partially_confirmed
180950_at	1.11802	0.001497	F52C6.1	F52C6.1	---
187404_at	1.11801	0.012783	B0416.2	B0416.2 /// WBGene00015178	hypothetical protein /// status:Confirmed
192650_at	1.11797	0.016402	F09E10.3	dhs-25 /// WBGene00000988	DeHydrogenases, Short chain /// locus:dhs-25
188917_s_at	1.11796	0.25704	F26H11.2	nurf-1	NURF (nucleosome remodeling factor) complex homolog
185200_at	1.11795	0.014883	AH9.4	AH9.4 /// WBGene00015000	hypothetical protein /// status:Confirmed
177658_at	1.11793	0.055961	F46C3.2	F46C3.2 /// WBGene00009777	hypothetical protein /// status:Partially_confirmed
171731_x_at	1.11789	0.12729	C08B11.3	C08B11.3 /// WBGene00007433	hypothetical protein /// Zinc finger, C2H2 type
174282_at	1.11786	0.064121	T23D8.9	sys-1	SYmmetrical Sister cell hermaphrodite gonad defect
173646_at	1.11783	0.035728	C52B9.8	helicase /// WBGene00016868	hypothetical protein /// helicase
193364_at	1.11782	0.089038	F54E4.2	F54E4.2 /// WBGene00010058	hypothetical protein /// 7 transmembrane receptor (rhodopsin family)
186711_s_at	1.11782	0.000252	B0464.6	B0464.6 /// WBGene00007186	hypothetical protein /// status:Confirmed
187653_at	1.11782	0.033786	K07C11.7	K07C11.7	hypothetical protein
183908_at	1.11778	0.06862	F09F7.5	F09F7.5	hypothetical protein
177923_at	1.11776	0.085125	R13H4.5	R13H4.5 /// WBGene00011263	hypothetical protein /// status:Confirmed
173503_at	1.11769	0.18263	K07A1.12	lin-53 /// WBGene00003036	abnormal cell LINeage /// locus:lin-53
181279_at	1.11768	0.008371	T20D4.1	srab-20 /// WBGene00020607	Serpentine Receptor, class AB (class A-like) /// locus:srab-20
174607_at	1.11766	0.14327	Y75B7AL.1	glb-33 /// WBGene00022284	GLoBin /// locus:glb-33
191265_at	1.11753	0.023127	W02H5.6	srh-271 /// WBGene00005477	Serpentine Receptor, class H /// locus:srh-271
180863_at	1.11753	0.21401	W10D9.1	W10D9.1 /// WBGene00021129	hypothetical protein /// status:Predicted
173401_s_at	1.11752	0.002698	F32D1.10	mcm-7 /// WBGene00003159	yeast MCM (licensing factor) related /// locus:mcm-7
193289_at	1.11748	0.005178	F33H2.3	F33H2.3 /// WBGene00009367	hypothetical protein /// Leucine Rich Repeat (2 copies) (2 domains)
172702_x_at	1.11748	0.040564	F55G1.3	his-62 /// WBGene00001936	HIStone /// locus:his-62
185969_s_at	1.11745	0.19668	C32F10.4	C32F10.4 /// WBGene00016332	hypothetical protein /// status:Confirmed
191330_at	1.11744	0.043825	T03D3.12	srj-49 /// WBGene00005628	Serpentine Receptor, class J /// locus:srj-49
184982_s_at	1.11743	0.032843	F56C11.3	F56C11.3 /// WBGene00018955	hypothetical protein /// status:Partially_confirmed
173730_at	1.1174	0.003181	M05D6.5	M05D6.5	hypothetical protein
192198_s_at	1.11739	0.088727	C52B9.9	mec-18 /// WBGene00003179	MEChanosensory abnormality /// locus:mec-18
174507_at	1.11739	0.001931	C26D10.1	ran-3 /// WBGene00004304	associated with RAN (nuclear import/export) function /// locus:ran-3
183630_at	1.11734	0.27535	C29F9.3	C29F9.3	hypothetical protein
193909_at	1.11734	0.007615	ZK938.5	old-2 /// WBGene00003863	Overexpression Longevity Determinant /// locus:old-2
182111_at	1.11732	0.054816	D2024.4	D2024.4	hypothetical protein
177407_s_at	1.11729	0.003743	C54G4.9	C54G4.9 /// WBGene00008318	hypothetical protein /// status:Confirmed
176387_at	1.11725	0.12681	---	---	---
190997_at	1.11718	0.034639	K01A11.2	K01A11.2 /// WBGene00010450	hypothetical protein /// Yeast YIL-0 like protein
181470_s_at	1.11716	0.092388	D1009.3	D1009.3	hypothetical protein
193092_s_at	1.11715	0.003015	F44E2.6	F44E2.6	---
178584_at	1.11713	0.1277	F14D7.8	F14D7.8 /// WBGene00008795	hypothetical protein /// status:Partially_confirmed
191395_s_at	1.1171	0.1095	F22E5.5 /// ZC239.10	sri-53 /// WBGene00005565	Serpentine Receptor, class I /// locus:sri-53
186768_at	1.11708	0.080065	Y105C5A.23	gnrr-8 /// WBGene00013642	human GoNadotropin-Releasing hormone Receptor (GnRHR) related /// locus:gnrr-8
176222_at	1.11707	0.25314	Y82E9BL.10	fbxa-14 /// WBGene00022326	F-box A protein /// locus:fbxa-14
184369_s_at	1.11689	0.009831	T22D1.10	ruvb-2 /// WBGene00020687	RUVB (recombination protein) homolog /// locus:ruvb-2
193732_at	1.11689	0.14772	F25F8.2	glc-2 /// WBGene00001592	Glutamate-gated ChLoride channel /// locus:glc-2
182927_at	1.11684	0.31685	K01D12.5	K01D12.5 /// WBGene00010464	hypothetical protein /// status:Partially_confirmed
181641_at	1.11678	0.068791	C29F5.7	glb-10 /// WBGene00016215	GLoBin /// locus:glb-10
185230_s_at	1.11676	0.00958	Y75B8A.14	WBGene00013550 /// Y75B8A.14	status:Confirmed /// hypothetical protein
174927_at	1.11675	0.11893	F19C6.2	F19C6.2	hypothetical protein
175309_at	1.11672	0.022511	F53H4.1	csb-1 /// WBGene00000803	human CSB (Cockayne Syndrome B) homolog /// locus:csb-1
189545_s_at	1.11672	0.2623	F41F3.4	col-139 /// WBGene00000712	COLlagen /// locus:col-139
191559_s_at	1.11669	0.25813	F11A5.9	F11A5.9 /// WBGene00008677	hypothetical protein /// sodium/phosphate transporter
190306_s_at	1.11668	0.07511	C29F3.2	WBGene00006954 /// wrt-8	locus:wrt-8 /// WaRThog (hedgehog-like family)
193175_at	1.11668	0.059182	T01B10.4	nhr-14	Nuclear Hormone Receptor family
189265_at	1.11666	0.2625	T10H4.11	cyp-34A2 /// WBGene00011699	CYtochrome P450 family /// locus:cyp-34A2
191023_at	1.11665	0.028978	T10D4.5	srh-71 /// WBGene00005292	Serpentine Receptor, class H /// locus:srh-71
185262_at	1.11663	0.10771	T28A11.7	srbc-5 /// WBGene00020874	Serpentine Receptor, class BC (class B-like) /// locus:srbc-5
174142_s_at	1.11661	0.02861	B0564.7	B0564.7 /// WBGene00007207	hypothetical protein /// Zinc finger, C3HC4 type (RING finger)
172473_at	1.11655	0.011887	F28F5.4	F28F5.4 /// WBGene00043297	hypothetical protein /// status:Confirmed
188689_at	1.11653	0.039225	T07G12.1	cal-4	CALmodulin related genes
175679_at	1.11651	0.078866	C04A2.3	egl-27	EGg Laying defective
181917_at	1.11642	0.032388	ZC239.2	WBGene00022565 /// ZC239.2	status:Predicted /// hypothetical protein
192649_at	1.11639	0.30489	R06B9.2	R06B9.2 /// WBGene00011053	hypothetical protein /// dihydroxyvitamin D3-induced protein
191348_s_at	1.11638	0.073147	F40E10.4	slt-1 /// WBGene00004854	SLiT (Drosophila) homolog /// locus:slt-1
179315_at	1.11638	0.072989	C50F4.4	C50F4.4 /// WBGene00008232	hypothetical protein /// status:Confirmed
174673_s_at	1.11627	0.20525	C03H5.3	C03H5.3 /// WBGene00015405	hypothetical protein /// status:Confirmed
191849_at	1.11626	0.094579	K08C7.2	fmo-1 /// WBGene00001476	Flavin-containing MonoOxygenase family /// locus:fmo-1
181545_s_at	1.11625	0.10123	Y48B6A.3 /// Y53F4B.6	WBGene00006964 /// xrn-2	locus:xrn-2 /// XRN (mouse/S. cerevisiae) ribonuclease related
183968_at	1.11624	0.057738	T22D2.1	vab-19 /// WBGene00006882	Variable ABnormal morphology /// locus:vab-19
182194_at	1.11623	0.037051	C31A11.9	str-214 /// WBGene00006247	Seven TM Receptor /// locus:str-214
175043_s_at	1.11622	0.005163	F21G4.2	mrp-4 /// WBGene00003410	Multidrug Resistance Protein family /// locus:mrp-4
183555_at	1.1162	0.14716	C34H4.3	tag-244 /// WBGene00044073	Temporarily Assigned Gene name /// locus:tag-244
176056_at	1.11616	0.00078	Y105E8A.26	zoo-1	ZO-1 (Zonula Occludens tight junctional protein) Ortholog
180572_at	1.11611	0.011293	F36D3.10	clec-235 /// WBGene00009474	C-type LECtin /// locus:clec-235
189088_at	1.1161	0.12187	F58E2.1	---	---
186315_at	1.11608	0.006446	Y48C3A.10	WBGene00012992 /// Y48C3A.10	status:Confirmed /// hypothetical protein
184891_at	1.11603	0.089564	C39D10.5	C39D10.5 /// WBGene00016532	hypothetical protein /// status:Confirmed
181697_at	1.11599	0.056911	C08E3.6	fbxa-163 /// WBGene00015598	F-box A protein /// locus:fbxa-163
180456_at	1.11599	0.03192	C44C3.7	srw-139 /// WBGene00005886	Serpentine Receptor, class W /// locus:srw-139
190108_at	1.11596	0.011926	C48B6.2	C48B6.2 /// WBGene00016740	hypothetical protein /// ribosomal protein
171898_x_at	1.11591	0.037235	F57G12.1	F57G12.1 /// WBGene00010221	hypothetical protein /// status:Confirmed
175522_s_at	1.11588	0.14896	F01F1.11	F01F1.11 /// WBGene00017165	hypothetical protein /// status:Confirmed
189913_at	1.11582	0.032728	K09C4.1	K09C4.1	hypothetical protein
187583_s_at	1.11579	0.04149	R13F6.10	cra-1 /// WBGene00020068	Central Region Assembly in meiosis abnormal /// locus:cra-1
178231_s_at	1.11571	0.041166	F33A8.4	F33A8.4 /// WBGene00009352	hypothetical protein /// status:Confirmed
175546_at	1.11568	0.002383	R06C1.6	R06C1.6 /// WBGene00011060	hypothetical protein /// status:Partially_confirmed
190192_s_at	1.11562	0.05809	M110.5	dab-1	DAB (Drosophila disabled) homolog
186254_at	1.11562	0.067769	R05H11.1 /// R05H11.2	R05H11.1 /// R05H11.2 /// WBGene00019907 /// WBGene00019908	hypothetical protein /// hypothetical protein /// status:Partially_confirmed /// status:Partially_confirmed
174583_at	1.11559	0.15388	ZK370.4	ZK370.4	hypothetical protein
176349_s_at	1.11559	0.20544	T24E12.5	T24E12.5 /// WBGene00020774	hypothetical protein /// status:Partially_confirmed
177327_at	1.1155	0.19947	Y39G10AL.3	cdk-7 /// WBGene00000408	Cyclin-Dependent Kinase family /// locus:cdk-7
176546_at	1.11543	0.04121	Y71G12B.28	WBGene00022163 /// Y71G12B.28	status:Partially_confirmed /// hypothetical protein
174199_at	1.11539	0.01508	F31C3.3	F31C3.3 /// WBGene00009285	hypothetical protein /// status:Partially_confirmed
172694_x_at	1.11538	0.21318	T22C1.2	glb-26 /// WBGene00011913	GLoBin /// locus:glb-26
189731_at	1.11535	0.008168	F25C8.4	F25C8.4 /// WBGene00009106	hypothetical protein /// locus:acs-12
184717_at	1.11535	0.30342	C49G7.11	djr-1.2 /// WBGene00016789	DJ-1 (mammalian transcriptional regulator) Related /// locus:djr-1.2
171999_x_at	1.11532	0.042299	T27D12.2	clh-1	CLC-type chloride cHannel
180727_at	1.11529	0.10061	F49F1.5	F49F1.5 /// WBGene00018645	hypothetical protein /// status:Confirmed
173759_at	1.11528	0.086733	R11A5.2	nud-2 /// WBGene00011230	Aspergillus NUclear Division related /// locus:nud-2
174107_at	1.11515	0.13673	C53D5.1	C53D5.1	hypothetical protein
171768_x_at	1.11513	0.061018	B0222.6 /// B0222.8	col-10 /// col-144 /// WBGene00000599 /// WBGene00000717	COLlagen /// COLlagen /// locus:col-10 /// locus:col-144
188667_at	1.11511	0.17373	---	---	---
182560_at	1.11506	0.006543	F29F11.3	F29F11.3 /// WBGene00009256	hypothetical protein /// locus:tut-2
171905_x_at	1.11504	0.048768	K10D6.2	K10D6.2	hypothetical protein
175552_at	1.11502	0.006785	F49E12.6	F49E12.6 /// WBGene00009899	hypothetical protein /// RBB3 like protein
183880_at	1.11501	0.012955	T05A8.2	T05A8.2 /// WBGene00020228	hypothetical protein /// status:Predicted
176152_at	1.11499	0.06175	C08C3.2	bath-15 /// WBGene00015590	BTB and MATH domain containing /// locus:bath-15
190989_at	1.11497	0.079779	B0303.15	B0303.15 /// WBGene00015133	hypothetical protein /// Ribosomal protein L11
194012_s_at	1.11496	0.000136	F14F3.1	vab-3	Variable ABnormal morphology
173252_s_at	1.11486	0.072937	T19C4.7	nlp-33 /// WBGene00003771	Neuropeptide-Like Protein /// locus:nlp-33
176525_s_at	1.11483	0.10194	Y46E12BL.2	WBGene00021595 /// Y46E12BL.2	status:Partially_confirmed /// hypothetical protein
193992_s_at	1.11478	0.13	C09G5.2	C09G5.2 /// WBGene00007488	hypothetical protein /// locus:dph-2
175420_at	1.11476	0.018711	Y53C12A.4	mop-25.2 /// WBGene00013140	MO25 (MOuse embryo scaffolding Protein) homolog /// locus:mop-25.2
194262_x_at	1.11473	0.011685	W05H9.2	W05H9.2 /// WBGene00021049	hypothetical protein /// status:Partially_confirmed
182756_at	1.1147	0.018719	T07F8.2	T07F8.2 /// WBGene00020319	hypothetical protein /// status:Predicted
187106_s_at	1.11469	0.003965	Y48B6A.13	Y48B6A.13	hypothetical protein
174512_at	1.11467	0.098549	B0414.5	cpb-3 /// WBGene00000772	CPEB polyA binding family /// locus:cpb-3
188602_at	1.11467	0.011949	K04G2.3	cdc-48.3 /// WBGene00010562	Cell Division Cycle related /// locus:cdc-48.3
183236_at	1.11459	0.082602	F53H1.3	F53H1.3 /// WBGene00018777	hypothetical protein /// status:Confirmed
184165_at	1.11453	0.060168	F26D10.8	str-187 /// WBGene00006229	Seven TM Receptor /// locus:str-187
174440_at	1.11451	0.063936	---	rha-1	RNA HelicAse family member (rha-1) (rha-1)
187958_at	1.11448	0.11078	T01H8.5	gon-2	abnormal GONad development
175405_s_at	1.11445	0.020857	C15C7.7	C15C7.7 /// WBGene00015793	hypothetical protein /// status:Confirmed
192670_at	1.11441	0.32657	C05A2.1	pph-1 /// WBGene00004083	Protein PHosphatase /// locus:pph-1
189616_at	1.11429	0.26597	F25G6.7	F25G6.7	hypothetical protein
178874_at	1.11429	0.22839	T02G6.2	T02G6.2 /// WBGene00011385	hypothetical protein /// status:Partially_confirmed
191636_at	1.11427	0.056531	K02H11.7	str-243 /// WBGene00006270	Seven TM Receptor /// locus:str-243
183766_at	1.11425	0.008462	C06A5.1	C06A5.1 /// WBGene00015499	hypothetical protein /// status:Partially_confirmed
175766_s_at	1.11424	0.035989	F59G1.5	ptp-2 /// WBGene00004214	Protein Tyrosine Phosphatase /// locus:ptp-2
182500_at	1.11423	0.044558	F48B9.3	F48B9.3	---
183361_at	1.11419	0.061252	K01D12.8	K01D12.8 /// WBGene00010467	hypothetical protein /// status:Confirmed
AFFX-r2-3487-3_s_at	1.11408	0.0002	---	---	---
173062_at	1.11407	0.022726	C05B5.6	fbxa-155	---
178355_at	1.11406	0.10313	C29F7.1	C29F7.1 /// WBGene00007810	hypothetical protein /// status:Partially_confirmed
178872_at	1.11404	0.24192	C25F9.12 /// C25F9.6	C25F9.12 /// C25F9.6 /// WBGene00007726 /// WBGene00045412	hypothetical protein /// hypothetical protein /// status:Confirmed /// status:Partially_confirmed
193898_at	1.11399	0.045134	T01E8.2	ref-1 /// WBGene00004334	REgulator of Fusion /// locus:ref-1
179881_at	1.11393	0.15943	Y47D3B.3 /// Y47D3B.4	WBGene00012940 /// WBGene00012941 /// Y47D3B.3 /// Y47D3B.4	status:Partially_confirmed /// status:Confirmed /// hypothetical protein /// hypothetical protein
174631_at	1.11392	0.042069	T07A9.6	daf-18 /// WBGene00000913	abnormal DAuer Formation /// locus:daf-18
193769_s_at	1.11392	0.24153	F18G5.4	lgc-4 /// WBGene00017580	Ligand-Gated ion Channel /// locus:lgc-4
185308_at	1.11383	0.23718	C40A11.2	C40A11.2 /// WBGene00016545	hypothetical protein /// status:Partially_confirmed
178632_at	1.11383	0.083455	F32A7.1	---	---
177084_at	1.11383	0.11251	M79.2	M79.2 /// WBGene00010902	hypothetical protein /// status:Confirmed
187310_at	1.11381	0.01868	Y116F11B.11	WBGene00013827 /// Y116F11B.11	status:Predicted /// hypothetical protein
187104_s_at	1.11379	0.057983	Y111B2A.17	elpc-2 /// WBGene00013738	ELongator complex Protein Component /// locus:elpc-2
176287_at	1.11377	0.047717	Y50D4B.1	WBGene00021740 /// Y50D4B.1	status:Predicted /// hypothetical protein
188456_at	1.11376	0.065757	T15B7.3	col-143 /// WBGene00000716	COLlagen /// locus:col-143
191389_s_at	1.11376	0.020134	C44B12.2	ost-1 /// WBGene00003893	OSTeonectin (SPARC) related /// locus:ost-1
173173_at	1.11368	0.10679	---	F54D5.3	Hypothetical protein (F54D5.3)
178120_s_at	1.11366	0.05425	C13C4.4	C13C4.4 /// WBGene00007548	hypothetical protein /// status:Confirmed
173522_s_at	1.11364	0.013917	W06H3.2	pus-1	PseudoUridine Synthase family
185467_at	1.11361	0.008491	Y23H5A.5	ctn-1	alpha-CaTuliN (catenin/vinculin related)
190409_at	1.11359	0.078306	ZC513.4	vrs-1 /// WBGene00006935	Valyl tRNA Synthetase /// locus:vrs-1
173383_s_at	1.11359	0.022283	T01B7.5	T01B7.5	hypothetical protein
173354_s_at	1.11356	0.026081	F33E2.2	dlk-1	DAP (Death Associated Protein kinase) Like Kinase
190985_at	1.11353	0.047914	F31F4.8	srj-6 /// WBGene00005594	Serpentine Receptor, class J /// locus:srj-6
175733_at	1.1135	0.041924	C01C10.4	clc-5 /// WBGene00000526	CLaudin-like in Caenorhabditis /// locus:clc-5
187544_at	1.11347	0.26772	K07E3.7	K07E3.7	hypothetical protein
179045_at	1.11344	0.080499	T10C6.8	---	---
191872_at	1.11344	0.02825	F54F7.4	WBGene00006965 /// xtr-1	locus:xtr-1 /// MX region of TRA-2 Related
193257_at	1.11342	0.027866	B0379.4	scpl-1	SCP(Small C-terminal domain Phosphatase)-Like phosphatase
185020_at	1.11342	0.002906	C33E10.5	C33E10.5 /// WBGene00016347	hypothetical protein /// status:Predicted
191769_at	1.11341	0.037815	---	---	---
191944_at	1.11334	0.001613	K01C8.7	K01C8.7	hypothetical protein
190942_at	1.11333	0.051206	T26C11.6	ceh-21 /// WBGene00000444	Homeobox /// locus:ceh-21
177039_at	1.1133	0.02249	Y48G1A.5	Y48G1A.5	---
184257_at	1.11324	0.013399	F27C1.13	F27C1.13 /// WBGene00017860	hypothetical protein /// status:Predicted
177600_at	1.11324	0.071501	F02E9.4	sin-3	SIN3 (yeast Switch INdependent) histone deacetylase component homolog
190279_s_at	1.1132	0.032921	K02E10.1	K02E10.1 /// WBGene00019317	hypothetical protein /// GTP-binding protein
190346_at	1.11318	0.022886	F10G8.9	F10G8.9	hypothetical protein
191359_at	1.11314	0.12115	C39B5.11	srd-67 /// WBGene00005144	Serpentine Receptor, class D (delta) /// locus:srd-67
180467_at	1.11313	0.088378	Y53F4B.1	WBGene00013149 /// Y53F4B.1	status:Partially_confirmed /// hypothetical protein
185507_at	1.11313	0.096996	AH9.2	crn-4 /// WBGene00000797	Cell-death-Related Nuclease /// locus:crn-4
184966_at	1.11311	0.022916	F28C10.4	F28C10.4 /// WBGene00017899	hypothetical protein /// status:Predicted
187977_at	1.11311	0.019169	T24D8.4	nlp-23 /// WBGene00003761	Neuropeptide-Like Protein /// locus:nlp-23
173988_at	1.11309	0.019546	F27E11.3	cfz-2	Caenorhabditis FriZzled homolog
175707_s_at	1.11308	0.072208	F15C11.1	sem-4 /// WBGene00004773	SEx Muscle abnormal /// locus:sem-4
183853_at	1.11308	0.16553	T07A9.1	T07A9.1 /// WBGene00020295	hypothetical protein /// locus:pqbp-1.2
188792_at	1.11305	0.024417	T23D5.2	str-38 /// WBGene00006103	Seven TM Receptor /// locus:str-38
187096_at	1.11305	0.4487	Y113G7B.14	WBGene00013763 /// Y113G7B.14	status:Partially_confirmed /// hypothetical protein
188762_s_at	1.11305	0.13587	Y76A2B.6	WBGene00013578 /// Y76A2B.6	CD36 family /// hypothetical protein
181638_at	1.11303	0.004559	F40H7.2	srx-108 /// WBGene00005999	Serpentine Receptor, class X /// locus:srx-108
185291_at	1.11301	0.024044	F46F5.15	F46F5.15 /// WBGene00018506	hypothetical protein /// status:Partially_confirmed
190560_at	1.11301	0.23884	R07E3.4	R07E3.4 /// WBGene00011105	hypothetical protein /// ADP,ATP carrier protein
183611_at	1.113	0.083137	C06A5.4	C06A5.4 /// WBGene00015502	hypothetical protein /// status:Partially_confirmed
179050_at	1.11297	0.004257	K04C1.6	srg-36 /// WBGene00005193	Serpentine Receptor, class G (gamma) /// locus:srg-36
173971_s_at	1.11297	0.004174	F21F3.6	F21F3.6 /// WBGene00017675	hypothetical protein /// status:Confirmed
182835_at	1.11295	0.11339	F13C5.3	F13C5.3	hypothetical protein
189636_s_at	1.11294	0.069579	F29D10.4	hum-1 /// WBGene00002035	Heavy chain, Unconventional Myosin /// locus:hum-1
174671_at	1.11293	0.087249	Y41D4B.19	npp-8	Nuclear Pore complex Protein
187606_at	1.11293	0.15683	F42A10.8	nas-28 /// WBGene00003546	Nematode AStacin protease /// locus:nas-28
174845_s_at	1.11291	0.015731	ZK370.3	hipr-1	Huntingtin Interacting Protein Related
172851_x_at	1.11287	0.11826	F17E9.9 /// F35H10.11	his-29 /// his-34 /// WBGene00001903 /// WBGene00001908	HIStone /// HIStone /// locus:his-29 /// locus:his-34
175626_at	1.11285	0.001259	C05B5.7	rgs-1 /// WBGene00004344	Regulator of G protein Signaling /// locus:rgs-1
178212_s_at	1.11277	0.017554	R119.4	pqn-59 /// WBGene00004143	Prion-like-(Q/N-rich)-domain-bearing protein /// locus:pqn-59
190836_s_at	1.11275	0.006667	ZK863.3	elpc-3 /// WBGene00014123	ELongator complex Protein Component /// locus:elpc-3
188535_s_at	1.11274	0.013757	F57B9.6	inf-1	INitiation Factor
178022_s_at	1.11273	0.008534	F14F3.3	tag-289 /// WBGene00008806	Temporarily Assigned Gene name /// locus:mboa-7
185368_at	1.11269	0.24484	W10G11.3	W10G11.3 /// WBGene00021136	hypothetical protein /// status:Partially_confirmed
187991_s_at	1.11268	0.039733	B0336.9	swp-1	splicing factor (Suppressor of White aPricot) related
191122_at	1.11268	0.11983	F31A3.1	abu-3 /// WBGene00000026	Activated in Blocked Unfolded protein response /// locus:abu-3
179887_at	1.11265	0.01645	F08E10.1 /// Y68A4A.9	srh-235 /// srh-236 /// WBGene00005442 /// WBGene00005443	Serpentine Receptor, class H /// Serpentine Receptor, class H /// locus:srh-235 /// locus:srh-236
185341_s_at	1.11263	0.018579	M7.3	bcc-1 /// WBGene00000246	BiCaudal C (Drosophila) homolog /// locus:bcc-1
177146_at	1.11262	0.17479	Y73B6BL.25	WBGene00022246 /// Y73B6BL.25	locus:acp-7 /// hypothetical protein
186900_at	1.1126	0.023726	C04E12.12	C04E12.12 /// WBGene00015441	hypothetical protein /// status:Partially_confirmed
193906_s_at	1.11259	0.1032	Y43F8C.12	mrp-7 /// WBGene00003413	Multidrug Resistance Protein family /// locus:mrp-7
173229_s_at	1.11255	0.019922	Y54E10BR.4	WBGene00021843 /// Y54E10BR.4	status:Confirmed /// hypothetical protein
190679_s_at	1.11252	0.1253	C47E12.2	C47E12.2 /// WBGene00008147	hypothetical protein /// ADP/ATP carrier protein
175968_at	1.11251	0.0931	Y5H2B.1	WBGene00021164 /// Y5H2B.1	status:Partially_confirmed /// hypothetical protein
176625_at	1.11245	0.0663	Y5H2B.2	nhr-13	Nuclear Hormone Receptor family
192191_s_at	1.11243	0.082825	C06E7.1 /// Y105C5B.12	C06E7.1 /// Y105C5B.12	hypothetical protein /// hypothetical protein
175792_at	1.1124	0.017072	F26E4.1	sur-6 /// WBGene00006352	SUppressor of activated let-60 Ras /// locus:sur-6
191815_s_at	1.11239	0.034131	R01E6.1	odr-1	ODoRant response abnormal
176980_at	1.11234	0.08935	Y67D8C.10	mca-3	Membrane Calcium ATPase
180195_at	1.11234	0.038948	T22F3.2	T22F3.2	hypothetical protein
174111_at	1.11234	0.18289	T13B5.1	snf-3 /// WBGene00004902	Sodium:Neurotransmitter symporter Family /// locus:snf-3
188873_at	1.11231	0.05435	ZK1037.10	WBGene00006953 /// wrt-7	locus:wrt-7 /// WaRThog (hedgehog-like family)
174145_at	1.11228	0.009198	B0001.4	B0001.4	---
189475_at	1.11227	0.015935	ZK697.10	str-160 /// WBGene00006205	Seven TM Receptor /// locus:str-160
172269_x_at	1.11227	0.038677	F40D4.4	F40D4.4	---
184530_at	1.11226	0.032981	W10G11.1	W10G11.1 /// WBGene00021134	hypothetical protein /// status:Partially_confirmed
172003_x_at	1.11222	0.029659	R07B1.2	lec-7 /// WBGene00002270	gaLECtin /// locus:lec-7
178384_at	1.11221	0.0082	C06B3.2	oac-3 /// WBGene00007361	O-ACyltransferase homolog /// locus:oac-3
172065_x_at	1.11216	0.004229	Y71H2AM.23	tufm-1 /// WBGene00007000	TU elongation Factor (EF-Tu), Mitochondrial /// locus:tufm-1
187103_s_at	1.11215	0.040696	Y113G7B.11	WBGene00013761 /// Y113G7B.11	status:Partially_confirmed /// hypothetical protein
193829_at	1.11215	0.030892	R03E9.4	irk-1 /// WBGene00002149	Inward Rectifying K (potassium) channel family /// locus:irk-1
184683_at	1.11214	0.019779	F46G11.1	F46G11.1 /// WBGene00018514	hypothetical protein /// status:Partially_confirmed
192950_at	1.1121	0.013471	Y75B12B.4	bath-36 /// WBGene00013569	BTB and MATH domain containing /// locus:bath-36
189814_s_at	1.112	0.032121	F41C6.5	col-173 /// WBGene00000746	COLlagen /// locus:col-173
172438_x_at	1.112	0.001512	Y53C12A.5	Y53C12A.5	---
174764_at	1.11199	0.0808	C54G4.1	rskn-2	RSK-pNinety (RSK-p90 kinase) homolog
174313_s_at	1.11192	0.008764	K08A8.2	sox-2	SOX (mammalian SRY box) family
175086_at	1.11191	0.074641	F21F3.6	F21F3.6 /// WBGene00017675	hypothetical protein /// status:Confirmed
173500_at	1.11178	0.021026	R160.7	lst-2 /// WBGene00003084	Lateral Signaling Target /// locus:lst-2
174017_at	1.11178	0.002757	K10C3.6	nhr-49	Nuclear Hormone Receptor family
178501_at	1.11172	0.065902	ZK228.7	srh-179 /// WBGene00005394	Serpentine Receptor, class H /// locus:srh-179
173429_at	1.11171	0.006434	cdk-4	cdk-4	Cyclin-dependent kinase CDK-4 (cdk-4)
174999_at	1.11168	0.010284	F42A10.5	F42A10.5 /// WBGene00018341	hypothetical protein /// status:Confirmed
190966_at	1.11167	0.15901	C11E4.2	C11E4.2 /// WBGene00007517	hypothetical protein /// glutathione peroxidase
181514_s_at	1.11164	0.006803	Y39A1A.3	WBGene00012643 /// Y39A1A.3	status:Confirmed /// hypothetical protein
174162_s_at	1.11162	0.097428	Y110A7A.1	hcp-6	HoloCentric chromosome binding Protein
185912_at	1.11157	0.000388	T20D4.13	T20D4.13 /// WBGene00020619	hypothetical protein /// status:Partially_confirmed
190358_at	1.11155	0.09461	R04B5.5	R04B5.5 /// WBGene00011003	hypothetical protein /// sorbitol dehydrogenase
189638_at	1.11149	0.034943	ZK6.4	nhr-253 /// WBGene00022639	Nuclear Hormone Receptor family /// locus:nhr-253
184869_at	1.11145	0.033447	K04F1.10	K04F1.10 /// WBGene00019389	hypothetical protein /// status:Partially_confirmed
174922_at	1.11143	0.14996	Y105C5A.15	WBGene00013639 /// Y105C5A.15	status:Partially_confirmed /// hypothetical protein
190461_at	1.11141	0.004852	F28H7.2	glucose-1-dehydrogenase /// WBGene00009236	hypothetical protein /// glucose-1-dehydrogenase
183307_at	1.11141	0.024335	F16B12.6	F16B12.6 /// WBGene00008882	hypothetical protein /// status:Partially_confirmed
172726_x_at	1.11136	0.10333	F55C10.2 /// F55C10.3	col-154 /// WBGene00000727 /// WBGene00000728	COLlagen /// locus:col-154 /// locus:col-155
183859_at	1.11136	0.12147	F13H10.1	F13H10.1 /// WBGene00008773	hypothetical protein /// status:Partially_confirmed
175295_at	1.11131	0.003416	C34F11.9	dsh-1	DiSHevelled related
180559_at	1.11128	0.013317	F56C3.4	F56C3.4 /// WBGene00018941	hypothetical protein /// status:Partially_confirmed
175269_at	1.11125	0.072087	C33D3.1	elt-2 /// WBGene00001250	Erythroid-Like Transcription factor family /// locus:elt-2
188630_at	1.11123	0.049235	C18E9.1	cal-2 /// WBGene00000286	CALmodulin related genes /// locus:cal-2
183984_at	1.1112	0.038764	C49H3.3	C49H3.3 /// WBGene00016790	hypothetical protein /// status:Confirmed
[truncated: 20,632 more rows]

## Sheet: DAVID UP LET-7 VS WT
Functional Annotation Clustering Tool from DAVID Bioinformatics Resources 6.7 (Huang et al., Nature Protocols 2009;4(1):44-57; Huang et al., NAR 2009;37(1):1-13)
Annotation Cluster 1	Enrichment Score: 16.911817869586514
Category	Term	Count	%	PValue	Genes	List Total	Pop Hits	Pop Total	Fold Enrichment	Bonferroni	Benjamini	FDR
GOTERM_CC_FAT	GO:0070013~intracellular organelle lumen	56	2.43902	5.94039e-18	2327647, 2323934, 2302979, 2308176, 2321315, 2307465, 2325987, 2319963, 2315754, 2326941, 2308750, 2314833, 2304520, 2327633, 2305297, 2304878, 2308236, 2313739, 2305935, 2323787, 2317525, 2319023, 2322588, 2328405, 2302720, 2326678, 2328145, 2317883, 2321850, 2303357, 2308636, 2324270, 2310775, 2324275, 2303741, 2319557, 2311265, 2318325, 2315970, 2315569, 2315285, 2322709, 2308211, 2304078, 232…	886	142	7912	3.5217	1.30095e-15	4.33648e-16	7.55621e-15
GOTERM_CC_FAT	GO:0043233~organelle lumen	56	2.43902	5.94039e-18	2327647, 2323934, 2302979, 2308176, 2321315, 2307465, 2325987, 2319963, 2315754, 2326941, 2308750, 2314833, 2304520, 2327633, 2305297, 2304878, 2308236, 2313739, 2305935, 2323787, 2317525, 2319023, 2322588, 2328405, 2302720, 2326678, 2328145, 2317883, 2321850, 2303357, 2308636, 2324270, 2310775, 2324275, 2303741, 2319557, 2311265, 2318325, 2315970, 2315569, 2315285, 2322709, 2308211, 2304078, 232…	886	142	7912	3.5217	1.30095e-15	4.33648e-16	7.55621e-15
GOTERM_CC_FAT	GO:0031974~membrane-enclosed lumen	56	2.43902	5.21094e-17	2327647, 2323934, 2302979, 2308176, 2321315, 2307465, 2325987, 2319963, 2315754, 2326941, 2308750, 2314833, 2304520, 2327633, 2305297, 2304878, 2308236, 2313739, 2305935, 2323787, 2317525, 2319023, 2322588, 2328405, 2302720, 2326678, 2328145, 2317883, 2321850, 2303357, 2308636, 2324270, 2310775, 2324275, 2303741, 2319557, 2311265, 2318325, 2315970, 2315569, 2315285, 2322709, 2308211, 2304078, 232…	886	148	7912	3.37893	1.1412e-14	2.85299e-15	6.62835e-14
Annotation Cluster 2	Enrichment Score: 14.678943813870346
Category	Term	Count	%	PValue	Genes	List Total	Pop Hits	Pop Total	Fold Enrichment	Bonferroni	Benjamini	FDR
GOTERM_BP_FAT	GO:0002119~nematode larval development	372	16.2021	1.36961e-15	2314203, 2303237, 2315292, 2321315, 2320243, 2312979, 2326490, 2327945, 2325987, 2318587, 2315893, 2306130, 2303570, 2318306, 2307262, 2314433, 2329989, 2315899, 2308516, 2315498, 2319012, 2329461, 2310469, 2319964, 2310467, 2321607, 2319963, 2324453, 2313818, 2310268, 2303230, 2326941, 2320551, 2314833, 2329669, 2316764, 2303952, 2309499, 2314213, 2303750, 2306509, 2323443, 2314426, 2320154, 230…	1172	1760	7838	1.41354	1.76659e-12	3.53273e-13	2.17604e-12
GOTERM_BP_FAT	GO:0002164~larval development	372	16.2021	1.42895e-15	2314203, 2303237, 2315292, 2321315, 2320243, 2312979, 2326490, 2327945, 2325987, 2318587, 2315893, 2306130, 2303570, 2318306, 2307262, 2314433, 2329989, 2315899, 2308516, 2315498, 2319012, 2329461, 2310469, 2319964, 2310467, 2321607, 2319963, 2324453, 2313818, 2310268, 2303230, 2326941, 2320551, 2314833, 2329669, 2316764, 2303952, 2309499, 2314213, 2303750, 2306509, 2323443, 2314426, 2320154, 230…	1172	1761	7838	1.41274	1.9138e-12	3.18967e-13	2.36478e-12
GOTERM_BP_FAT	GO:0009791~post-embryonic development	373	16.2456	4.69412e-15	2314203, 2303237, 2315292, 2321315, 2320243, 2312979, 2326490, 2327945, 2325987, 2318587, 2315893, 2306130, 2303570, 2318306, 2307262, 2314433, 2329989, 2315899, 2308516, 2315498, 2319012, 2329461, 2310469, 2319964, 2310467, 2321607, 2319963, 2324453, 2313818, 2310268, 2303230, 2326941, 2320551, 2314833, 2329669, 2316764, 2303952, 2309499, 2314213, 2303750, 2306509, 2323443, 2314426, 2320154, 230…	1172	1779	7838	1.4022	6.18305e-12	8.83293e-13	7.62723e-12
Annotation Cluster 3	Enrichment Score: 2.9080714216148187
Category	Term	Count	%	PValue	Genes	List Total	Pop Hits	Pop Total	Fold Enrichment	Bonferroni	Benjamini	FDR
PIR_SUPERFAMILY	PIRSF038219:histone H1	6	0.261324	0.000175172	2321804, 2311828, 2304653, 2326160, 2302972, 2322236	578	6	4541	7.8564	0.0872312	0.0446106	0.253415
INTERPRO	IPR005819:Histone H5	6	0.261324	0.00134236	2321804, 2311828, 2304653, 2326160, 2302972, 2322236	1739	8	13633	5.87967	0.899573	0.151399	2.24189
UP_SEQ_FEATURE	region of interest:Globular	6	0.261324	0.00159081	2321804, 2311828, 2304653, 2326160, 2302972, 2322236	518	7	3249	5.37617	0.812965	0.812965	2.5002
INTERPRO	IPR005818:Histone H1/H5	6	0.261324	0.00270352	2321804, 2311828, 2304653, 2326160, 2302972, 2322236	1739	9	13633	5.22638	0.990265	0.197939	4.46683
SMART	SM00526:H15	6	0.261324	0.00284944	2321804, 2311828, 2304653, 2326160, 2302972, 2322236	716	9	5537	5.15549	0.555318	0.149626	3.71067
Annotation Cluster 4	Enrichment Score: 2.6886772688750953
Category	Term	Count	%	PValue	Genes	List Total	Pop Hits	Pop Total	Fold Enrichment	Bonferroni	Benjamini	FDR
GOTERM_BP_FAT	GO:0034728~nucleosome organization	13	0.566202	0.00144749	2321804, 2311828, 2327821, 2308213, 2326160, 2302046, 2302972, 2313359, 2304653, 2328183, 2319532, 2328680, 2322236	1172	32	7838	2.71688	0.853505	0.0712128	2.34302
GOTERM_BP_FAT	GO:0031497~chromatin assembly	13	0.566202	0.00144749	2321804, 2311828, 2327821, 2308213, 2326160, 2302046, 2302972, 2313359, 2304653, 2328183, 2319532, 2328680, 2322236	1172	32	7838	2.71688	0.853505	0.0712128	2.34302
GOTERM_BP_FAT	GO:0006334~nucleosome assembly	13	0.566202	0.00144749	2321804, 2311828, 2327821, 2308213, 2326160, 2302046, 2302972, 2313359, 2304653, 2328183, 2319532, 2328680, 2322236	1172	32	7838	2.71688	0.853505	0.0712128	2.34302
GOTERM_BP_FAT	GO:0065004~protein-DNA complex assembly	13	0.566202	0.00580017	2321804, 2311828, 2327821, 2308213, 2326160, 2302046, 2302972, 2313359, 2304653, 2328183, 2319532, 2328680, 2322236	1172	37	7838	2.34974	0.999553	0.188175	9.08187
Annotation Cluster 5	Enrichment Score: 2.309866493513566
Category	Term	Count	%	PValue	Genes	List Total	Pop Hits	Pop Total	Fold Enrichment	Bonferroni	Benjamini	FDR
GOTERM_BP_FAT	GO:0045941~positive regulation of transcription	16	0.696864	0.00255703	2309578, 2317698, 2305015, 2327592, 2310587, 2321466, 2325066, 2324275, 2311528, 2316413, 2315754, 2329311, 2314335, 2308750, 2324014, 2312264	1172	47	7838	2.27667	0.966458	0.110475	4.10398
GOTERM_BP_FAT	GO:0010628~positive regulation of gene expression	16	0.696864	0.00321598	2309578, 2317698, 2305015, 2327592, 2310587, 2321466, 2325066, 2324275, 2311528, 2316413, 2315754, 2329311, 2314335, 2308750, 2324014, 2312264	1172	48	7838	2.22924	0.986036	0.121406	5.13566
GOTERM_BP_FAT	GO:0031328~positive regulation of cellular biosynthetic process	16	0.696864	0.00606984	2309578, 2317698, 2305015, 2327592, 2310587, 2321466, 2325066, 2324275, 2311528, 2316413, 2315754, 2329311, 2314335, 2308750, 2324014, 2312264	1172	51	7838	2.09811	0.999688	0.1914	9.48466
GOTERM_BP_FAT	GO:0009891~positive regulation of biosynthetic process	16	0.696864	0.00606984	2309578, 2317698, 2305015, 2327592, 2310587, 2321466, 2325066, 2324275, 2311528, 2316413, 2315754, 2329311, 2314335, 2308750, 2324014, 2312264	1172	51	7838	2.09811	0.999688	0.1914	9.48466
GOTERM_BP_FAT	GO:0051173~positive regulation of nitrogen compound metabolic process	16	0.696864	0.00606984	2309578, 2317698, 2305015, 2327592, 2310587, 2321466, 2325066, 2324275, 2311528, 2316413, 2315754, 2329311, 2314335, 2308750, 2324014, 2312264	1172	51	7838	2.09811	0.999688	0.1914	9.48466
GOTERM_BP_FAT	GO:0045935~positive regulation of nucleobase, nucleoside, nucleotide and nucleic acid metabolic process	16	0.696864	0.00606984	2309578, 2317698, 2305015, 2327592, 2310587, 2321466, 2325066, 2324275, 2311528, 2316413, 2315754, 2329311, 2314335, 2308750, 2324014, 2312264	1172	51	7838	2.09811	0.999688	0.1914	9.48466
GOTERM_BP_FAT	GO:0010557~positive regulation of macromolecule biosynthetic process	16	0.696864	0.00606984	2309578, 2317698, 2305015, 2327592, 2310587, 2321466, 2325066, 2324275, 2311528, 2316413, 2315754, 2329311, 2314335, 2308750, 2324014, 2312264	1172	51	7838	2.09811	0.999688	0.1914	9.48466
Annotation Cluster 6	Enrichment Score: 1.8846139830840694
Category	Term	Count	%	PValue	Genes	List Total	Pop Hits	Pop Total	Fold Enrichment	Bonferroni	Benjamini	FDR
GOTERM_MF_FAT	GO:0016291~acyl-CoA thioesterase activity	6	0.261324	0.0094068	2328666, 2327270, 2305813, 2326216, 2314800, 2321112	994	10	6686	4.03581	0.996587	0.353991	13.0312
GOTERM_MF_FAT	GO:0016289~CoA hydrolase activity	6	0.261324	0.0151643	2328666, 2327270, 2305813, 2326216, 2314800, 2321112	994	11	6686	3.66892	0.999897	0.457863	20.2068
GOTERM_BP_FAT	GO:0006637~acyl-CoA metabolic process	6	0.261324	0.0155559	2328666, 2327270, 2305813, 2326216, 2314800, 2321112	1172	11	7838	3.64784	1	0.357458	22.6331
Annotation Cluster 7	Enrichment Score: 1.7678624527141864
Category	Term	Count	%	PValue	Genes	List Total	Pop Hits	Pop Total	Fold Enrichment	Bonferroni	Benjamini	FDR
PIR_SUPERFAMILY	PIRSF002050:histone H2B	4	0.174216	0.0167431	2327821, 2328183, 2319532, 2328680	578	5	4541	6.28512	0.999849	0.889113	21.6947
INTERPRO	IPR000558:Histone H2B	4	0.174216	0.016939	2327821, 2328183, 2319532, 2328680	1739	5	13633	6.27165	1	0.556016	25.052
SMART	SM00427:H2B	4	0.174216	0.0175263	2327821, 2328183, 2319532, 2328680	716	5	5537	6.18659	0.993406	0.366509	20.888
Annotation Cluster 8	Enrichment Score: 1.5064016314867554
Category	Term	Count	%	PValue	Genes	List Total	Pop Hits	Pop Total	Fold Enrichment	Bonferroni	Benjamini	FDR
GOTERM_BP_FAT	GO:0060184~cell cycle switching	9	0.391986	0.0311601	2306382, 2322587, 2321880, 2315108, 2311828, 2321400, 2319963, 2314271, 2319428	1172	26	7838	2.31498	1	0.497483	40.4365
GOTERM_BP_FAT	GO:0051728~cell cycle switching, mitotic to meiotic cell cycle	9	0.391986	0.0311601	2306382, 2322587, 2321880, 2315108, 2311828, 2321400, 2319963, 2314271, 2319428	1172	26	7838	2.31498	1	0.497483	40.4365
GOTERM_BP_FAT	GO:0051729~germline cell cycle switching, mitotic to meiotic cell cycle	9	0.391986	0.0311601	2306382, 2322587, 2321880, 2315108, 2311828, 2321400, 2319963, 2314271, 2319428	1172	26	7838	2.31498	1	0.497483	40.4365
Annotation Cluster 9	Enrichment Score: 1.4993036292319508
Category	Term	Count	%	PValue	Genes	List Total	Pop Hits	Pop Total	Fold Enrichment	Bonferroni	Benjamini	FDR
INTERPRO	IPR000536:Nuclear hormone receptor, ligand-binding, core	50	2.1777	0.00791039	2306228, 2322359, 2327450, 2326917, 2308512, 2316945, 2303728, 2322779, 2314675, 2321942, 2317027, 2325112, 2318853, 2311577, 2315868, 2308400, 2308481, 2302151, 2302154, 2306784, 2318559, 2303242, 2325763, 2314352, 2318462, 2322993, 2311822, 2310587, 2318030, 2326244, 2319034, 2319468, 2319837, 2318475, 2317288, 2302909, 2314087, 2329374, 2305237, 2322274, 2301887, 2320334, 2302171, 2315683, 231…	1739	273	13633	1.43582	0.999999	0.36425	12.546
SMART	SM00430:HOLI	50	2.1777	0.00903016	2306228, 2322359, 2327450, 2326917, 2308512, 2316945, 2303728, 2322779, 2314675, 2321942, 2317027, 2325112, 2318853, 2311577, 2315868, 2308400, 2308481, 2302151, 2302154, 2306784, 2318559, 2303242, 2325763, 2314352, 2318462, 2322993, 2311822, 2310587, 2318030, 2326244, 2319034, 2319468, 2319837, 2318475, 2317288, 2302909, 2314087, 2329374, 2305237, 2322274, 2301887, 2320334, 2302171, 2315683, 231…	716	273	5537	1.41634	0.923939	0.275321	11.3261
GOTERM_MF_FAT	GO:0003707~steroid hormone receptor activity	50	2.1777	0.108664	2306228, 2322359, 2327450, 2326917, 2308512, 2316945, 2303728, 2322779, 2314675, 2321942, 2317027, 2325112, 2318853, 2311577, 2315868, 2308400, 2308481, 2302151, 2302154, 2306784, 2318559, 2303242, 2325763, 2314352, 2318462, 2322993, 2311822, 2310587, 2318030, 2326244, 2319034, 2319468, 2319837, 2318475, 2317288, 2302909, 2314087, 2329374, 2305237, 2322274, 2301887, 2320334, 2302171, 2315683, 231…	994	278	6686	1.20978	1	0.845649	81.7198
GOTERM_MF_FAT	GO:0004879~ligand-dependent nuclear receptor activity	50	2.1777	0.12966	2306228, 2322359, 2327450, 2326917, 2308512, 2316945, 2303728, 2322779, 2314675, 2321942, 2317027, 2325112, 2318853, 2311577, 2315868, 2308400, 2308481, 2302151, 2302154, 2306784, 2318559, 2303242, 2325763, 2314352, 2318462, 2322993, 2311822, 2310587, 2318030, 2326244, 2319034, 2319468, 2319837, 2318475, 2317288, 2302909, 2314087, 2329374, 2305237, 2322274, 2301887, 2320334, 2302171, 2315683, 231…	994	282	6686	1.19262	1	0.862919	87.1457

## Sheet: DAVID DOWN LET-7 VS WT
Functional Annotation Clustering Tool from DAVID Bioinformatics Resources 6.7 (Huang et al., Nature Protocols 2009;4(1):44-57; Huang et al., NAR 2009;37(1):1-13)
Annotation Cluster 1	Enrichment Score: 8.055608681244172
Category	Term	Count	%	PValue	Genes	List Total	Pop Hits	Pop Total	Fold Enrichment	Bonferroni	Benjamini	FDR
GOTERM_BP_FAT	GO:0006886~intracellular protein transport	45	2.27733	1.15993e-09	177182_AT, 192156_AT, 190175_AT, 193232_AT, 190194_AT, 193944_AT, 176353_S_AT, 187680_S_AT, 174066_AT, 173196_S_AT, 188322_S_AT, 190035_S_AT, 175688_AT, 192459_S_AT, 189715_S_AT, 192415_AT, 190776_AT, 193121_AT, 173678_S_AT, 176659_S_AT, 188715_AT, 190167_S_AT, 187865_AT, 174988_AT, 173479_AT, 183025_S_AT, 193652_S_AT, 173677_AT, 176969_AT, 173874_S_AT, 192044_AT, 189714_AT, 174104_AT, 173984_AT,…	895	149	7838	2.6449	1.37568e-06	2.75135e-07	1.87248e-06
GOTERM_BP_FAT	GO:0034613~cellular protein localization	45	2.27733	2.4231e-08	177182_AT, 192156_AT, 190175_AT, 193232_AT, 190194_AT, 193944_AT, 176353_S_AT, 187680_S_AT, 174066_AT, 173196_S_AT, 188322_S_AT, 190035_S_AT, 175688_AT, 192459_S_AT, 189715_S_AT, 192415_AT, 190776_AT, 193121_AT, 173678_S_AT, 176659_S_AT, 188715_AT, 190167_S_AT, 187865_AT, 174988_AT, 173479_AT, 183025_S_AT, 193652_S_AT, 173677_AT, 176969_AT, 173874_S_AT, 192044_AT, 189714_AT, 174104_AT, 173984_AT,…	895	163	7838	2.41773	2.87375e-05	4.10541e-06	3.91163e-05
GOTERM_BP_FAT	GO:0070727~cellular macromolecule localization	45	2.27733	2.4231e-08	177182_AT, 192156_AT, 190175_AT, 193232_AT, 190194_AT, 193944_AT, 176353_S_AT, 187680_S_AT, 174066_AT, 173196_S_AT, 188322_S_AT, 190035_S_AT, 175688_AT, 192459_S_AT, 189715_S_AT, 192415_AT, 190776_AT, 193121_AT, 173678_S_AT, 176659_S_AT, 188715_AT, 190167_S_AT, 187865_AT, 174988_AT, 173479_AT, 183025_S_AT, 193652_S_AT, 173677_AT, 176969_AT, 173874_S_AT, 192044_AT, 189714_AT, 174104_AT, 173984_AT,…	895	163	7838	2.41773	2.87375e-05	4.10541e-06	3.91163e-05
Annotation Cluster 2	Enrichment Score: 3.497629963733168
Category	Term	Count	%	PValue	Genes	List Total	Pop Hits	Pop Total	Fold Enrichment	Bonferroni	Benjamini	FDR
GOTERM_BP_FAT	GO:0016477~cell migration	21	1.06275	0.000130926	192793_S_AT, 194138_S_AT, 175623_S_AT, 191975_AT, 193037_S_AT, 172932_X_AT, 188167_S_AT, 192045_S_AT, 187933_S_AT, 191710_AT, 192185_AT, 193621_S_AT, 174403_AT, 193872_S_AT, 193208_S_AT, 188710_S_AT, 179853_AT, 192422_S_AT, 193362_AT, 192743_S_AT, 181965_AT, 173426_AT, 187751_S_AT, 176601_AT	895	73	7838	2.51929	0.143832	0.0140179	0.211145
GOTERM_BP_FAT	GO:0048870~cell motility	21	1.06275	0.000495498	192793_S_AT, 194138_S_AT, 175623_S_AT, 191975_AT, 193037_S_AT, 172932_X_AT, 188167_S_AT, 192045_S_AT, 187933_S_AT, 191710_AT, 192185_AT, 193621_S_AT, 174403_AT, 193872_S_AT, 193208_S_AT, 188710_S_AT, 179853_AT, 192422_S_AT, 193362_AT, 192743_S_AT, 181965_AT, 173426_AT, 187751_S_AT, 176601_AT	895	80	7838	2.29885	0.444456	0.041117	0.796893
GOTERM_BP_FAT	GO:0051674~localization of cell	21	1.06275	0.000495498	192793_S_AT, 194138_S_AT, 175623_S_AT, 191975_AT, 193037_S_AT, 172932_X_AT, 188167_S_AT, 192045_S_AT, 187933_S_AT, 191710_AT, 192185_AT, 193621_S_AT, 174403_AT, 193872_S_AT, 193208_S_AT, 188710_S_AT, 179853_AT, 192422_S_AT, 193362_AT, 192743_S_AT, 181965_AT, 173426_AT, 187751_S_AT, 176601_AT	895	80	7838	2.29885	0.444456	0.041117	0.796893
Annotation Cluster 3	Enrichment Score: 2.813597863911349
Category	Term	Count	%	PValue	Genes	List Total	Pop Hits	Pop Total	Fold Enrichment	Bonferroni	Benjamini	FDR
GOTERM_BP_FAT	GO:0031032~actomyosin structure organization	8	0.404858	0.00110735	192374_S_AT, 173317_S_AT, 193208_S_AT, 172932_X_AT, 193210_S_AT, 185915_AT, 189196_AT, 193025_AT, 187788_AT, 173426_AT, 182025_AT	895	16	7838	4.37877	0.73127	0.074385	1.7727
GOTERM_BP_FAT	GO:0030239~myofibril assembly	8	0.404858	0.00110735	192374_S_AT, 173317_S_AT, 193208_S_AT, 172932_X_AT, 193210_S_AT, 185915_AT, 189196_AT, 193025_AT, 187788_AT, 173426_AT, 182025_AT	895	16	7838	4.37877	0.73127	0.074385	1.7727
GOTERM_BP_FAT	GO:0010927~cellular component assembly involved in morphogenesis	8	0.404858	0.00110735	192374_S_AT, 173317_S_AT, 193208_S_AT, 172932_X_AT, 193210_S_AT, 185915_AT, 189196_AT, 193025_AT, 187788_AT, 173426_AT, 182025_AT	895	16	7838	4.37877	0.73127	0.074385	1.7727
GOTERM_BP_FAT	GO:0055002~striated muscle cell development	8	0.404858	0.00250944	192374_S_AT, 173317_S_AT, 193208_S_AT, 172932_X_AT, 193210_S_AT, 185915_AT, 189196_AT, 193025_AT, 187788_AT, 173426_AT, 182025_AT	895	18	7838	3.89224	0.949204	0.132293	3.97494
GOTERM_BP_FAT	GO:0051146~striated muscle cell differentiation	8	0.404858	0.00250944	192374_S_AT, 173317_S_AT, 193208_S_AT, 172932_X_AT, 193210_S_AT, 185915_AT, 189196_AT, 193025_AT, 187788_AT, 173426_AT, 182025_AT	895	18	7838	3.89224	0.949204	0.132293	3.97494
Annotation Cluster 4	Enrichment Score: 2.3642557922315905
Category	Term	Count	%	PValue	Genes	List Total	Pop Hits	Pop Total	Fold Enrichment	Bonferroni	Benjamini	FDR
INTERPRO	IPR013128:Peptidase C1A, papain	10	0.506073	0.0029419	189048_AT, 193958_AT, 189849_AT, 190048_S_AT, 191887_S_AT, 192345_S_AT, 171886_X_AT, 189544_AT, 193293_AT, 173990_S_AT, 172793_X_AT, 172069_X_AT	1498	29	13633	3.13821	0.988134	0.271465	4.77926
INTERPRO	IPR000668:Peptidase C1A, papain C-terminal	10	0.506073	0.00484153	189048_AT, 193958_AT, 189849_AT, 190048_S_AT, 191887_S_AT, 192345_S_AT, 171886_X_AT, 189544_AT, 193293_AT, 173990_S_AT, 172793_X_AT, 172069_X_AT	1498	31	13633	2.93574	0.999327	0.282519	7.75034
SMART	SM00645:Pept_C1	10	0.506073	0.00567051	189048_AT, 193958_AT, 189849_AT, 190048_S_AT, 191887_S_AT, 192345_S_AT, 171886_X_AT, 189544_AT, 193293_AT, 173990_S_AT, 172793_X_AT, 172069_X_AT	625	31	5537	2.85781	0.761417	0.249194	7.12983
Annotation Cluster 5	Enrichment Score: 2.336250148396699
Category	Term	Count	%	PValue	Genes	List Total	Pop Hits	Pop Total	Fold Enrichment	Bonferroni	Benjamini	FDR
UP_SEQ_FEATURE	region of interest:Catalytic subdomain A	6	0.303644	0.00319861	190302_AT, 172832_X_AT, 175655_S_AT, 173451_S_AT, 172021_X_AT, 190351_AT, 193509_S_AT, 186500_S_AT, 175629_S_AT, 190303_S_AT	432	9	3249	5.01389	0.972791	0.302617	5.00802
UP_SEQ_FEATURE	region of interest:Catalytic subdomain B	6	0.303644	0.00319861	190302_AT, 172832_X_AT, 175655_S_AT, 173451_S_AT, 172021_X_AT, 190351_AT, 193509_S_AT, 186500_S_AT, 175629_S_AT, 190303_S_AT	432	9	3249	5.01389	0.972791	0.302617	5.00802
INTERPRO	IPR001173:Glycosyl transferase, family 2	6	0.303644	0.00957917	190302_AT, 172832_X_AT, 175655_S_AT, 173451_S_AT, 172021_X_AT, 190351_AT, 193509_S_AT, 186500_S_AT, 175629_S_AT, 190303_S_AT	1498	13	13633	4.20037	0.999999	0.427166	14.785
Annotation Cluster 6	Enrichment Score: 2.1250344224012756
Category	Term	Count	%	PValue	Genes	List Total	Pop Hits	Pop Total	Fold Enrichment	Bonferroni	Benjamini	FDR
GOTERM_CC_FAT	GO:0030137~COPI-coated vesicle	4	0.202429	0.00749835	190887_S_AT, 193121_AT, 191854_AT, 186484_AT	757	5	7912	8.36143	0.811923	0.0991636	9.14893
GOTERM_CC_FAT	GO:0030663~COPI coated vesicle membrane	4	0.202429	0.00749835	190887_S_AT, 193121_AT, 191854_AT, 186484_AT	757	5	7912	8.36143	0.811923	0.0991636	9.14893
GOTERM_CC_FAT	GO:0030126~COPI vesicle coat	4	0.202429	0.00749835	190887_S_AT, 193121_AT, 191854_AT, 186484_AT	757	5	7912	8.36143	0.811923	0.0991636	9.14893
Annotation Cluster 7	Enrichment Score: 1.9880979233917675
Category	Term	Count	%	PValue	Genes	List Total	Pop Hits	Pop Total	Fold Enrichment	Bonferroni	Benjamini	FDR
GOTERM_BP_FAT	GO:0010259~multicellular organismal aging	41	2.0749	0.0102778	191323_AT, 172932_X_AT, 188822_AT, 191284_AT, 181387_AT, 188547_AT, 178149_S_AT, 179803_AT, 190954_AT, 187258_AT, 189467_AT, 192762_AT, 190293_AT, 187084_AT, 191666_S_AT, 189087_S_AT, 190778_AT, 190035_S_AT, 188538_AT, 173998_S_AT, 189457_AT, 186790_AT, 175808_S_AT, 192137_AT, 188150_S_AT, 183952_S_AT, 193098_AT, 185557_S_AT, 193121_AT, 187085_S_AT, 192617_AT, 190034_AT, 192149_S_AT, 191710_AT, 1…	895	243	7838	1.47761	0.999995	0.375781	15.361
GOTERM_BP_FAT	GO:0008340~determination of adult life span	41	2.0749	0.0102778	191323_AT, 172932_X_AT, 188822_AT, 191284_AT, 181387_AT, 188547_AT, 178149_S_AT, 179803_AT, 190954_AT, 187258_AT, 189467_AT, 192762_AT, 190293_AT, 187084_AT, 191666_S_AT, 189087_S_AT, 190778_AT, 190035_S_AT, 188538_AT, 173998_S_AT, 189457_AT, 186790_AT, 175808_S_AT, 192137_AT, 188150_S_AT, 183952_S_AT, 193098_AT, 185557_S_AT, 193121_AT, 187085_S_AT, 192617_AT, 190034_AT, 192149_S_AT, 191710_AT, 1…	895	243	7838	1.47761	0.999995	0.375781	15.361
GOTERM_BP_FAT	GO:0007568~aging	41	2.0749	0.0102778	191323_AT, 172932_X_AT, 188822_AT, 191284_AT, 181387_AT, 188547_AT, 178149_S_AT, 179803_AT, 190954_AT, 187258_AT, 189467_AT, 192762_AT, 190293_AT, 187084_AT, 191666_S_AT, 189087_S_AT, 190778_AT, 190035_S_AT, 188538_AT, 173998_S_AT, 189457_AT, 186790_AT, 175808_S_AT, 192137_AT, 188150_S_AT, 183952_S_AT, 193098_AT, 185557_S_AT, 193121_AT, 187085_S_AT, 192617_AT, 190034_AT, 192149_S_AT, 191710_AT, 1…	895	243	7838	1.47761	0.999995	0.375781	15.361
Annotation Cluster 8	Enrichment Score: 1.912159475534878
Category	Term	Count	%	PValue	Genes	List Total	Pop Hits	Pop Total	Fold Enrichment	Bonferroni	Benjamini	FDR
PIR_SUPERFAMILY	PIRSF005670:polypeptide N-acetylgalactosaminyltransferase	5	0.253036	0.0111289	172832_X_AT, 175655_S_AT, 173451_S_AT, 172021_X_AT, 190351_AT, 193509_S_AT, 186500_S_AT, 175629_S_AT	568	8	4541	4.9967	0.997461	0.863586	15.0112
INTERPRO	IPR000772:Ricin B lectin	5	0.253036	0.011584	172832_X_AT, 175655_S_AT, 173451_S_AT, 172021_X_AT, 190351_AT, 193509_S_AT, 186500_S_AT, 175629_S_AT	1498	9	13633	5.056	1	0.477677	17.6073
SMART	SM00458:RICIN	5	0.253036	0.0126498	172832_X_AT, 175655_S_AT, 173451_S_AT, 172021_X_AT, 190351_AT, 193509_S_AT, 186500_S_AT, 175629_S_AT	625	9	5537	4.92178	0.959566	0.414143	15.2605
UP_SEQ_FEATURE	domain:Ricin B-type lectin	5	0.253036	0.0137711	172832_X_AT, 175655_S_AT, 173451_S_AT, 172021_X_AT, 190351_AT, 193509_S_AT, 186500_S_AT, 175629_S_AT	432	8	3249	4.70052	1	0.727471	19.9388
Annotation Cluster 9	Enrichment Score: 1.883146829655997
Category	Term	Count	%	PValue	Genes	List Total	Pop Hits	Pop Total	Fold Enrichment	Bonferroni	Benjamini	FDR
GOTERM_MF_FAT	GO:0005525~GTP binding	35	1.77126	0.0118199	192156_AT, 191975_AT, 190175_AT, 190194_AT, 174104_AT, 189714_AT, 173984_AT, 191182_AT, 193053_AT, 191830_AT, 192764_AT, 174003_AT, 174066_AT, 175159_AT, 173196_S_AT, 190035_S_AT, 173998_S_AT, 174883_S_AT, 185909_S_AT, 175058_AT, 191861_AT, 185746_S_AT, 189715_S_AT, 192459_S_AT, 192415_AT, 186810_AT, 190776_AT, 189779_AT, 191483_AT, 190034_AT, 188715_AT, 189359_S_AT, 190167_S_AT, 194149_X_AT, 194…	811	190	6686	1.51866	0.999356	0.457924	16.1651
GOTERM_MF_FAT	GO:0032561~guanyl ribonucleotide binding	35	1.77126	0.0127687	192156_AT, 191975_AT, 190175_AT, 190194_AT, 174104_AT, 189714_AT, 173984_AT, 191182_AT, 193053_AT, 191830_AT, 192764_AT, 174003_AT, 174066_AT, 175159_AT, 173196_S_AT, 190035_S_AT, 173998_S_AT, 174883_S_AT, 185909_S_AT, 175058_AT, 191861_AT, 185746_S_AT, 189715_S_AT, 192459_S_AT, 192415_AT, 186810_AT, 190776_AT, 189779_AT, 191483_AT, 190034_AT, 188715_AT, 189359_S_AT, 190167_S_AT, 194149_X_AT, 194…	811	191	6686	1.51071	0.999644	0.432932	17.3509
GOTERM_MF_FAT	GO:0019001~guanyl nucleotide binding	35	1.77126	0.0148525	192156_AT, 191975_AT, 190175_AT, 190194_AT, 174104_AT, 189714_AT, 173984_AT, 191182_AT, 193053_AT, 191830_AT, 192764_AT, 174003_AT, 174066_AT, 175159_AT, 173196_S_AT, 190035_S_AT, 173998_S_AT, 174883_S_AT, 185909_S_AT, 175058_AT, 191861_AT, 185746_S_AT, 189715_S_AT, 192459_S_AT, 192415_AT, 186810_AT, 190776_AT, 189779_AT, 191483_AT, 190034_AT, 188715_AT, 189359_S_AT, 190167_S_AT, 194149_X_AT, 194…	811	193	6686	1.49505	0.999904	0.460176	19.9004
Annotation Cluster 10	Enrichment Score: 1.8831358660741349
Category	Term	Count	%	PValue	Genes	List Total	Pop Hits	Pop Total	Fold Enrichment	Bonferroni	Benjamini	FDR
GOTERM_CC_FAT	GO:0030660~Golgi-associated vesicle membrane	5	0.253036	0.0070402	190887_S_AT, 193121_AT, 191854_AT, 192028_AT, 186484_AT	757	9	7912	5.80655	0.791632	0.0992824	8.61286
GOTERM_CC_FAT	GO:0005798~Golgi-associated vesicle	5	0.253036	0.0108564	190887_S_AT, 193121_AT, 191854_AT, 192028_AT, 186484_AT	757	10	7912	5.22589	0.911372	0.125959	12.9906
GOTERM_CC_FAT	GO:0030120~vesicle coat	5	0.253036	0.0293306	190887_S_AT, 193121_AT, 191854_AT, 192028_AT, 186484_AT	757	13	7912	4.01992	0.998652	0.240706	31.5795
Annotation Cluster 11	Enrichment Score: 1.7581532196868825
Category	Term	Count	%	PValue	Genes	List Total	Pop Hits	Pop Total	Fold Enrichment	Bonferroni	Benjamini	FDR
GOTERM_BP_FAT	GO:0006614~SRP-dependent cotranslational protein targeting to membrane	5	0.253036	0.0132192	190175_AT, 173678_S_AT, 173677_AT, 193071_AT, 193232_AT, 173984_AT	895	9	7838	4.8653	1	0.419709	19.3315
GOTERM_BP_FAT	GO:0045047~protein targeting to ER	5	0.253036	0.0132192	190175_AT, 173678_S_AT, 173677_AT, 193071_AT, 193232_AT, 173984_AT	895	9	7838	4.8653	1	0.419709	19.3315
KEGG_PATHWAY	cel03060:Protein export	5	0.253036	0.0304178	190175_AT, 173678_S_AT, 173677_AT, 193071_AT, 193232_AT, 173984_AT	257	8	1534	3.73054	0.953024	0.28808	28.9801
Annotation Cluster 12	Enrichment Score: 1.5025688221772027
Category	Term	Count	%	PValue	Genes	List Total	Pop Hits	Pop Total	Fold Enrichment	Bonferroni	Benjamini	FDR
GOTERM_BP_FAT	GO:0040015~negative regulation of multicellular organism growth	18	0.910931	0.0295445	193029_S_AT, 178055_AT, 189552_AT, 172738_X_AT, 189915_S_AT, 184229_AT, 193428_S_AT, 194213_X_AT, 186847_S_AT, 172820_X_AT, 191188_S_AT, 193500_S_AT, 192856_AT, 185862_AT, 172739_AT, 182131_S_AT, 187318_AT, 193554_S_AT	895	92	7838	1.71343	1	0.580003	38.3765
GOTERM_BP_FAT	GO:0051241~negative regulation of multicellular organismal process	18	0.910931	0.0295445	193029_S_AT, 178055_AT, 189552_AT, 172738_X_AT, 189915_S_AT, 184229_AT, 193428_S_AT, 194213_X_AT, 186847_S_AT, 172820_X_AT, 191188_S_AT, 193500_S_AT, 192856_AT, 185862_AT, 172739_AT, 182131_S_AT, 187318_AT, 193554_S_AT	895	92	7838	1.71343	1	0.580003	38.3765
GOTERM_BP_FAT	GO:0045926~negative regulation of growth	18	0.910931	0.0355909	193029_S_AT, 178055_AT, 189552_AT, 172738_X_AT, 189915_S_AT, 184229_AT, 193428_S_AT, 194213_X_AT, 186847_S_AT, 172820_X_AT, 191188_S_AT, 193500_S_AT, 192856_AT, 185862_AT, 172739_AT, 182131_S_AT, 187318_AT, 193554_S_AT	895	94	7838	1.67698	1	0.615233	44.2906
Annotation Cluster 13	Enrichment Score: 1.4691856991308478
Category	Term	Count	%	PValue	Genes	List Total	Pop Hits	Pop Total	Fold Enrichment	Bonferroni	Benjamini	FDR
GOTERM_BP_FAT	GO:0046365~monosaccharide catabolic process	9	0.455466	0.033948	188748_S_AT, 189418_S_AT, 194018_S_AT, 189934_AT, 191977_AT, AFFX-CE_GAPDH_M_S_AT, 192190_AT, 192421_S_AT, 189095_AT	895	34	7838	2.31817	1	0.605819	42.7386
GOTERM_BP_FAT	GO:0019320~hexose catabolic process	9	0.455466	0.033948	188748_S_AT, 189418_S_AT, 194018_S_AT, 189934_AT, 191977_AT, AFFX-CE_GAPDH_M_S_AT, 192190_AT, 192421_S_AT, 189095_AT	895	34	7838	2.31817	1	0.605819	42.7386
GOTERM_BP_FAT	GO:0006007~glucose catabolic process	9	0.455466	0.033948	188748_S_AT, 189418_S_AT, 194018_S_AT, 189934_AT, 191977_AT, AFFX-CE_GAPDH_M_S_AT, 192190_AT, 192421_S_AT, 189095_AT	895	34	7838	2.31817	1	0.605819	42.7386
Annotation Cluster 14	Enrichment Score: 1.4272700673617948
Category	Term	Count	%	PValue	Genes	List Total	Pop Hits	Pop Total	Fold Enrichment	Bonferroni	Benjamini	FDR
GOTERM_BP_FAT	GO:0007509~mesoderm migration	5	0.253036	0.0200721	192185_AT, 193621_S_AT, 191975_AT, 192422_S_AT, 176601_AT	895	10	7838	4.37877	1	0.507019	27.9148
GOTERM_BP_FAT	GO:0008078~mesodermal cell migration	5	0.253036	0.0200721	192185_AT, 193621_S_AT, 191975_AT, 192422_S_AT, 176601_AT	895	10	7838	4.37877	1	0.507019	27.9148
GOTERM_BP_FAT	GO:0042074~cell migration involved in gastrulation	5	0.253036	0.0393228	192185_AT, 193621_S_AT, 191975_AT, 192422_S_AT, 176601_AT	895	12	7838	3.64898	1	0.613866	47.6705
GOTERM_BP_FAT	GO:0001667~ameboidal cell migration	5	0.253036	0.0393228	192185_AT, 193621_S_AT, 191975_AT, 192422_S_AT, 176601_AT	895	12	7838	3.64898	1	0.613866	47.6705
GOTERM_BP_FAT	GO:0001707~mesoderm formation	5	0.253036	0.0662144	192185_AT, 193621_S_AT, 191975_AT, 192422_S_AT, 176601_AT	895	14	7838	3.12769	1	0.713499	66.9099
GOTERM_BP_FAT	GO:0048332~mesoderm morphogenesis	5	0.253036	0.0662144	192185_AT, 193621_S_AT, 191975_AT, 192422_S_AT, 176601_AT	895	14	7838	3.12769	1	0.713499	66.9099
Annotation Cluster 15	Enrichment Score: 1.4133452061660132
Category	Term	Count	%	PValue	Genes	List Total	Pop Hits	Pop Total	Fold Enrichment	Bonferroni	Benjamini	FDR
SP_PIR_KEYWORDS	LIM domain	8	0.404858	0.0230512	176968_S_AT, 181869_AT, 175680_AT, 174122_S_AT, 181555_AT, 176229_AT, 176313_AT, 192213_S_AT, 193526_S_AT, 185322_S_AT	1925	30	19674	2.7254	0.998761	0.154078	26.6211
INTERPRO	IPR001781:Zinc finger, LIM-type	8	0.404858	0.0472223	176968_S_AT, 181869_AT, 175680_AT, 174122_S_AT, 181555_AT, 176229_AT, 176313_AT, 192213_S_AT, 193526_S_AT, 185322_S_AT	1498	31	13633	2.34859	1	0.77367	55.2496
SMART	SM00132:LIM	8	0.404858	0.0528596	176968_S_AT, 181869_AT, 175680_AT, 174122_S_AT, 181555_AT, 176229_AT, 176313_AT, 192213_S_AT, 193526_S_AT, 185322_S_AT	625	31	5537	2.28625	0.999999	0.552928	50.6581
Annotation Cluster 16	Enrichment Score: 1.3517375962034526
Category	Term	Count	%	PValue	Genes	List Total	Pop Hits	Pop Total	Fold Enrichment	Bonferroni	Benjamini	FDR
SP_PIR_KEYWORDS	tyrosine catabolism	3	0.151822	0.0268097	172960_X_AT, 191693_AT, 193009_AT	1925	3	19674	10.2203	0.99959	0.162437	30.2808
GOTERM_BP_FAT	GO:0006570~tyrosine metabolic process	3	0.151822	0.0360312	172960_X_AT, 191693_AT, 193009_AT	895	3	7838	8.75754	1	0.611759	44.6997
GOTERM_BP_FAT	GO:0006572~tyrosine catabolic process	3	0.151822	0.0360312	172960_X_AT, 191693_AT, 193009_AT	895	3	7838	8.75754	1	0.611759	44.6997
SP_PIR_KEYWORDS	phenylalanine catabolism	3	0.151822	0.0501571	172960_X_AT, 191693_AT, 193009_AT	1925	4	19674	7.66519	1	0.231816	49.4899
GOTERM_BP_FAT	GO:0006559~L-phenylalanine catabolic process	3	0.151822	0.0666494	172960_X_AT, 191693_AT, 193009_AT	895	4	7838	6.56816	1	0.70505	67.1579
GOTERM_BP_FAT	GO:0006558~L-phenylalanine metabolic process	3	0.151822	0.0666494	172960_X_AT, 191693_AT, 193009_AT	895	4	7838	6.56816	1	0.70505	67.1579
Annotation Cluster 17	Enrichment Score: 1.3498743152349202
Category	Term	Count	%	PValue	Genes	List Total	Pop Hits	Pop Total	Fold Enrichment	Bonferroni	Benjamini	FDR
INTERPRO	IPR017157:Arylacetamide deacetylase	3	0.151822	0.033508	187925_AT, 188106_AT, 180844_AT, 188539_S_AT, 187996_S_AT, 188123_AT, 188078_AT, 188258_S_AT, 188426_AT, 187964_AT	1498	3	13633	9.1008	1	0.75945	43.2501
PIR_SUPERFAMILY	PIRSF037251:Arylacetamide_deacetylase	3	0.151822	0.0428243	187925_AT, 188106_AT, 180844_AT, 188539_S_AT, 187996_S_AT, 188123_AT, 188078_AT, 188258_S_AT, 188426_AT, 187964_AT	568	3	4541	7.99472	1	0.964524	47.0652
INTERPRO	IPR013094:Alpha/beta hydrolase fold-3	3	0.151822	0.062164	187925_AT, 188106_AT, 180844_AT, 188539_S_AT, 187996_S_AT, 188123_AT, 188078_AT, 188258_S_AT, 188426_AT, 187964_AT	1498	4	13633	6.8256	1	0.810878	65.5894
Annotation Cluster 18	Enrichment Score: 1.318342632691321
Category	Term	Count	%	PValue	Genes	List Total	Pop Hits	Pop Total	Fold Enrichment	Bonferroni	Benjamini	FDR
UP_SEQ_FEATURE	domain:LDL-receptor class A 2	3	0.151822	0.048046	193872_S_AT, 193208_S_AT, 172932_X_AT, 189800_S_AT	432	3	3249	7.52083	1	0.9751	54.5987
UP_SEQ_FEATURE	domain:LDL-receptor class A 1	3	0.151822	0.048046	193872_S_AT, 193208_S_AT, 172932_X_AT, 189800_S_AT	432	3	3249	7.52083	1	0.9751	54.5987
UP_SEQ_FEATURE	domain:LDL-receptor class A 3	3	0.151822	0.048046	193872_S_AT, 193208_S_AT, 172932_X_AT, 189800_S_AT	432	3	3249	7.52083	1	0.9751	54.5987

## Sheet: Candidate CLIP sites
All Candidates	Has 6-mer site	Up-regulated in let-7 vs lin-29 and N2	CLIP5utr	CLIPexon	CLIPintron	CLIP3utr	Total ALG-1 CLIP	Notes
T25C12.1	TRUE	FALSE	0	0	0	7	7
R03D7.1	FALSE	TRUE	0	5	1	0	6
F26D12.1	TRUE	TRUE	0	1	3	1	5
K04H4.1	FALSE	TRUE	0	4	0	1	5
C01G6.5	FALSE	TRUE	0	0	0	4	4
F46B6.7	TRUE	FALSE	0	3	0	1	4
K10C3.4	TRUE	FALSE	0	0	0	4	4
R119.4	TRUE	FALSE	0	3	1	0	4
C05C8.7	FALSE	TRUE	0	1	0	2	3
C05D2.1	TRUE	FALSE	0	0	2	1	3	Intron sites are in ncRNA gene in the intron of this gene.
C23F12.1	TRUE	FALSE	0	1	0	2	3
F11A1.3	TRUE	TRUE	0	0	1	2	3
F13D11.2	TRUE	FALSE	0	0	0	3	3
F49E2.5	FALSE	TRUE	0	1	1	1	3
K11H3.1	FALSE	TRUE	0	3	0	0	3
T01C3.7	TRUE	FALSE	0	3	0	0	3
Y69A2AR.7	TRUE	FALSE	0	2	0	1	3
ZK909.2	TRUE	FALSE	0	0	1	2	3
C12C8.3	TRUE	TRUE	0	1	0	1	2
F08C6.1	FALSE	TRUE	0	1	0	1	2	Exon site is also in the 5'UTR for one of the mRNA isoforms
F11A3.1	FALSE	TRUE	0	2	0	0	2
F18H3.3	TRUE	FALSE	0	0	0	2	2
F22F1.1	TRUE	FALSE	0	1	0	1	2
K01G5.4	FALSE	TRUE	0	0	0	2	2
K09A9.1	TRUE	FALSE	0	1	0	1	2
K10C3.6	FALSE	TRUE	0	0	0	2	2
M163.3	TRUE	FALSE	0	1	0	1	2
M28.5	TRUE	FALSE	0	2	0	0	2
T27D12.1	FALSE	TRUE	0	1	0	1	2
Y113G7B.17	TRUE	FALSE	0	1	0	1	2
B0348.6	TRUE	FALSE	0	0	0	1	1
B0395.3	FALSE	TRUE	0	1	0	0	1
B0414.3	TRUE	FALSE	0	1	0	0	1
C04C3.5	FALSE	TRUE	0	1	0	0	1
C18E9.1	FALSE	TRUE	0	0	0	1	1
C32D5.2	FALSE	TRUE	0	0	0	1	1
C34F11.3	TRUE	FALSE	0	1	0	0	1
C45B11.3	FALSE	TRUE	0	1	0	0	1
E04F6.3	FALSE	TRUE	0	0	0	1	1
F08A10.1	FALSE	TRUE	0	0	0	1	1
F09E10.3	FALSE	TRUE	0	1	0	0	1
F20C5.2	TRUE	FALSE	0	1	0	0	1
F21F8.4	FALSE	TRUE	0	1	0	0	1
F25B5.6	FALSE	TRUE	0	1	0	0	1
F25E2.3	FALSE	TRUE	0	1	0	0	1
F26E4.3	FALSE	TRUE	0	1	0	0	1
F30B5.4	FALSE	TRUE	0	0	1	0	1
F36D4.5	TRUE	FALSE	0	0	0	1	1
F41E6.4	TRUE	FALSE	0	0	0	1	1
F45D3.4	FALSE	TRUE	0	1	0	0	1
F45E6.2	FALSE	TRUE	0	0	0	1	1
F49H12.1	TRUE	TRUE	0	0	0	1	1
F53C11.3	FALSE	TRUE	0	1	0	0	1
F54F2.2	TRUE	FALSE	0	0	0	1	1
H38K22.1	TRUE	FALSE	0	0	0	1	1
K01G5.5	TRUE	FALSE	0	0	1	0	1
K04E7.2	TRUE	FALSE	0	1	0	0	1
K08F9.2	FALSE	TRUE	0	0	1	0	1
M03A8.1	FALSE	TRUE	0	0	1	0	1
R03E1.1	TRUE	FALSE	0	0	0	1	1
R07H5.8	FALSE	TRUE	0	1	0	0	1
R151.7	FALSE	TRUE	0	0	1	0	1
T07D4.3	FALSE	TRUE	0	1	0	0	1
T08B2.7	FALSE	TRUE	0	1	0	0	1
T12D8.2	TRUE	FALSE	0	0	0	1	1
T13C5.1	TRUE	FALSE	0	0	0	1	1
W03A3.2	FALSE	TRUE	0	0	1	0	1
W05F2.7	FALSE	TRUE	0	0	1	0	1
Y105C5B.28	FALSE	TRUE	0	1	0	0	1
Y18D10A.25	FALSE	TRUE	0	1	0	0	1
Y44E3A.2	FALSE	TRUE	0	1	0	0	1
Y48E1B.8	FALSE	TRUE	0	1	0	0	1
Y49E10.6	FALSE	TRUE	0	0	0	1	1
Y54G2A.29	FALSE	TRUE	0	1	0	0	1
Y56A3A.1	TRUE	FALSE	0	1	0	0	1
Y57A10C.6	FALSE	TRUE	0	1	0	0	1
Y73B6BL.9	TRUE	FALSE	0	1	0	0	1
Y87G2A.1	FALSE	TRUE	0	0	1	0	1
ZK121.2	TRUE	FALSE	0	1	0	0	1
6R55.1	FALSE	TRUE					0
B0001.5	FALSE	TRUE					0
B0024.8	FALSE	TRUE					0
B0218.6	FALSE	TRUE					0
B0218.8	FALSE	TRUE					0
B0272.4	FALSE	TRUE					0
B0294.1	FALSE	TRUE					0
B0304.4	TRUE	FALSE					0
B0395.1	TRUE	FALSE					0
B0414.2	TRUE	FALSE					0
B0511.5	TRUE	TRUE					0
C01C10.1	FALSE	TRUE					0
C01G6.7	FALSE	TRUE					0
C04F12.9	TRUE	TRUE					0
C05B5.7	TRUE	FALSE					0
C05E11.4	TRUE	FALSE					0
C06E1.10	TRUE	FALSE					0
C07G3.6	FALSE	TRUE					0
C09E7.5	FALSE	TRUE					0
C12D5.11	FALSE	TRUE					0
C14C6.10	FALSE	TRUE					0
C14C6.4	FALSE	TRUE					0
C14F5.2	TRUE	TRUE					0
C15A11.7	FALSE	TRUE					0
C16A3.1	TRUE	FALSE					0
C16E9.1	TRUE	FALSE					0
C16E9.2	FALSE	TRUE					0
C17B7.4	FALSE	TRUE					0
C17C3.1	FALSE	TRUE					0
C17C3.3	FALSE	TRUE					0
C17D12.1	FALSE	TRUE					0
C18C4.2	TRUE	FALSE					0
C24B9.11	TRUE	FALSE					0
C25G4.3	FALSE	TRUE					0
C25G6.2	TRUE	FALSE					0
C26E6.6	FALSE	TRUE					0
C28H8.5	TRUE	FALSE					0
C29E4.10	TRUE	FALSE					0
C32E12.5	TRUE	FALSE					0
C33E10.5	TRUE	FALSE					0
C33G8.10	FALSE	TRUE					0
C33H5.1	TRUE	TRUE					0
C34C6.8	FALSE	TRUE					0
C35E7.3	TRUE	FALSE					0
C36C5.5	TRUE	FALSE					0
C37A2.6	TRUE	FALSE					0
C41C4.10	FALSE	TRUE					0
C41G6.8	TRUE	FALSE					0
C44B12.2	FALSE	TRUE					0
C44B7.9	FALSE	TRUE					0
C44C8.6	FALSE	TRUE					0
C45B2.2	FALSE	TRUE					0
C47B2.8	FALSE	TRUE					0
C50B8.3	TRUE	FALSE					0
C50E10.5	TRUE	FALSE					0
C52B9.1	FALSE	TRUE					0
C52B9.8	FALSE	TRUE					0
C54F6.9	TRUE	TRUE					0
C54G7.2	FALSE	TRUE					0
D1046.1	TRUE	FALSE					0
D1053.3	TRUE	FALSE					0
D2030.6	FALSE	TRUE					0
E02H1.2	TRUE	FALSE					0
F01D4.4	FALSE	TRUE					0
F01D4.8	TRUE	FALSE					0
F01D5.9	FALSE	TRUE					0
F01G10.2	FALSE	TRUE					0
F07A5.4	FALSE	TRUE					0
F08A8.1	FALSE	TRUE					0
F08G5.6	TRUE	FALSE					0
F10D7.3	FALSE	TRUE					0
F10E9.4	TRUE	FALSE					0
F11C1.6	TRUE	FALSE					0
F13E9.8	TRUE	FALSE					0
F14D12.1	FALSE	TRUE					0
F14D2.5	TRUE	FALSE					0
F15B9.6	FALSE	TRUE					0
F15D4.5	TRUE	FALSE					0
F20C5.1	FALSE	TRUE					0
F21G4.2	FALSE	TRUE					0
F22B8.5	FALSE	TRUE					0
F22B8.7	FALSE	TRUE					0
F22H10.5	TRUE	FALSE					0
F28C1.1	FALSE	TRUE					0
F28F9.2	TRUE	FALSE					0
F29B9.2	TRUE	FALSE					0
F29G9.4	TRUE	FALSE					0
F31E9.5	TRUE	FALSE					0
F31F4.13	TRUE	FALSE					0
F32A5.6	FALSE	TRUE					0
F32B6.1	TRUE	FALSE					0
F32H2.6	FALSE	TRUE					0
F33E2.3	TRUE	FALSE					0
F33H1.3	FALSE	TRUE					0
F33H2.3	TRUE	FALSE					0
F35B12.2	FALSE	TRUE					0
F35F10.13	FALSE	TRUE					0
F35F10.5	TRUE	FALSE					0
F35H8.6	FALSE	TRUE					0
F36A2.2	TRUE	FALSE					0
F37B1.1	FALSE	TRUE					0
F37C12.17	FALSE	TRUE					0
F39G3.7	FALSE	TRUE					0
F40D4.12	FALSE	TRUE					0
F40H7.2	TRUE	FALSE					0
F41E7.4	TRUE	FALSE					0
F42A8.1	FALSE	TRUE					0
F44G4.6	FALSE	TRUE					0
F44G4.7	TRUE	FALSE					0
F45F2.2	FALSE	TRUE					0
F46C8.5	TRUE	FALSE					0
F46G11.3	FALSE	TRUE					0
F47B8.1	TRUE	FALSE					0
F47C12.10	TRUE	FALSE					0
F47C12.5	TRUE	FALSE					0
F47F6.3	TRUE	FALSE					0
F47G4.8	TRUE	FALSE					0
F49B2.3	FALSE	TRUE					0
F49F1.6	TRUE	FALSE					0
F53C3.11	TRUE	TRUE					0
F53F4.5	FALSE	TRUE					0
F53G2.2	TRUE	FALSE					0
F54B8.7	FALSE	TRUE					0
F54F3.4	FALSE	TRUE					0
F54F7.6	FALSE	TRUE					0
F55F3.2	FALSE	TRUE					0
F56A6.4	TRUE	FALSE					0
F56C11.2	FALSE	TRUE					0
F56F11.1	TRUE	FALSE					0
F57B9.3	TRUE	FALSE					0
F57E7.3	FALSE	TRUE					0
F57G9.3	TRUE	FALSE					0
F58A6.1	FALSE	TRUE					0
F58E1.5	TRUE	FALSE					0
F58F9.7	FALSE	TRUE					0
F58H7.1	TRUE	FALSE					0
F59E11.10	TRUE	FALSE					0
H06H21.6	FALSE	TRUE					0
H27D07.3	TRUE	FALSE					0
H36L18.1	TRUE	FALSE					0
K01D12.3	TRUE	TRUE					0
K02E7.4	TRUE	FALSE					0
K04C1.6	TRUE	FALSE					0
K04G11.2	TRUE	FALSE					0
K05B2.4	TRUE	TRUE					0
K05F6.8	TRUE	FALSE					0
K07C5.5	FALSE	TRUE					0
K08A8.2	TRUE	FALSE					0
K08D8.1	TRUE	FALSE					0
K08E7.9	FALSE	TRUE					0
K09C4.1	FALSE	TRUE					0
K09H11.1	FALSE	TRUE					0
K11G12.1	FALSE	TRUE					0
K12B6.5	TRUE	FALSE					0
K12H6.11	TRUE	FALSE					0
M02F4.9	TRUE	FALSE					0
M04C7.1	FALSE	TRUE					0
R02C2.4	FALSE	TRUE					0
R05G6.5	TRUE	FALSE					0
R06C1.6	FALSE	TRUE					0
R07G3.8	FALSE	TRUE					0
R08D7.2	FALSE	TRUE					0
R186.4	TRUE	FALSE					0
R53.7	TRUE	FALSE					0
T01C3.10	FALSE	TRUE					0
T02D1.5	FALSE	TRUE					0
T03F6.2	TRUE	FALSE					0
T04A8.7	FALSE	TRUE					0
T05A1.7	FALSE	TRUE					0
T05E8.3	TRUE	FALSE					0
T07G12.8	TRUE	FALSE					0
T08B2.8	FALSE	TRUE					0
T08E11.7	TRUE	FALSE					0
T10C6.11	FALSE	TRUE					0
T11B7.3	TRUE	FALSE					0
T13C5.5	TRUE	TRUE					0
T14D7.2	FALSE	TRUE					0
T16G1.7	FALSE	TRUE					0
T17A3.3	TRUE	FALSE					0
T19A5.1	FALSE	TRUE					0
T20D4.1	TRUE	FALSE					0
T20D4.13	TRUE	FALSE					0
T20D4.16	TRUE	FALSE					0
T20D4.17	TRUE	FALSE					0
T20F7.1	FALSE	TRUE					0
T22B2.5	TRUE	FALSE					0
T22D1.3	TRUE	FALSE					0
T22H9.4	FALSE	TRUE					0
T23G4.4	TRUE	FALSE					0
T25B6.5	FALSE	TRUE					0
T25G3.3	TRUE	FALSE					0
T26C11.3	TRUE	FALSE					0
T26E4.14	FALSE	TRUE					0
T26H8.4	TRUE	FALSE					0
T28A11.19	TRUE	TRUE					0
T28A8.2	FALSE	TRUE					0
W01H2.2	TRUE	FALSE					0
W03B1.1	FALSE	TRUE					0
W03F9.6	TRUE	TRUE					0
W05B10.5	FALSE	TRUE					0
W05G11.2	TRUE	TRUE					0
W07A12.6	TRUE	FALSE					0
W09C2.1	FALSE	TRUE					0
W10D5.2	TRUE	FALSE					0
W10G11.5	TRUE	FALSE					0
Y102A11A.2	TRUE	TRUE					0
Y102F5A.1	TRUE	FALSE					0
Y116A8B.5	TRUE	FALSE					0
Y116F11B.9	FALSE	TRUE					0
Y22D7AL.16	TRUE	FALSE					0
Y32B12A.1	TRUE	FALSE					0
Y32H12A.3	FALSE	TRUE					0
Y37D8A.21	FALSE	TRUE					0
Y37E11AR.5	FALSE	TRUE					0
Y38F2AL.1	FALSE	TRUE					0
Y39A1A.3	FALSE	TRUE					0
Y39B6A.33	TRUE	FALSE					0
Y39G8B.7	FALSE	TRUE					0
Y40B10A.3	FALSE	TRUE					0
Y40G12A.1	TRUE	FALSE					0
Y41C4A.2	FALSE	TRUE					0
Y41D4A.5	FALSE	TRUE					0
Y43F8B.2	FALSE	TRUE					0
Y45G5AM.5	FALSE	TRUE					0
Y46C8AL.5	FALSE	TRUE					0
Y48A6B.9	FALSE	TRUE					0
Y48C3A.10	TRUE	FALSE					0
Y48D7A.2	TRUE	FALSE					0
Y48G1BM.2	TRUE	FALSE					0
Y48G8AR.3	FALSE	TRUE					0
Y48G9A.3	TRUE	FALSE					0
Y49A3A.4	FALSE	TRUE					0
Y50D7A.7	FALSE	TRUE					0
Y51A2B.4	TRUE	TRUE					0
Y51H4A.4	FALSE	TRUE					0
Y52B11C.1	TRUE	FALSE					0
Y54G11A.5	FALSE	TRUE					0
Y57A10A.15	TRUE	FALSE					0
Y57G7A.9	TRUE	FALSE					0
Y5H2A.2	FALSE	TRUE					0
Y63D3A.9	TRUE	FALSE					0
Y67H2A.7	FALSE	TRUE					0
Y71A12B.10	TRUE	FALSE					0
Y73B3B.2	FALSE	TRUE					0
Y73B6A.3	FALSE	TRUE					0
Y73B6BL.26	FALSE	TRUE					0
Y75B8A.4	FALSE	TRUE					0
Y79H2A.11	FALSE	TRUE					0
Y87G2A.2	TRUE	FALSE					0
Y97E10B.2	TRUE	FALSE					0
ZC190.10	TRUE	FALSE					0
ZC247.3	FALSE	TRUE					0
ZC53.6	TRUE	FALSE					0
ZK1236.1	FALSE	TRUE					0
ZK1236.3	FALSE	TRUE					0
ZK370.3	FALSE	TRUE					0
ZK550.6	FALSE	TRUE					0
ZK697.2	TRUE	FALSE					0
ZK75.1	TRUE	TRUE					0
ZK770.1	TRUE	FALSE					0
ZK938.5	TRUE	FALSE					0

## Sheet: 3'UTR motifs
Enriched 6mers in 3'UTRs of genes up-regulated in let-7 vs WT
Motif	p value
ACCCAT	0
AGACCC	0
ATTGTT	0
CCAGAG	0
CCATCG	0
CCCATC	0
CCCCCC	0
CGTGGT	0
GAGACC	0
GGAGTA	0
GTTGTT	0
TCGTGG	0
TGAGAC	0
TGTTGT	0
TTACGG	0
TTGTTA	0
TTGTTG	0
TTGTTT	0
TTTGTT	0
ACCTCA	1e-05
ATCGTG	1e-05
TGTTAT	1e-05
CCCCTA	2e-05
CGGCAG	2e-05
CTCAAT	2e-05
TACGGC	2e-05
TGTTTT	2e-05
TTTACG	2e-05
ATCTCA	3e-05
CATCGT	3e-05
CCACCA	3e-05
GGTGAG	3e-05
CCTCTT	5e-05
TGGTGA	5e-05
CTCCAT	7e-05
GACCCA	7e-05
TCCATA	7e-05
AGTCAC	8e-05
TTATCC	8e-05
CCCCGT	0.00014
TAGGCT	0.00016
AGGGTC	0.00019
CCCTAT	0.00019
TTGTGT	0.00019
GGCCCA	0.0002
CCCTAC	0.00022
CTCTTA	0.00024
GCATTA	0.00025
CACACA	0.00026
GTGAGA	0.00028
TTGGTG	0.00029
GCCAGA	0.00039
TGGCAT	0.0004
CTCTTT	0.00042
TTAGGC	0.00046
TAATCT	0.00047
CATTGT	0.00053
CCCATT	0.00056
CTTTCC	0.00057
ACGGCA	0.00059
GGTCTC	0.00059
ATCTCC	0.00062
TCTCTT	0.00071
TATCCT	0.00079
TTCTTT	0.00081
TCTGTA	0.00082
TCACTA	0.00087
TTTTGT	0.00092
ATCCCA	0.00096
GATCTC	0.00099
AGGCCC	0.001
TCCCTC	0.001
GTCTCA	0.00105
ACTGCC	0.00108
AATCCC	0.00109
TACGCG	0.00126
TAGTCG	0.00129
CCCAAT	0.00132
TTCCCT	0.00132
TGTTCC	0.00137
TCTTTA	0.00138
ATTTAC	0.0014
TCTCAT	0.0014
CTACAC	0.0015
CTTGTT	0.00174
CAGATT	0.00176
CATAGG	0.00179
CACTAT	0.00199
CCTATT	0.00205
ATTACG	0.00207
ATAGGC	0.00209
CATCCC	0.00211
GTGCCT	0.00211
TCTCAA	0.00217
TCCCGG	0.0026
TTGTTC	0.0027
CTCCCC	0.00272
TCCCCT	0.00295
CTAATT	0.00297
ATCTTA	0.00306
AATCTC	0.00319
TCTTAA	0.00319
TGTTAC	0.0032
ATTGTC	0.00347
ATACCC	0.00348
TCTCCA	0.00357
ACGGAG	0.00378
TCTTTC	0.00386
CCTAAT	0.00411
CGGAGT	0.00411
CCCGTT	0.00416
TAGTAC	0.0044
ATTTGT	0.00441
CCTTGT	0.00449
CCATAG	0.00494
AACCAG	0.00505
TATCCA	0.00507
TCAATC	0.0051
TGTTGA	0.00517
ATAATC	0.00523
TTGGCA	0.00524
GGTCCA	0.00566
TAATCC	0.00575
CTATAT	0.00577
GTGTAG	0.00595
CATGGA	0.00603
GTACTG	0.00619
GCATAG	0.00631
TCATTC	0.00638
CCATAA	0.00676
CCCCAC	0.00704
CCGTTT	0.00712
CACCGC	0.00753
CCACCT	0.00763
ACCACC	0.00776
CTCGGT	0.00791
GTCACT	0.00836
GGCAGA	0.00848
CTTCGT	0.00877
TTTTTG	0.00879
CTTTGT	0.00882
ACCTAT	0.00888
TCTCTC	0.009
ATTGGC	0.00905
CCCGGC	0.00927
CTCTCT	0.00935
AGTCGG	0.00953
TACCTC	0.00958
TCTATA	0.00961
TGTTTC	0.01018
TACGGA	0.01027
TCTTAC	0.01028
TAGGCC	0.01042
GGCCAT	0.01055
CTCTCA	0.01067
CTCACC	0.01084
TAGTGA	0.0112
TTTAGT	0.01135
TGTTCT	0.01163
TCCCAT	0.01187
CTATCC	0.01277
AAATTT	0.01295
ACGGCC	0.01318
CCTCAT	0.01377
CTTTAG	0.01431
GTTCCC	0.01436
AGAGTC	0.01448
GCAGAT	0.01449
ACTTTC	0.01453
ACCCTT	0.01475
GTTTTT	0.01487
AATTGT	0.01513
GCTTTG	0.01524
CTGTAT	0.0153
TTAATC	0.01539
ACACAC	0.01579
TACCCC	0.01684
TATCTT	0.01684
TCCACC	0.01696
TTTCCT	0.01722
CACATG	0.0173
CCCACC	0.01745
GGGGTA	0.01872
CTGTAG	0.01929
GTCTAG	0.0193
GGATGA	0.01934
GCCCTA	0.01978
TCACAC	0.02053
CCTCCC	0.02063
CCTACC	0.02066
CCTACG	0.02072
TACTGT	0.02076
CCCCCG	0.02084
TGTGTA	0.02088
AACCCA	0.02122
AGATTC	0.02125
GTCGGC	0.02131
AGTCGA	0.02136
TTCTCC	0.02136
CACCAC	0.02224
CTCACA	0.02253
TCCTCT	0.02294
TCCCCC	0.02337
ACTCTT	0.02369
GATTTA	0.02375
GGGATA	0.02376
TATTAT	0.02383
TGGTCC	0.02434
GCCCAA	0.02474
ATAGTG	0.02485
TGATCT	0.02525
GCTCTA	0.02573
GTTGGT	0.026
GTTATT	0.02609
GACTTC	0.02719
ACAGCG	0.02731
TAGATT	0.02864
TTTTAG	0.02879
CTGGTC	0.02899
TCTTTT	0.02947
AACCTA	0.02957
AAGGGA	0.02978
GAGTCT	0.02997
CCAAGT	0.03029
CAATCC	0.03061
TTACCA	0.03071
GCTGAT	0.03084
ATTTCT	0.0314
ATCCCC	0.03162
ACGATC	0.03173
ACAGGG	0.03195
GTGGCC	0.03231
CCCTTC	0.03235
TGCCAG	0.03242
CATTCT	0.03244
GCCATA	0.03302
GTCGCG	0.03313
AGAGCC	0.03321
CAGACA	0.03364
ACGCAT	0.0337
TATGCA	0.03388
ACACTT	0.03395
TATAGG	0.03399
GTGATG	0.03409
TAGCCC	0.03421
CCACAC	0.03427
CAGTTA	0.03449
CGGCCC	0.03492
AAACCA	0.03504
GATTTC	0.03531
TATCAT	0.0356
GTTTAA	0.03565
CATTAC	0.036
CCGTTG	0.03658
CCCTCT	0.03673
TCCCCG	0.03721
GACAAT	0.03727
AAGCTT	0.03769
CGATGT	0.03773
CGTTTT	0.03789
CCATTT	0.03802
TAGCTC	0.03802
TCTCAC	0.03809
AGCCCC	0.03827
GGCATT	0.03847
TTTTTT	0.03934
TTTCTT	0.03948
CGAGTC	0.0396
CCGACA	0.04021
CATAGC	0.04031
GTTTAT	0.04203
GAGTCA	0.04223
GTTGAT	0.04316
CCAAAT	0.04352
ATCCTA	0.04391
TTCCCC	0.04407
CATCTC	0.04449
TCCGTT	0.04454
TTTATC	0.04518
AACTCT	0.04564
CAGAGC	0.04572
CTTGAT	0.04599
GTCGTC	0.04615
GGGTCT	0.04665
TTATCT	0.04668
GCGCTG	0.04709
CATTCA	0.04729
TAATTG	0.04806
CTTTCT	0.04857
CAAACT	0.04881
CGTTGT	0.04922
TCTAGT	0.04924
AACGGG	0.04939
CCTAAC	0.04957
CCCTCC	0.04963
TACGCA	0.04966
CCTCAA	0.04972
CAGTAC	0.04992
Highlighted are motifs that are complementary to let-7 miRNA
