# Supplementary material for: Functional Genomic Analysis of the let-7 Regulatory Network in Caenorhabditis elegans
Source: PLoS Genet. 2013 Mar 14;9(3):e1003353. doi: 10.1371/journal.pgen.1003353 (PMC3597506; doi:10.1371/journal.pgen.1003353)
Supplement: Table S2 — Differential gene expression in lin-29(n333) versus N2 wildtype worms. Sheet 1 shows the microarray results of mRNA expression in lin-29(n333) versus N2 wildtype worms at the L4 stage. Sheets 2 and 3 show the results of DAVID analysis for genes up- or down-regulated in lin-29(n333), respectively. (XLS) [file pgen.1003353.s004.xls]

## Sheet: MICROARRAY LIN-29 VS WT
Supplemental Table 2. lin-29(n333) versus N2 complete array results
probe1	fold change2	p-value3	Ensembl1	Gene Symbol1	Gene Title1
179425_at	13.0593	0.000121	C38D9.2	C38D9.2 /// WBGene00008010	hypothetical protein /// status:Partially_confirmed
183379_at	9.84128	0.011906	K01D12.9	K01D12.9 /// WBGene00010468	hypothetical protein /// status:Confirmed
184769_at	8.87789	0.005779	W08E12.2	W08E12.2 /// WBGene00021083	hypothetical protein /// status:Partially_confirmed
187358_at	8.46209	0.005931	F07F6.5	dct-5 /// WBGene00017218	DAF-16/FOXO Controlled, germline Tumor affecting /// locus:dct-5
188028_at	7.18455	0.001875	T18H9.1	grd-6 /// WBGene00001695	GRounDhog (hedgehog-like family) /// locus:grd-6
190134_s_at	7.12418	0.00205	T10B10.1	col-41 /// WBGene00000618	COLlagen /// locus:col-41
188312_at	6.95524	0.000413	F57B7.3	col-156 /// WBGene00000729	COLlagen /// locus:col-156
183237_s_at	6.8901	0.007958	ZK180.5	ZK180.5	hypothetical protein
176681_at	6.82095	0.003837	F35B3.4	F35B3.4 /// WBGene00018031	hypothetical protein /// status:Confirmed
185646_at	6.53617	0.000893	T01B10.2	grd-14 /// WBGene00001703	GRounDhog (hedgehog-like family) /// locus:grd-14
172545_x_at	6.42099	0.004285	W08E12.4 /// W08E12.5	W08E12.4 /// W08E12.5 /// WBGene00021085 /// WBGene00021086	hypothetical protein /// hypothetical protein /// status:Confirmed /// status:Predicted
183717_at	6.2911	0.001698	F20B10.3	F20B10.3 /// WBGene00008967	hypothetical protein /// status:Partially_confirmed
172503_x_at	5.9918	0.004434	W08E12.3	W08E12.3 /// WBGene00021084	hypothetical protein /// status:Confirmed
177032_at	5.96988	0.009637	F09G8.6	col-91 /// WBGene00000666	COLlagen /// locus:col-91
172346_x_at	5.86038	0.023755	R12E2.7	R12E2.7 /// WBGene00020033	hypothetical protein /// status:Confirmed
173083_s_at	5.85464	0.032401	H10E21.4	H10E21.4 /// WBGene00019184	hypothetical protein /// calcium-binding protein
177489_at	5.77402	0.003062	C05E7.2	C05E7.2 /// WBGene00007344	hypothetical protein /// status:Partially_confirmed
177024_at	5.71256	0.023167	C29E4.1	col-90 /// WBGene00000665	COLlagen /// locus:col-90
173576_at	5.63691	0.013664	ZK180.5	ZK180.5	hypothetical protein
172360_x_at	5.38088	0.02342	C03A7.4	pqn-5 /// WBGene00004099	Prion-like-(Q/N-rich)-domain-bearing protein /// locus:pqn-5
175008_at	5.35812	0.033446	F10D11.6	F10D11.6 /// WBGene00008652	hypothetical protein /// status:Partially_confirmed
178129_at	5.00088	0.01177	ZC168.5	grl-21 /// WBGene00001730	GRound-Like (grd related) /// locus:grl-21
188632_at	4.98192	0.006329	K08E3.1	tyr-2 /// WBGene00010661	TYRosinase /// locus:tyr-2
180540_at	4.95444	0.006784	C42D4.3	C42D4.3 /// WBGene00016596	hypothetical protein /// status:Confirmed
193303_at	4.85873	0.006488	C06E8.5	C06E8.5 /// WBGene00015544	hypothetical protein /// bacterial permeability-increasing protein
188276_s_at	4.76306	0.006403	C50B6.4 /// Y2H9A.3	col-161 /// col-162 /// WBGene00000734 /// WBGene00000735	COLlagen /// COLlagen /// locus:col-161 /// locus:col-162
190585_at	4.68851	0.032304	ZK970.7	WBGene00014173 /// ZK970.7	OV-17 antigen precursor /// hypothetical protein
175393_at	4.65126	0.019594	Y47D7A.13	WBGene00021625 /// Y47D7A.13	status:Partially_confirmed /// hypothetical protein
194211_x_at	4.62764	0.018609	C03A7.14	abu-8 /// WBGene00000031	Activated in Blocked Unfolded protein response /// locus:abu-8
182143_s_at	4.623	0.008757	F42C5.7	grl-4 /// WBGene00001713	GRound-Like (grd related) /// locus:grl-4
188589_at	4.60406	0.00438	F33D11.3	col-54 /// WBGene00000631	COLlagen /// locus:col-54
190877_at	4.47977	0.026799	C07D10.4	nas-7 /// WBGene00003526	Nematode AStacin protease /// locus:nas-7
172587_x_at	4.34991	0.013901	C03A7.14	abu-8 /// WBGene00000031	Activated in Blocked Unfolded protein response /// locus:abu-8
191001_s_at	4.30885	0.025104	H10E21.4	H10E21.4 /// WBGene00019184	hypothetical protein /// calcium-binding protein
172323_x_at	4.26897	0.020257	C03A7.7	abu-6 /// WBGene00000029	Activated in Blocked Unfolded protein response /// locus:abu-6
172547_x_at	4.23369	0.011802	R12E2.14	R12E2.14 /// WBGene00020039	hypothetical protein /// status:Confirmed
171795_x_at	4.20518	0.024217	R12E2.14	R12E2.14 /// WBGene00020039	hypothetical protein /// status:Confirmed
172321_x_at	4.09476	0.009957	C03A7.14 /// C03A7.8	abu-7 /// WBGene00000030 /// WBGene00000031	Activated in Blocked Unfolded protein response /// locus:abu-7 /// locus:abu-8
177927_at	4.08541	0.02271	C29F3.3	C29F3.3 /// WBGene00007804	hypothetical protein /// status:Partially_confirmed
183847_at	4.05304	0.007046	C15F1.1	C15F1.1 /// WBGene00015794	hypothetical protein /// status:Partially_confirmed
185406_at	3.96288	0.000137	Y95B8A.2	WBGene00022383 /// Y95B8A.2	status:Confirmed /// hypothetical protein
176692_s_at	3.95051	0.10069	C45B2.8	C45B2.8 /// WBGene00016662	hypothetical protein /// status:Partially_confirmed
182815_at	3.9503	0.002295	T24C4.4	T24C4.4 /// WBGene00020760	hypothetical protein /// status:Confirmed
188723_at	3.91241	0.001243	Y95B8A.1	nas-30 /// WBGene00003548	Nematode AStacin protease /// locus:nas-30
188105_s_at	3.8857	0.006288	K07D8.1	mup-4 /// WBGene00003497	MUscle Positioning /// locus:mup-4
173482_s_at	3.87924	0.002875	T01D1.6	abu-11 /// WBGene00000034	Activated in Blocked Unfolded protein response /// locus:abu-11
172497_x_at	3.84554	0.033278	R12E2.15	R12E2.15 /// WBGene00020040	hypothetical protein /// status:Confirmed
183577_at	3.83862	0.038454	ZK1067.7	pqn-95 /// WBGene00004174	Prion-like-(Q/N-rich)-domain-bearing protein /// locus:pqn-95
179983_at	3.83755	0.006052	F35A5.3	abu-10 /// WBGene00000033	Activated in Blocked Unfolded protein response /// locus:abu-10
192126_s_at	3.81255	0.002067	T24A11.3	toh-1 /// WBGene00006591	TOllisH (Tolloid and BMP-1 family) /// locus:toh-1
178715_at	3.80569	0.007198	C33G3.3	lgc-21 /// WBGene00007903	Ligand-Gated ion Channel /// locus:lgc-21
180990_at	3.72177	0.003863	F14B8.4	F14B8.4 /// WBGene00017446	hypothetical protein /// status:Partially_confirmed
181874_at	3.70537	0.005274	W03F8.6	W03F8.6	hypothetical protein
178666_at	3.69856	0.002628	T23F1.6	pqn-71 /// WBGene00004153	Prion-like-(Q/N-rich)-domain-bearing protein /// locus:pqn-71
188364_s_at	3.6757	0.030238	F08G5.4	col-130 /// WBGene00000704	COLlagen /// locus:col-130
189317_at	3.6686	0.017356	ZK899.4	tba-8 /// WBGene00006534	TuBulin, Alpha /// locus:tba-8
180514_at	3.66083	0.008093	K10H10.4	K10H10.4 /// WBGene00010760	hypothetical protein /// status:Confirmed
191485_at	3.55036	0.008455	C54D10.10	C54D10.10 /// WBGene00008304	hypothetical protein /// serine protease inhibitor
172989_s_at	3.53916	0.089993	R11A5.7	R11A5.7 /// WBGene00011235	hypothetical protein /// zinc carboxypeptidase
172799_x_at	3.52141	0.037748	F53F1.5	cuticlin /// WBGene00009983	hypothetical protein /// cuticlin
179437_s_at	3.51966	0.012249	W02A2.3	pqn-74 /// WBGene00004156	Prion-like-(Q/N-rich)-domain-bearing protein /// locus:pqn-74
181410_s_at	3.50268	0.038879	F26G1.5	F26G1.5 /// WBGene00017841	hypothetical protein /// status:Partially_confirmed
173836_at	3.45263	0.001508	T24A11.3	toh-1 /// WBGene00006591	TOllisH (Tolloid and BMP-1 family) /// locus:toh-1
181707_at	3.44671	0.02229	F10D11.6	F10D11.6 /// WBGene00008652	hypothetical protein /// status:Partially_confirmed
174878_at	3.40955	0.021408	T19D2.1	T19D2.1 /// WBGene00020567	hypothetical protein /// status:Partially_confirmed
184093_at	3.37839	0.008177	M01H9.1	M01H9.1 /// WBGene00019717	hypothetical protein /// status:Partially_confirmed
188168_at	3.30769	0.002956	R07G3.2	lips-17 /// WBGene00019939	LIPaSe related /// locus:lips-17
184734_at	3.30753	0.014061	W08E12.6	W08E12.6 /// WBGene00021087	hypothetical protein /// status:Partially_confirmed
177193_s_at	3.29479	0.009649	AC3.3 /// AC3.4	abu-1 /// pqn-2 /// WBGene00000024 /// WBGene00004098	Activated in Blocked Unfolded protein response /// Prion-like-(Q/N-rich)-domain-bearing protein /// locus:abu-1 /// locus:pqn-2
183895_at	3.29454	0.009781	Y43F8C.1	nlp-25 /// WBGene00003763	Neuropeptide-Like Protein /// locus:nlp-25
189870_at	3.256	0.012165	Y49G5A.1	WBGene00021731 /// Y49G5A.1	trypsin inhibitor /// hypothetical protein
180933_at	3.2371	0.018601	H06A10.1	H06A10.1 /// WBGene00010368	hypothetical protein /// status:Confirmed
172706_x_at	3.23531	0.020175	F53F1.4	cuticlin /// WBGene00009982	hypothetical protein /// cuticlin
190584_at	3.23417	0.044416	C09G5.4	col-39 /// WBGene00000616	COLlagen /// locus:col-39
173641_at	3.20567	0.01469	K07D8.1	mup-4 /// WBGene00003497	MUscle Positioning /// locus:mup-4
188366_s_at	3.19404	0.004043	F54D1.2 /// F54D1.3	col-126 /// col-127 /// WBGene00000700 /// WBGene00000701	COLlagen /// COLlagen /// locus:col-126 /// locus:col-127
188698_s_at	3.16579	0.013713	T28C12.4 /// T28C12.5	esterase /// WBGene00020892	hypothetical protein /// esterase
185537_at	3.15683	0.002272	F41E6.11	F41E6.11 /// WBGene00018292	hypothetical protein /// status:Partially_confirmed
186927_s_at	3.14118	0.039408	Y65B4BR.6	grl-16	GRound-Like (grd related)
187278_at	3.09988	0.017012	C28H8.5	C28H8.5	hypothetical protein
187428_at	3.08814	0.004531	T25E4.1	T25E4.1 /// WBGene00020803	hypothetical protein /// status:Confirmed
174071_at	3.08312	0.036577	ZK1067.7	pqn-95 /// WBGene00004174	Prion-like-(Q/N-rich)-domain-bearing protein /// locus:pqn-95
185231_at	3.07519	0.017252	F41E6.14	oac-29 /// WBGene00018295	O-ACyltransferase homolog /// locus:oac-29
179553_at	3.05554	0.029226	F53F8.4	F53F8.4 /// WBGene00010001	hypothetical protein /// status:Confirmed
187176_s_at	3.03759	0.0087	D2096.6	D2096.6 /// WBGene00017073	hypothetical protein /// status:Partially_confirmed
184818_at	3.03466	0.004628	T23B12.5	T23B12.5 /// WBGene00020720	hypothetical protein /// status:Partially_confirmed
193477_s_at	3.0298	0.010047	E01G6.1	E01G6.1 /// WBGene00008449	hypothetical protein /// pancreatic trypsin inhibitor (kunitz) protein
178406_at	3.02379	0.010691	M02G9.3	M02G9.3 /// WBGene00010832	hypothetical protein /// status:Partially_confirmed
184707_s_at	3.02206	0.003285	C32H11.10 /// C32H11.9	C32H11.9 /// dod-21 /// WBGene00007872 /// WBGene00007873	hypothetical protein /// Downstream Of DAF-16 (regulated by DAF-16) /// status:Partially_confirmed /// locus:dod-21
180476_at	2.99208	0.02439	K07E1.1	K07E1.1 /// WBGene00019489	hypothetical protein /// status:Confirmed
180524_at	2.96973	0.001625	T22B2.6	T22B2.6 /// WBGene00020670	hypothetical protein /// status:Confirmed
183496_at	2.96255	0.010001	C26B2.8	C26B2.8 /// WBGene00016130	hypothetical protein /// status:Partially_confirmed
188697_at	2.93783	0.026808	T28C12.4	esterase	hypothetical protein
172325_x_at	2.9001	0.064368	C02E7.7	C02E7.7 /// WBGene00015340	hypothetical protein /// status:Confirmed
175684_at	2.89349	0.012735	R186.4	lin-46 /// WBGene00003031	abnormal cell LINeage /// locus:lin-46
184313_s_at	2.87693	0.003217	K11H12.4	K11H12.4 /// WBGene00019660	hypothetical protein /// status:Partially_confirmed
188311_s_at	2.87324	0.009973	F38A3.2	ram-2 /// WBGene00004300	abnormal RAy Morphology /// locus:ram-2
172474_x_at	2.8731	0.01061	F35C5.10	nspb-11 /// WBGene00009398	Nematode Specific Peptide family, group B /// locus:nspb-11
188163_s_at	2.85973	0.002	C09H5.2	ATPase	hypothetical protein
172469_x_at	2.84991	0.030285	C01G12.6	nspb-10 /// WBGene00007246	Nematode Specific Peptide family, group B /// locus:nspb-10
177516_at	2.84841	0.009265	T21C9.9	T21C9.9 /// WBGene00011895	hypothetical protein /// status:Confirmed
189895_at	2.83831	0.001958	F13H6.1	F13H6.1	hypothetical protein
179401_at	2.83418	0.071371	ZK662.2	WBGene00014039 /// ZK662.2	status:Confirmed /// hypothetical protein
182743_at	2.83325	0.011317	Y47D3B.6	WBGene00012942 /// Y47D3B.6	status:Confirmed /// hypothetical protein
188162_at	2.82303	0.007711	C09H5.2	ATPase	hypothetical protein
179137_at	2.8141	0.001364	F14F8.8	F14F8.8 /// WBGene00008816	hypothetical protein /// status:Predicted
189344_s_at	2.81385	0.007787	F08F3.7	cyp-14A5 /// WBGene00000373	CYtochrome P450 family /// locus:cyp-14A5
172353_x_at	2.7739	0.074246	C02E7.6	C02E7.6 /// WBGene00015339	hypothetical protein /// status:Confirmed
174646_at	2.76484	0.039616	Y54F10AM.2	feh-1	mammalian FE65 Homolog
190551_at	2.76209	0.027329	W01A8.6	W01A8.6 /// WBGene00012168	hypothetical protein /// carboxypeptidase b like
177931_at	2.75951	0.001281	R03C1.1	R03C1.1	hypothetical protein
185593_at	2.75699	0.12817	H23N18.5	H23N18.5 /// WBGene00019236	hypothetical protein /// status:Partially_confirmed
188716_s_at	2.75113	0.005243	ZK430.8	mlt-7 /// WBGene00022743	MoLTing defective /// locus:mlt-7
191198_at	2.75	0.01416	F35B12.4	F35B12.4 /// WBGene00009384	hypothetical protein /// serine protease inhibitor
188410_at	2.7354	0.010132	T23F4.4	nas-27 /// WBGene00003545	Nematode AStacin protease /// locus:nas-27
183764_at	2.70505	0.001348	Y6B3B.10	lagr-1 /// WBGene00006505	LAG1 (yeast Longevity-Assurance Gene) Related /// locus:lagr-1
183320_at	2.69774	0.000957	F45E4.5	F45E4.5 /// WBGene00018470	hypothetical protein /// status:Confirmed
176256_s_at	2.69564	0.007279	Y58A7A.4	WBGene00021978 /// Y58A7A.4	status:Partially_confirmed /// hypothetical protein
179860_at	2.68771	0.003204	K04C2.5	K04C2.5 /// WBGene00019382	hypothetical protein /// status:Confirmed
188758_at	2.68487	0.01756	F07H5.8	F07H5.8 /// WBGene00008559	hypothetical protein /// keratin like
192046_at	2.671	0.12011	F44C4.2	nhr-37 /// WBGene00018412	Nuclear Hormone Receptor family /// locus:nhr-37
186337_at	2.66971	0.012648	F43C11.3	F43C11.3 /// WBGene00018380	hypothetical protein /// status:Confirmed
172344_x_at	2.66517	0.007163	F09F7.8	nspb-12 /// WBGene00017305	Nematode Specific Peptide family, group B /// locus:nspb-12
187433_at	2.66486	0.013173	ZK1307.2	WBGene00014245 /// ZK1307.2	status:Confirmed /// hypothetical protein
183344_at	2.6618	0.00824	R09B5.5	pqn-54 /// WBGene00004139	Prion-like-(Q/N-rich)-domain-bearing protein /// locus:pqn-54
175990_at	2.66085	0.010445	R13A5.3	ttr-32 /// WBGene00020047	TransThyretin-Related family domain /// locus:ttr-32
186726_at	2.65441	0.047604	Y38E10A.13	WBGene00012591 /// Y38E10A.13	locus:nspe-1 /// hypothetical protein
190193_s_at	2.63466	0.071031	R11A5.7	R11A5.7 /// WBGene00011235	hypothetical protein /// zinc carboxypeptidase
174816_at	2.63401	0.05206	ZK270.1	ptr-23 /// WBGene00004237	PaTched Related family /// locus:ptr-23
185984_at	2.62471	0.011326	F57C12.1	nas-38 /// WBGene00003554	Nematode AStacin protease /// locus:nas-38
177832_at	2.61614	0.025618	K02E2.8	K02E2.8	hypothetical protein
180202_at	2.61287	0.003381	T05A7.1	T05A7.1 /// WBGene00020219	hypothetical protein /// status:Partially_confirmed
173817_at	2.60341	0.011632	F22E10.3	pgp-14 /// WBGene00004008	P-GlycoProtein related /// locus:pgp-14
190248_s_at	2.59704	0.017335	F22E10.3	pgp-14 /// WBGene00004008	P-GlycoProtein related /// locus:pgp-14
177696_at	2.59001	0.02072	C30H6.5	C30H6.5 /// WBGene00007823	hypothetical protein /// status:Partially_confirmed
179249_at	2.58015	0.010214	ZK617.2	lips-6 /// WBGene00014009	LIPaSe related /// locus:lips-6
189325_at	2.57877	0.00858	F02D8.4	carboxypeptidase /// WBGene00008521	hypothetical protein /// carboxypeptidase
174426_at	2.57068	0.000411	F13H6.1	F13H6.1	hypothetical protein
192089_s_at	2.56435	0.058976	F13H8.5	F13H8.5 /// WBGene00017438	hypothetical protein /// Phospholipase ADRAB-B (Rabbit)
192577_at	2.55753	0.010302	F45G2.1	nas-1 /// WBGene00003520	Nematode AStacin protease /// locus:nas-1
189391_s_at	2.55318	0.005172	ZC434.9	carboxypeptidase	hypothetical protein
185425_at	2.54497	0.005921	Y38E10A.5	clec-4 /// WBGene00012583	C-type LECtin /// locus:clec-4
179139_at	2.54256	0.016445	T05D4.4	osm-7 /// WBGene00003887	OSMotic avoidance abnormal /// locus:osm-7
181088_at	2.53636	0.01286	W05B2.7	W05B2.7 /// WBGene00012273	hypothetical protein /// status:Partially_confirmed
175122_at	2.51514	0.019373	C16D9.1	C16D9.1 /// WBGene00015857	hypothetical protein /// status:Confirmed
189264_s_at	2.51107	0.009761	C26F1.2	cyp-32A1 /// WBGene00016147	CYtochrome P450 family /// locus:cyp-32A1
180412_at	2.51061	0.026847	R05H10.1	R05H10.1 /// WBGene00011042	hypothetical protein /// status:Confirmed
181407_at	2.49705	0.004076	T06E4.11	pqn-63 /// WBGene00004146	Prion-like-(Q/N-rich)-domain-bearing protein /// locus:pqn-63
183665_s_at	2.49442	0.025439	F48G7.5	F48G7.5 /// WBGene00018616	hypothetical protein /// status:Partially_confirmed
184191_at	2.49305	0.13964	R09B5.9	cnc-4 /// WBGene00000558	CaeNaCin (Caenorhabditis bacteriocin) /// locus:cnc-4
188475_at	2.49107	0.014267	C44C10.1	col-180 /// WBGene00000753	COLlagen /// locus:col-180
173774_s_at	2.48975	0.000155	Y47G6A.19	carboxypeptidase	hypothetical protein
179457_at	2.48622	0.012178	B0024.4	B0024.4 /// WBGene00007097	hypothetical protein /// status:Confirmed
175163_at	2.48574	0.031167	F45H7.4	prk-2 /// WBGene00004183	Pim (mammalian oncogene) Related Kinase /// locus:prk-2
186788_s_at	2.48222	0.000155	R07B1.9	R07B1.9 /// WBGene00011081	hypothetical protein /// status:Partially_confirmed
180602_at	2.48055	0.01386	T20D4.7	T20D4.7 /// WBGene00020613	hypothetical protein /// status:Partially_confirmed
188059_at	2.45428	0.015097	ZK270.1	ptr-23 /// WBGene00004237	PaTched Related family /// locus:ptr-23
178510_at	2.44019	0.000813	R03C1.1	R03C1.1	hypothetical protein
190413_at	2.43961	0.000634	F25G6.6	nrs-2 /// WBGene00003816	asparagiNyl tRNA Synthetase /// locus:nrs-2
182108_at	2.43837	0.013809	C16D9.1	C16D9.1 /// WBGene00015857	hypothetical protein /// status:Confirmed
193979_s_at	2.43214	0.010968	M176.6	kin-15	protein KINase
180542_at	2.42977	0.00935	T19D2.1	T19D2.1 /// WBGene00020567	hypothetical protein /// status:Partially_confirmed
182283_at	2.42888	0.053143	F18E9.3	F18E9.3 /// WBGene00017569	hypothetical protein /// status:Partially_confirmed
187570_at	2.41665	0.03546	B0310.6	B0310.6 /// WBGene00015142	hypothetical protein /// status:Partially_confirmed
189679_at	2.40168	0.011469	F21A3.3	F21A3.3 /// WBGene00008993	hypothetical protein /// EGF-domain protein
188116_at	2.39578	0.11024	F57H12.3	ora-1 /// WBGene00003879	Onchocerca Related Antigen family /// locus:ora-1
183747_at	2.38814	0.018406	C27A2.5	C27A2.5 /// WBGene00016153	hypothetical protein /// status:Partially_confirmed
188705_s_at	2.38732	0.14785	T06D8.10	peroxidase /// WBGene00011530	hypothetical protein /// peroxidase
185343_at	2.38729	0.027911	T28C12.6	T28C12.6 /// WBGene00020893	hypothetical protein /// status:Partially_confirmed
171807_x_at	2.38601	0.034073	C02E7.7	C02E7.7 /// WBGene00015340	hypothetical protein /// status:Confirmed
188060_s_at	2.3856	0.026846	ZK270.1	ptr-23 /// WBGene00004237	PaTched Related family /// locus:ptr-23
184443_at	2.38279	0.019305	Y45F10D.2	WBGene00012883 /// Y45F10D.2	status:Confirmed /// hypothetical protein
179204_s_at	2.35821	0.039628	T27F2.4	T27F2.4 /// WBGene00012101	hypothetical protein /// status:Confirmed
179768_at	2.35794	0.015178	C54D2.4	sul-3	SULfatase domain protein
177700_at	2.35365	0.002279	K08D8.6	K08D8.6 /// WBGene00010660	hypothetical protein /// status:Confirmed
185693_at	2.34716	0.023372	W02F12.2	W02F12.2 /// WBGene00020947	hypothetical protein /// status:Confirmed
171796_x_at	2.32899	0.11482	C02E7.6	C02E7.6 /// WBGene00015339	hypothetical protein /// status:Confirmed
176539_at	2.32725	0.011819	Y102A11A.7	WBGene00022417 /// Y102A11A.7	status:Confirmed /// hypothetical protein
172196_x_at	2.32248	0.00542	K08C9.4	col-65 /// WBGene00000641	COLlagen /// locus:col-65
191748_at	2.31332	0.003875	C28G1.1	ubc-23 /// WBGene00006718	UBiquitin Conjugating enzyme /// locus:ubc-23
183310_s_at	2.31307	0.13359	T23C6.3	cnp-3 /// WBGene00020725	CalciNeurin binding Protein /// locus:cnp-3
190895_at	2.30313	0.010143	AC3.8	ugt-2 /// WBGene00007073	UDP-GlucuronosylTransferase /// locus:ugt-2
176222_at	2.30164	0.001547	Y82E9BL.10	fbxa-14 /// WBGene00022326	F-box A protein /// locus:fbxa-14
186138_s_at	2.29511	0.000805	T05B4.11	phat-5 /// WBGene00020242	PHAryngeal gland Toxin-related /// locus:phat-5
194254_x_at	2.29253	0.021552	F39D8.1	pqn-36	Prion-like-(Q/N-rich)-domain-bearing protein
185454_s_at	2.29126	0.059142	F38A5.10 /// F38A5.12 /// F38A5.14 /// F38A5.5 /// F38A5.9	nspb-1 /// nspb-2 /// nspb-3 /// nspb-4 /// nspb-5 /// WBGene00018162 /// WBGene00018166 /// WBGene00018167 /// WBGene00018169 /// WBGene00018170	Nematode Specific Peptide family, group B /// Nematode Specific Peptide family, group B /// Nematode Specific Peptide family, group B /// Nematode Specific Peptide family, group B /// Nematode Specific Peptide family, group B /// locus:nspb-3 /// locus:nspb-5 /// locus:nspb-4 /// locus:nspb-2 /// locus:nspb-1
182927_at	2.28952	0.050829	K01D12.5	K01D12.5 /// WBGene00010464	hypothetical protein /// status:Partially_confirmed
191688_at	2.28637	0.14271	F15B9.8	F15B9.8 /// WBGene00008851	hypothetical protein /// Thrombospondin type 1 domain
181399_at	2.28277	0.025521	ZK682.5	WBGene00022789 /// ZK682.5	status:Partially_confirmed /// hypothetical protein
185664_at	2.2815	0.038564	C36C5.14	C36C5.14 /// WBGene00016483	hypothetical protein /// status:Partially_confirmed
179266_at	2.27276	0.002994	F15D4.5	F15D4.5 /// WBGene00008862	hypothetical protein /// status:Partially_confirmed
190830_at	2.2702	0.002308	T21C9.8	ttr-23 /// WBGene00011894	TransThyretin-Related family domain /// locus:ttr-23
184051_at	2.26421	0.015459	C26F1.1	C26F1.1	hypothetical protein
181998_at	2.25813	0.036891	F26B1.4	col-58 /// WBGene00000634	COLlagen /// locus:col-58
177701_s_at	2.2571	0.003264	K08D8.6	K08D8.6 /// WBGene00010660	hypothetical protein /// status:Confirmed
174587_at	2.25106	0.014012	F53B2.6	ham-1 /// WBGene00001820	HSN Abnormal Migration /// locus:ham-1
177254_at	2.24442	0.036871	ZC15.8	pqn-94 /// WBGene00004173	Prion-like-(Q/N-rich)-domain-bearing protein /// locus:pqn-94
183388_at	2.23932	0.020168	F23B12.4	F23B12.4	hypothetical protein
185182_s_at	2.23561	0.006588	T10E10.4	T10E10.4 /// WBGene00020421	hypothetical protein /// status:Partially_confirmed
171956_s_at	2.23468	0.012385	ZK270.1	ptr-23 /// WBGene00004237	PaTched Related family /// locus:ptr-23
178038_at	2.23248	0.030278	T23F6.1	T23F6.1 /// WBGene00011949	hypothetical protein /// status:Confirmed
181229_at	2.22956	0.028937	F23F1.2	F23F1.2 /// WBGene00017743	hypothetical protein /// status:Confirmed
180332_at	2.22547	0.002909	Y51H4A.9	col-137 /// WBGene00000710	COLlagen /// locus:col-137
186528_s_at	2.22546	0.010351	F46E10.11	F46E10.11 /// WBGene00018492	hypothetical protein /// status:Confirmed
176135_s_at	2.2005	0.000151	Y119D3B.18 /// Y119D3B.20	fbxa-92 /// WBGene00022494 /// WBGene00022496	F-box A protein /// locus:fbxa-91 /// locus:fbxa-92
181459_at	2.19676	0.043781	F49H6.13	F49H6.13 /// WBGene00009914	hypothetical protein /// status:Partially_confirmed
178425_at	2.19043	0.001654	K08D8.6	K08D8.6 /// WBGene00010660	hypothetical protein /// status:Confirmed
173996_at	2.18676	0.018592	C17C3.12 /// C17C3.18	acdh-2 /// ins-13 /// WBGene00002096	Acyl CoA DeHydrogenase /// INSulin related /// locus:ins-13
182559_at	2.1851	0.031829	C01G10.6	C01G10.6 /// WBGene00007233	hypothetical protein /// status:Confirmed
173735_s_at	2.17152	0.066569	T21C9.9	T21C9.9 /// WBGene00011895	hypothetical protein /// status:Confirmed
172391_x_at	2.16804	0.012119	F39D8.1	pqn-36	Prion-like-(Q/N-rich)-domain-bearing protein
175528_at	2.15016	0.056631	C32E12.5	sem-2 /// WBGene00004771	SEx Muscle abnormal /// locus:sem-2
173175_s_at	2.14276	0.033586	ZK512.3	ced-11 /// WBGene00000425	CEll Death abnormality /// locus:ced-11
172803_x_at	2.14203	0.018703	C34H4.4	col-107	COLlagen
173274_s_at	2.1416	0.08339	W01F3.2	W01F3.2 /// WBGene00012185	hypothetical protein /// status:Confirmed
185017_at	2.13474	0.004275	C49H3.12	C49H3.12 /// WBGene00016795	hypothetical protein /// status:Confirmed
184368_at	2.13468	0.002097	Y43E12A.2	WBGene00012794 /// Y43E12A.2	status:Confirmed /// hypothetical protein
184555_at	2.11885	0.008096	T20D4.12	T20D4.12 /// WBGene00020618	hypothetical protein /// status:Predicted
187662_at	2.10707	0.000417	F32H5.3	F32H5.3	hypothetical protein
188853_at	2.09988	0.002114	R07E5.4	Glutaredoxin /// WBGene00011112	hypothetical protein /// Glutaredoxin
185021_at	2.09959	0.035959	R11G11.6 /// R11G11.7	pqn-60 /// R11G11.6 /// WBGene00004144 /// WBGene00020014	Prion-like-(Q/N-rich)-domain-bearing protein /// hypothetical protein /// locus:pqn-60 /// status:Confirmed
178635_at	2.08832	0.010237	F11A6.2	scrm-4 /// WBGene00008681	SCRaMblase (phospholipid scramblase) /// locus:scrm-4
175650_s_at	2.08538	0.018209	R186.4	lin-46 /// WBGene00003031	abnormal cell LINeage /// locus:lin-46
187961_s_at	2.08513	0.036115	C41D7.2	ptr-3 /// WBGene00004218	PaTched Related family /// locus:ptr-3
192596_s_at	2.08261	0.079466	T03F7.7	T03F7.7	hypothetical protein
179993_at	2.07859	0.1107	F35C11.6	F35C11.6 /// WBGene00009405	hypothetical protein /// status:Partially_confirmed
182733_at	2.07748	0.020053	C31A11.5	oac-6 /// WBGene00007833	O-ACyltransferase homolog /// locus:oac-6
180628_at	2.0772	0.040654	C53B7.3	C53B7.3	hypothetical protein
188389_at	2.06976	0.018968	B0024.2	col-150 /// WBGene00000723	COLlagen /// locus:col-150
180999_at	2.06854	0.01324	T20B5.2	T20B5.2 /// WBGene00020595	hypothetical protein /// status:Confirmed
180846_at	2.06188	0.013659	C27D9.2	C27D9.2 /// WBGene00016164	hypothetical protein /// status:Confirmed
175705_s_at	2.05749	0.000902	F38A5.3	lec-11	gaLECtin
186390_at	2.05244	0.00903	Y47H10A.5	WBGene00012961 /// Y47H10A.5	status:Partially_confirmed /// hypothetical protein
191445_at	2.04963	0.005353	F01D4.2	ugt-44 /// WBGene00008486	UDP-GlucuronosylTransferase /// locus:ugt-44
182802_s_at	2.0469	0.007678	F39D8.1	pqn-36	Prion-like-(Q/N-rich)-domain-bearing protein
176209_at	2.04568	0.013555	Y58A7A.5	WBGene00021979 /// Y58A7A.5	status:Partially_confirmed /// hypothetical protein
189265_at	2.04481	0.009	T10H4.11	cyp-34A2 /// WBGene00011699	CYtochrome P450 family /// locus:cyp-34A2
188674_at	2.04401	0.015665	F32A5.2	Peroxidase	hypothetical protein
178392_s_at	2.04202	0.000484	C17B7.13 /// K02E7.2 /// R09E12.5 /// W03G1.3 /// Y55F3C.11	C17B7.13 /// K02B7.2 /// K02E7.2 /// R09E12.5 /// W03G1.3 /// WBGene00043537 /// Y55F3C.11	hypothetical protein /// hypothetical protein /// hypothetical protein /// hypothetical protein /// hypothetical protein /// status:Predicted /// hypothetical protein
190705_s_at	2.03921	0.021227	C17C3.12	acdh-2	Acyl CoA DeHydrogenase
173093_s_at	2.0355	0.01166	F39D8.1	pqn-36	Prion-like-(Q/N-rich)-domain-bearing protein
189278_s_at	2.02809	0.059529	T21D11.1	T21D11.1 /// WBGene00020646	hypothetical protein /// zinc protease
177219_at	2.02772	0.009064	M28.8	M28.8 /// WBGene00010899	hypothetical protein /// status:Partially_confirmed
184098_s_at	2.02769	0.092491	Y73F4A.2	WBGene00013515 /// Y73F4A.2	status:Confirmed /// hypothetical protein
184875_at	2.02737	0.035862	H04M03.2	nspb-6 /// WBGene00019152	Nematode Specific Peptide family, group B /// locus:nspb-6
176445_at	2.02723	0.015068	Y54F10AM.2	feh-1	mammalian FE65 Homolog
191036_at	2.02458	0.14145	F10F2.3	lips-3 /// WBGene00008655	LIPaSe related /// locus:lips-3
185498_at	2.02231	0.04902	Y106G6D.6	WBGene00013702 /// Y106G6D.6	status:Confirmed /// hypothetical protein
177647_s_at	2.01818	0.056767	T06E4.8	T06E4.8 /// WBGene00011535	hypothetical protein /// status:Partially_confirmed
173138_s_at	2.01754	0.067438	C53B7.3	C53B7.3	hypothetical protein
185721_at	2.01707	0.11495	C25E10.5	C25E10.5 /// WBGene00016095	hypothetical protein /// status:Partially_confirmed
178642_at	2.01298	1.5e-05	T03F6.4	T03F6.4 /// WBGene00011400	hypothetical protein /// status:Confirmed
182405_at	2.00708	0.060351	C01G10.17 /// C01G10.4	C01G10.17 /// C01G10.4 /// WBGene00007231 /// WBGene00044658	hypothetical protein /// hypothetical protein /// status:Partially_confirmed /// status:Confirmed
178497_at	2.00431	0.096535	C13G3.1	C13G3.1 /// WBGene00007553	hypothetical protein /// status:Confirmed
177613_at	2.00389	0.088935	F57G8.7	F57G8.7 /// WBGene00010216	hypothetical protein /// status:Predicted
182357_at	1.9975	0.058141	Y43F8C.2	nlp-26 /// WBGene00003764	Neuropeptide-Like Protein /// locus:nlp-26
177801_at	1.98911	0.025753	C29F3.5	clec-230 /// WBGene00007806	C-type LECtin /// locus:clec-230
192815_s_at	1.98708	0.000353	C55A6.12	C55A6.12 /// WBGene00044019	hypothetical protein /// status:Partially_confirmed
192823_at	1.98496	0.11112	F41C3.2	F41C3.2 /// WBGene00018268	hypothetical protein /// Sodium/phosphate transporter protein
189847_at	1.98146	0.012772	R12A1.3	R12A1.3 /// WBGene00020017	hypothetical protein /// protease inhibitor
182575_at	1.97991	0.017304	C36C5.5	C36C5.5 /// WBGene00016474	hypothetical protein /// status:Partially_confirmed
174281_at	1.97665	0.017986	Y77E11A.14	WBGene00022314 /// Y77E11A.14	status:Confirmed /// hypothetical protein
180707_at	1.97425	0.022007	F55H12.4	F55H12.4 /// WBGene00010135	hypothetical protein /// status:Confirmed
190329_at	1.97283	0.026932	C11E4.1	C11E4.1 /// WBGene00007516	hypothetical protein /// glutathione peroxidase
183287_at	1.9709	0.036143	Y4C6B.2	Y4C6B.2	hypothetical protein
182745_at	1.97023	0.023801	T05B4.8	T05B4.8 /// WBGene00020239	hypothetical protein /// status:Predicted
193636_s_at	1.96934	0.004485	F38B7.1	ccch-1	CCCH-type zinc finger transcription factor
183124_at	1.96648	0.001513	K10C2.5	grl-6 /// WBGene00001715	GRound-Like (grd related) /// locus:grl-6
181347_at	1.96419	0.024558	F56B6.6	F56B6.6 /// WBGene00018937	hypothetical protein /// status:Confirmed
179968_at	1.96349	0.034878	W10C8.4	W10C8.4	hypothetical protein
179940_at	1.95647	0.027673	C04G6.11 /// C04G6.7	C04G6.11 /// C04G6.7 /// WBGene00015457 /// WBGene00015459	hypothetical protein /// hypothetical protein /// status:Partially_confirmed /// status:Predicted
188998_s_at	1.95316	0.061418	C05A9.1	pgp-5	P-GlycoProtein related
174748_at	1.95125	0.01095	T06D8.1	T06D8.1	hypothetical protein
176819_s_at	1.94004	0.014238	Y49C4A.8	ugt-29	UDP-GlucuronosylTransferase
183155_at	1.94003	0.018503	D2096.1	D2096.1 /// WBGene00017069	hypothetical protein /// status:Partially_confirmed
173869_at	1.93906	0.051089	C18E9.7	C18E9.7 /// WBGene00007687	hypothetical protein /// protein-tyrosine phosphatase like
184840_at	1.93739	0.005552	Y46G5A.20	WBGene00012910 /// Y46G5A.20	status:Confirmed /// hypothetical protein
178918_at	1.9347	0.017609	T06D8.1	T06D8.1	hypothetical protein
181683_at	1.93115	0.005695	M03E7.2	M03E7.2 /// WBGene00019754	hypothetical protein /// status:Confirmed
177917_at	1.92568	0.012202	C02D4.1	jud-4 /// WBGene00007262	JUDang (Korean for resistant to alcohol) /// locus:jud-4
180979_at	1.92385	0.13182	F41E6.2	grd-5 /// WBGene00001694	GRounDhog (hedgehog-like family) /// locus:grd-5
172878_x_at	1.92063	0.049534	F15H10.1 /// F15H10.2	col-13 /// WBGene00000601 /// WBGene00000602	COLlagen /// locus:col-12 /// locus:col-13
180405_at	1.91892	0.002365	K10H10.5	K10H10.5 /// WBGene00010761	hypothetical protein /// status:Partially_confirmed
181142_at	1.91851	0.005897	B0034.1	B0034.1 /// WBGene00015002	hypothetical protein /// status:Partially_confirmed
183020_at	1.9157	0.055508	F48G7.8	F48G7.8 /// WBGene00018619	hypothetical protein /// status:Partially_confirmed
182443_at	1.91558	0.011646	F29B9.8	F29B9.8 /// WBGene00017923	hypothetical protein /// status:Partially_confirmed
183603_at	1.91478	0.004468	F23B12.4	F23B12.4	hypothetical protein
175663_at	1.9058	0.005844	F11C1.6	nhr-25	Nuclear Hormone Receptor family
175977_s_at	1.90559	9.6e-05	Y55F3C.3	Y55F3C.3	hypothetical protein
176118_at	1.905	0.029098	R13A5.6	ttr-8 /// WBGene00020049	TransThyretin-Related family domain /// locus:ttr-8
180546_at	1.90446	0.007354	F40A3.4	F40A3.4 /// WBGene00018219	hypothetical protein /// status:Confirmed
189263_at	1.90348	0.05984	C26F1.2	cyp-32A1 /// WBGene00016147	CYtochrome P450 family /// locus:cyp-32A1
177209_at	1.90294	5.7e-05	Y73B6BL.9	hil-2	HIstone H1 Like
172475_x_at	1.90128	0.0355	B0222.7	col-145 /// WBGene00000718	COLlagen /// locus:col-145
173117_at	1.89966	0.053332	---	H10E21.4	Hypothetical protein (H10E21.4)
184035_at	1.89939	0.018526	M02F4.7	clec-265 /// WBGene00019738	C-type LECtin /// locus:clec-265
181034_at	1.89866	0.012239	Y9C9A.8	WBGene00021178 /// Y9C9A.8	status:Partially_confirmed /// hypothetical protein
178767_at	1.89832	0.005576	C10C5.2	C10C5.2 /// WBGene00007506	hypothetical protein /// status:Partially_confirmed
174940_at	1.898	0.022443	F32A5.2	Peroxidase	hypothetical protein
177842_at	1.89748	0.011783	T22C8.6	T22C8.6 /// WBGene00011927	hypothetical protein /// status:Partially_confirmed
180193_at	1.8955	0.007273	F14F9.4	F14F9.4 /// WBGene00017467	hypothetical protein /// status:Partially_confirmed
189460_at	1.88829	0.062857	B0285.9	ckb-2 /// WBGene00000512	Choline Kinase B /// locus:ckb-2
192779_at	1.88827	0.004355	W01B11.5	pqn-72	Prion-like-(Q/N-rich)-domain-bearing protein
180204_at	1.88682	0.006935	F35E12.9	F35E12.9	hypothetical protein
187935_s_at	1.88629	0.018763	F44F4.4	ptr-8 /// WBGene00004222	PaTched Related family /// locus:ptr-8
172207_x_at	1.88569	0.021904	T06E4.9	T06E4.9 /// WBGene00011536	hypothetical protein /// status:Partially_confirmed
172595_x_at	1.87995	0.067256	F38A5.12 /// F38A5.5	nspb-2 /// WBGene00018162 /// WBGene00018169	Nematode Specific Peptide family, group B /// locus:nspb-3 /// locus:nspb-2
172741_x_at	1.87876	0.10717	F41F3.3	cuticlin /// WBGene00018297	hypothetical protein /// cuticlin
174012_s_at	1.87818	0.013033	F53B2.8	F53B2.8 /// WBGene00009957	hypothetical protein /// status:Confirmed
183870_at	1.8773	0.020525	C01G10.18 /// C01G10.5	C01G10.18 /// C01G10.5 /// WBGene00007232 /// WBGene00077583	hypothetical protein /// hypothetical protein /// status:Partially_confirmed /// status:Predicted
172375_x_at	1.87352	0.071135	B0213.4	nlp-29 /// WBGene00003767	Neuropeptide-Like Protein /// locus:nlp-29
179650_at	1.87321	0.000406	K08D8.4	K08D8.4	hypothetical protein
178847_at	1.87189	0.065786	C30F2.3	C30F2.3 /// WBGene00007817	hypothetical protein /// status:Partially_confirmed
183696_at	1.87004	0.017233	ZK1010.4	WBGene00014178 /// ZK1010.4	status:Partially_confirmed /// hypothetical protein
176141_s_at	1.86988	0.005405	Y58A7A.3	WBGene00021977 /// Y58A7A.3	status:Partially_confirmed /// hypothetical protein
194252_x_at	1.86235	0.001074	F38A3.2	ram-2 /// WBGene00004300	abnormal RAy Morphology /// locus:ram-2
183009_at	1.85765	0.032515	Y38F1A.8	WBGene00012610 /// Y38F1A.8	status:Confirmed /// hypothetical protein
190977_s_at	1.85192	0.003735	F42D1.2	F42D1.2 /// WBGene00009628	hypothetical protein /// tyrosine aminotransferase
172580_at	1.85093	0.092967	F33D11.8	F33D11.8 /// WBGene00018005	hypothetical protein /// status:Confirmed
185101_at	1.84928	0.029542	T28A11.6	T28A11.6 /// WBGene00020873	hypothetical protein /// status:Partially_confirmed
190432_at	1.84918	0.000684	R07B1.8	R07B1.8 /// WBGene00001608	hypothetical protein /// GTP binding protein
173691_s_at	1.84915	0.007105	ZK688.2	WBGene00022797 /// ZK688.2	status:Partially_confirmed /// hypothetical protein
172705_x_at	1.84259	0.055789	F57B1.3	col-159 /// WBGene00000732	COLlagen /// locus:col-159
172666_x_at	1.84239	0.093232	W01B11.5	pqn-72	Prion-like-(Q/N-rich)-domain-bearing protein
189980_at	1.84144	0.012617	T27B7.4	nhr-115	Nuclear Hormone Receptor family
179574_at	1.83987	0.002485	T04F8.7	T04F8.7	hypothetical protein
179110_at	1.83858	0.000338	C39E9.8	C39E9.8	hypothetical protein
177817_at	1.83793	0.067038	W01F3.2	W01F3.2 /// WBGene00012185	hypothetical protein /// status:Confirmed
189364_at	1.82726	0.012701	H23L24.5	pme-4 /// WBGene00004052	Poly(ADP-ribose) Metabolism Enzyme /// locus:pme-4
174285_s_at	1.82411	0.022193	F54D5.5	F54D5.5	hypothetical protein
174364_at	1.81757	0.012033	Y47D9A.2	scpl-3	SCP(Small C-terminal domain Phosphatase)-Like phosphatase
174166_at	1.81714	0.009146	ZK892.1	lec-3	gaLECtin
185927_s_at	1.81689	0.039563	C17B7.13 /// K02E7.2 /// R09E12.5 /// W03G1.3	C17B7.13 /// K02B7.2 /// K02E7.2 /// R09E12.5 /// W03G1.3 /// WBGene00043537	hypothetical protein /// hypothetical protein /// hypothetical protein /// hypothetical protein /// hypothetical protein /// status:Predicted
179171_at	1.81682	0.12123	T27F6.8	T27F6.8 /// WBGene00012107	hypothetical protein /// status:Confirmed
182201_at	1.81604	0.007334	F53B3.3	F53B3.3 /// WBGene00018742	hypothetical protein /// status:Partially_confirmed
172417_x_at	1.81553	0.10579	F38A5.12 /// F38A5.5	nspb-3 /// WBGene00018162 /// WBGene00018169	Nematode Specific Peptide family, group B /// locus:nspb-3 /// locus:nspb-2
172442_x_at	1.81515	0.025021	Y73F8A.8 /// Y73F8A.9	pqn-90 /// WBGene00004170 /// WBGene00004171	Prion-like-(Q/N-rich)-domain-bearing protein /// locus:pqn-90 /// locus:pqn-91
183755_s_at	1.81169	0.068821	F46C8.8	F46C8.8 /// WBGene00018487	hypothetical protein /// status:Confirmed
181956_at	1.81066	0.15327	C09E8.2	lips-7	LIPaSe related
179511_at	1.80862	0.001534	F20G2.5	F20G2.5 /// WBGene00008988	hypothetical protein /// status:Partially_confirmed
182667_at	1.80561	0.048689	C13D9.1	srr-6 /// WBGene00005657	Serpentine Receptor, class R /// locus:srr-6
183330_s_at	1.8035	0.009142	C09B8.4	C09B8.4 /// WBGene00015623	hypothetical protein /// status:Partially_confirmed
190899_at	1.79469	0.028405	F21H7.1	gst-22 /// WBGene00001770	Glutathione S-Transferase /// locus:gst-22
183630_at	1.79279	0.019589	C29F9.3	C29F9.3	hypothetical protein
177804_at	1.78921	0.009567	T01B7.8	T01B7.8 /// WBGene00011313	hypothetical protein /// status:Confirmed
194205_x_at	1.78894	0.036723	F15H10.1	col-12 /// WBGene00000601	COLlagen /// locus:col-12
182886_at	1.78816	0.019539	W07B8.3	W07B8.3 /// WBGene00021071	hypothetical protein /// status:Partially_confirmed
181308_s_at	1.78614	0.048564	C37H5.9	nas-9	Nematode AStacin protease
178752_at	1.78316	0.028815	W06A7.4	W06A7.4 /// WBGene00012293	hypothetical protein /// status:Partially_confirmed
176787_s_at	1.78284	0.004318	F14H12.3	F14H12.3 /// WBGene00017471	hypothetical protein /// status:Confirmed
173225_at	1.78174	0.017359	T05G5.11 /// T05G5.12	dao-6 /// pqm-96 /// WBGene00000932 /// WBGene00004097	Dauer or Aging adult Overexpression /// ParaQuat (Methylviologen) responsive /// locus:dao-6 /// locus:pqm-96
173035_s_at	1.78173	0.059228	C37H5.9	nas-9	Nematode AStacin protease
179252_at	1.78083	0.0115	F53B2.6	ham-1 /// WBGene00001820	HSN Abnormal Migration /// locus:ham-1
177352_at	1.77803	0.024905	M03E7.4	M03E7.4 /// WBGene00019756	hypothetical protein /// LDL receptor-related protein
189987_s_at	1.77657	0.095045	C26C6.3	nas-36 /// WBGene00003552	Nematode AStacin protease /// locus:nas-36
176026_at	1.77211	0.004183	C06E1.3	C06E1.3 /// WBGene00015519	hypothetical protein /// status:Partially_confirmed
192461_at	1.772	0.071002	F45H7.4	prk-2 /// WBGene00004183	Pim (mammalian oncogene) Related Kinase /// locus:prk-2
183653_at	1.77176	0.050842	F41D9.2	F41D9.2	hypothetical protein
172437_x_at	1.77133	0.23414	R09B5.3	cnc-2 /// WBGene00000556	CaeNaCin (Caenorhabditis bacteriocin) /// locus:cnc-2
184352_at	1.77085	0.019207	C17H12.6	C17H12.6 /// WBGene00015932	hypothetical protein /// status:Partially_confirmed
185521_at	1.76709	0.007454	Y47D9A.2	scpl-3	SCP(Small C-terminal domain Phosphatase)-Like phosphatase
177490_at	1.76606	0.019942	Y69H2.3	Y69H2.3	hypothetical protein
183115_at	1.7653	0.033861	C34H4.2	C34H4.2 /// WBGene00016425	hypothetical protein /// status:Confirmed
183064_at	1.76343	0.002166	F17H10.2	F17H10.2	hypothetical protein
188470_s_at	1.76178	0.002497	ZC416.6	protease /// WBGene00022610	hypothetical protein /// protease
185594_at	1.76093	0.004214	C36C5.15	C36C5.15 /// WBGene00016484	hypothetical protein /// status:Partially_confirmed
172793_x_at	1.75625	0.012151	T10H4.12	cpr-3 /// WBGene00000783	Cysteine PRotease related /// locus:cpr-3
193520_at	1.75457	0.013726	W06B3.2	sma-5	SMAll
192099_s_at	1.7541	0.012204	F48C5.1	F48C5.1 /// WBGene00009842	hypothetical protein /// IG (immunoglobulin) superfamily
187729_s_at	1.75076	0.00346	C23H3.7	tre-5 /// WBGene00006611	TREhalase /// locus:tre-5
185398_at	1.74967	0.044744	F21C10.8	pqn-31	Prion-like-(Q/N-rich)-domain-bearing protein
183940_at	1.74827	0.006405	F56D2.5	F56D2.5 /// WBGene00018966	hypothetical protein /// status:Partially_confirmed
172198_x_at	1.74714	0.016484	F15D3.3	col-66 /// WBGene00000642	COLlagen /// locus:col-66
191700_s_at	1.74399	0.006205	B0545.1	tpa-1	TPA (tetradecanoyl phorbol acetate) resistant
188654_at	1.74271	0.00831	F22F1.1	hil-3 /// WBGene00001854	HIstone H1 Like /// locus:hil-3
190996_at	1.74255	0.060424	F09F3.6	ttr-21 /// WBGene00008628	TransThyretin-Related family domain /// locus:ttr-21
180441_s_at	1.74182	0.039111	F54A5.1	F54A5.1 /// WBGene00018786	hypothetical protein /// status:Partially_confirmed
179854_at	1.73757	0.007538	Y47D3A.2	fbxa-128 /// WBGene00012923	F-box A protein /// locus:fbxa-128
187497_at	1.73684	0.017056	C02C2.4	C02C2.4 /// WBGene00015333	hypothetical protein /// status:Partially_confirmed
188622_at	1.73603	0.083424	C09G5.5	col-80 /// WBGene00000656	COLlagen /// locus:col-80
184733_at	1.73485	0.009147	T06C12.10	cgt-1 /// WBGene00011517	Ceramide Glucosyl Transferase /// locus:cgt-1
189917_at	1.73484	0.008132	F46C5.3	nas-25 /// WBGene00003544	Nematode AStacin protease /// locus:nas-25
180663_s_at	1.7347	0.041734	T20D4.3 /// T20D4.4	T20D4.3 /// T20D4.4 /// WBGene00020609 /// WBGene00020610	hypothetical protein /// hypothetical protein /// status:Partially_confirmed /// status:Partially_confirmed
172605_x_at	1.73337	0.021136	Y105C5A.3 /// Y105C5A.4 /// Y105C5A.5 /// Y105C5A.6 /// Y73F8A.8 /// Y73F8A.9	abu-5 /// pqn-76 /// pqn-78 /// pqn-79 /// pqn-90 /// pqn-91 /// WBGene00000028 /// WBGene00004158 /// WBGene00004159 /// WBGene00004160 /// WBGene00004170 /// WBGene00004171	Activated in Blocked Unfolded protein response /// Prion-like-(Q/N-rich)-domain-bearing protein /// Prion-like-(Q/N-rich)-domain-bearing protein /// Prion-like-(Q/N-rich)-domain-bearing protein /// Prion-like-(Q/N-rich)-domain-bearing protein /// Prion-like-(Q/N-rich)-domain-bearing protein /// locus:abu-5 /// locus:pqn-76 /// locus:pqn-78 /// locus:pqn-79 /// locus:pqn-90 /// locus:pqn-91
189099_at	1.73023	0.22654	M195.1	col-77 /// WBGene00000653	COLlagen /// locus:col-77
172879_x_at	1.7299	0.026987	F15H10.1 /// F15H10.2	col-12 /// WBGene00000601 /// WBGene00000602	COLlagen /// locus:col-12 /// locus:col-13
176295_at	1.72937	0.0027	Y22D7AR.9	fbxa-74 /// WBGene00021262	F-box A protein /// locus:fbxa-74
194265_x_at	1.72839	0.0189	Y48C3A.4	WBGene00012988 /// ztf-22	locus:ztf-22 /// Zinc finger Transcription Factor family
180520_at	1.72825	0.085113	T28H10.2	T28H10.2 /// WBGene00012143	hypothetical protein /// status:Confirmed
173947_at	1.7276	0.098669	F13H8.5	F13H8.5 /// WBGene00017438	hypothetical protein /// Phospholipase ADRAB-B (Rabbit)
181695_at	1.72736	0.026416	C49G7.12	C49G7.12 /// WBGene00077593	hypothetical protein /// status:Confirmed
176458_at	1.72662	0.027417	Y47D7A.12	WBGene00021624 /// Y47D7A.12	status:Partially_confirmed /// hypothetical protein
172386_x_at	1.72502	0.14443	B0213.5	nlp-30 /// WBGene00003768	Neuropeptide-Like Protein /// locus:nlp-30
190112_s_at	1.72136	0.022417	ZK783.2	upp-1 /// WBGene00022817	Uridine PhosPhorylase /// locus:upp-1
192893_at	1.71865	0.001011	R153.1	pde-4	PhosphoDiEsterase
194067_at	1.71776	0.021561	F35C5.9	clec-66 /// WBGene00009397	C-type LECtin /// locus:clec-66
177681_s_at	1.71422	0.001143	ZK896.5	WBGene00014136 /// ZK896.5	status:Partially_confirmed /// hypothetical protein
193893_at	1.71223	0.072208	ZK909.3	WBGene00014148 /// ZK909.3	guanosine-3',5'-bis(diphosphate)-pyrophosphohydrolase like /// hypothetical protein
194157_s_at	1.71016	0.023512	F53B6.8	fipr-26 /// WBGene00009963	FIP (Fungus-Induced Protein) Related /// locus:fipr-26
193566_at	1.70956	0.11676	C06C6.4	nhr-63 /// WBGene00003653	Nuclear Hormone Receptor family /// locus:nhr-63
182519_at	1.70758	0.022604	F20D6.5	F20D6.5 /// WBGene00017635	hypothetical protein /// status:Partially_confirmed
185654_s_at	1.70705	0.012354	R09F10.2 /// R09F10.7	abu-9 /// pqn-57 /// WBGene00000032 /// WBGene00004141	Activated in Blocked Unfolded protein response /// Prion-like-(Q/N-rich)-domain-bearing protein /// locus:abu-9 /// locus:pqn-57
177492_at	1.70646	0.007276	F41E7.8	cnc-8 /// WBGene00009624	CaeNaCin (Caenorhabditis bacteriocin) /// locus:cnc-8
183639_at	1.70591	0.040844	F13A7.11	F13A7.11 /// WBGene00008726	hypothetical protein /// status:Confirmed
189519_at	1.7042	0.058657	R08F11.3	cyp-33C8 /// WBGene00019967	CYtochrome P450 family /// locus:cyp-33C8
172069_x_at	1.7034	0.001093	T10H4.12	cpr-3 /// WBGene00000783	Cysteine PRotease related /// locus:cpr-3
190693_at	1.70118	0.004581	K08B4.3	ugt-19 /// WBGene00019515	UDP-GlucuronosylTransferase /// locus:ugt-19
184546_s_at	1.70001	0.096681	C34F11.8	C34F11.8 /// WBGene00016417	hypothetical protein /// status:Confirmed
188469_at	1.69781	0.087461	T15B7.5	col-141 /// WBGene00000714	COLlagen /// locus:col-141
174069_at	1.69705	0.039351	F55C12.7	tag-234 /// WBGene00018874	Temporarily Assigned Gene name /// locus:tag-234
180064_at	1.69484	0.023482	C54D2.1	C54D2.1 /// WBGene00016915	hypothetical protein /// status:Partially_confirmed
184268_s_at	1.6946	0.095675	C46H11.9	phat-2 /// WBGene00016733	PHAryngeal gland Toxin-related /// locus:phat-2
184711_at	1.69343	0.048328	C49G7.10	C49G7.10 /// WBGene00016788	hypothetical protein /// status:Confirmed
187483_at	1.68653	0.12225	B0416.7	B0416.7	hypothetical protein
175059_at	1.68449	0.045767	C35B1.7	C35B1.7 /// WBGene00016436	hypothetical protein /// status:Confirmed
184014_s_at	1.68445	0.10065	F07B7.1 /// W09B7.1	F07B7.1 /// W09B7.1 /// WBGene00017185 /// WBGene00021106	hypothetical protein /// hypothetical protein /// status:Predicted /// status:Predicted
180614_at	1.68353	0.12613	T17H7.7	T17H7.7 /// WBGene00020551	hypothetical protein /// status:Partially_confirmed
181731_at	1.68352	0.014817	C06E2.1	C06E2.1 /// WBGene00015527	hypothetical protein /// status:Partially_confirmed
184103_s_at	1.68086	0.012227	F07B7.2 /// W09B7.2	F07B7.2 /// W09B7.2 /// WBGene00017186 /// WBGene00021107	hypothetical protein /// hypothetical protein /// status:Predicted /// status:Predicted
186052_at	1.68044	0.077184	Y105C5A.8	Y105C5A.8	hypothetical protein
183575_at	1.67811	0.079728	T14A8.2	T14A8.2	hypothetical protein
190929_at	1.67513	0.015469	F37B1.3	gst-14 /// WBGene00001762	Glutathione S-Transferase /// locus:gst-14
193574_at	1.6697	0.011506	C04F12.8	C04F12.8 /// WBGene00007302	hypothetical protein /// Dual specificity phosphatase, catalytic domain
179914_at	1.66898	0.004551	F35E12.8	F35E12.8 /// WBGene00009432	hypothetical protein /// status:Partially_confirmed
193001_s_at	1.66542	0.007482	F11C1.6	nhr-25	Nuclear Hormone Receptor family
179942_at	1.66349	0.005944	M01G12.9	M01G12.9 /// WBGene00010822	hypothetical protein /// status:Partially_confirmed
188640_at	1.66258	0.00206	F55D10.3	glit-1 /// WBGene00018878	GLIoTactin (Drosophila neuroligin-like) homolog /// locus:glit-1
182128_at	1.66153	0.031618	F23D12.3	F23D12.3 /// WBGene00009087	hypothetical protein /// status:Partially_confirmed
180288_at	1.66026	0.010542	T06E4.10	T06E4.10 /// WBGene00011537	hypothetical protein /// status:Confirmed
174622_at	1.65995	0.006467	B0545.1	tpa-1	TPA (tetradecanoyl phorbol acetate) resistant
193679_s_at	1.6584	0.014332	H01A20.1	nhr-3 /// WBGene00003602	Nuclear Hormone Receptor family /// locus:nhr-3
192610_at	1.65737	0.008372	C24F3.3	nas-12 /// WBGene00003531	Nematode AStacin protease /// locus:nas-12
189734_at	1.65725	0.029218	K08B4.6	cpi-1 /// WBGene00000535	Cysteine Protease Inhibitor /// locus:cpi-1
190402_at	1.65471	0.001183	R08E3.4	ztf-16	Zinc finger Transcription Factor family
179563_at	1.65304	0.015778	C25D7.16 /// C25D7.5	C25D7.16 /// C25D7.5 /// WBGene00007717 /// WBGene00050940	hypothetical protein /// hypothetical protein /// status:Confirmed /// status:Confirmed
176925_at	1.64992	0.062189	Y42H9B.1	col-115 /// WBGene00000689	COLlagen /// locus:col-115
172950_at	1.64936	0.045933	ZK430.8	mlt-7 /// WBGene00022743	MoLTing defective /// locus:mlt-7
191210_at	1.64935	0.005848	F58G4.6	str-146 /// WBGene00006193	Seven TM Receptor /// locus:str-146
176079_at	1.64615	0.001873	Y41D4B.18	WBGene00021520 /// Y41D4B.18	status:Confirmed /// hypothetical protein
187829_s_at	1.64474	0.004222	F55C12.7	tag-234 /// WBGene00018874	Temporarily Assigned Gene name /// locus:tag-234
180642_at	1.64347	0.040405	F53A9.2	F53A9.2 /// WBGene00018725	hypothetical protein /// status:Confirmed
187503_at	1.64244	0.011244	C14B9.3	C14B9.3 /// WBGene00015753	hypothetical protein /// status:Confirmed
187780_at	1.64101	0.000707	W07B8.3	W07B8.3 /// WBGene00021071	hypothetical protein /// status:Partially_confirmed
182787_s_at	1.64016	0.031107	Y69H2.3	Y69H2.3	hypothetical protein
187901_s_at	1.63988	0.16268	ZC13.4	mab-7 /// WBGene00003104	Male ABnormal /// locus:mab-7
172159_x_at	1.63909	0.000158	F41E7.4	fip-5 /// WBGene00009620	Fungus-Induced Protein /// locus:fip-5
183187_at	1.63756	0.002323	K10D11.1	dod-17 /// WBGene00010745	Downstream Of DAF-16 (regulated by DAF-16) /// locus:dod-17
185565_at	1.63742	0.012997	F55E10.7	F55E10.7 /// WBGene00018886	hypothetical protein /// status:Partially_confirmed
177833_s_at	1.63658	0.001408	F19B2.5	F19B2.5 /// WBGene00008944	hypothetical protein /// status:Confirmed
175268_at	1.63577	0.014414	T09B9.1	esterase /// WBGene00011642	hypothetical protein /// esterase
191541_at	1.63552	0.013837	C54D10.1	cdr-2 /// WBGene00008296	CaDmium Responsive /// locus:cdr-2
182104_at	1.63301	0.21024	ZK1025.3	WBGene00014183 /// ZK1025.3	status:Confirmed /// hypothetical protein
181831_s_at	1.63242	0.008063	F54D5.15	F54D5.15	hypothetical protein
180471_at	1.6316	0.015528	Y17G7B.8	WBGene00012462 /// Y17G7B.8	status:Confirmed /// hypothetical protein
192304_s_at	1.63017	0.010434	T20F10.1	WBGene00007047 /// wts-1	locus:wts-1 /// WarTS (Drosophila) protein kinase homolog
185499_at	1.62978	0.044024	D1007.13	D1007.13	hypothetical protein
179695_at	1.62843	0.015599	F35E12.5	F35E12.5 /// WBGene00009429	hypothetical protein /// status:Partially_confirmed
191295_at	1.62833	0.061901	E03H4.8	E03H4.8 /// WBGene00008476	hypothetical protein /// beta' coatomer protein like
189608_at	1.62688	0.041007	F46F2.2	kin-20	protein KINase
173767_s_at	1.62635	0.004361	C15A11.5 /// C15A11.6	col-62 /// col-7 /// WBGene00000596 /// WBGene00000638	COLlagen /// COLlagen /// locus:col-7 /// locus:col-62
188749_s_at	1.62315	0.054591	T07C4.1	umps-1 /// WBGene00011559	Uridine MonoPhosphate Synthetase /// locus:umps-1
175498_at	1.62315	0.002263	Y43E12A.2	WBGene00012794 /// Y43E12A.2	status:Confirmed /// hypothetical protein
185815_at	1.623	0.030747	K10F12.4	gsto-3	Glutathione S-Transferase, Omega class
177747_at	1.62257	0.026978	F58G6.2 /// F58G6.9	F58G6.9 /// srm-3 /// WBGene00010273	hypothetical protein /// Serpentine Receptor, class M /// locus:srm-3
193844_at	1.62248	0.088962	C34D1.5	zip-5	bZIP transcription factor family
188420_at	1.62233	0.07257	ZK512.3	ced-11 /// WBGene00000425	CEll Death abnormality /// locus:ced-11
177161_at	1.62188	0.027028	R11.2	R11.2 /// WBGene00011227	hypothetical protein /// status:Partially_confirmed
184620_at	1.61859	0.03411	F10E7.10	cutl-5 /// WBGene00017351	CUTiclin-Like /// locus:cutl-5
184254_at	1.61672	0.13663	C46H11.7	C46H11.7 /// WBGene00016731	hypothetical protein /// status:Partially_confirmed
172443_x_at	1.61663	0.013286	Y73F8A.8 /// Y73F8A.9	pqn-91 /// WBGene00004170 /// WBGene00004171	Prion-like-(Q/N-rich)-domain-bearing protein /// locus:pqn-90 /// locus:pqn-91
185504_at	1.61571	0.023312	F23H11.6	F23H11.6 /// WBGene00017761	hypothetical protein /// status:Partially_confirmed
176786_at	1.61458	0.03162	F14H12.3	F14H12.3 /// WBGene00017471	hypothetical protein /// status:Confirmed
184396_at	1.61287	0.004022	C46H11.2	C46H11.2 /// WBGene00016728	hypothetical protein /// status:Partially_confirmed
193153_s_at	1.6122	0.012275	T04H1.4	rad-50	RADiation sensitivity abnormal/yeast RAD-related
181791_at	1.60917	0.007634	T06A1.5	T06A1.5 /// WBGene00020280	hypothetical protein /// status:Partially_confirmed
175114_s_at	1.60794	0.01282	F08F3.4	F08F3.4 /// WBGene00017262	hypothetical protein /// status:Confirmed
189883_at	1.60586	0.000379	F53H8.3	F53H8.3 /// WBGene00018779	hypothetical protein /// glucose transporter
183876_at	1.60439	0.048302	C07G3.2	C07G3.2 /// WBGene00015574	hypothetical protein /// status:Partially_confirmed
172220_x_at	1.60151	0.076669	C37A5.2 /// C37A5.4	fipr-23 /// WBGene00007989 /// WBGene00007990	FIP (Fungus-Induced Protein) Related /// locus:fipr-22 /// locus:fipr-23
184295_at	1.60128	0.019967	Y37H2A.14	WBGene00045416 /// Y37H2A.14	status:Confirmed /// hypothetical protein
174406_at	1.60071	0.072747	F13B10.1	tir-1	TIR (Toll and Interleukin 1 Receptor) domain protein
184860_at	1.5943	0.031323	C40A11.8	C40A11.8 /// WBGene00016551	hypothetical protein /// status:Partially_confirmed
177481_at	1.59235	0.018908	F42G4.5	F42G4.5	hypothetical protein
176230_at	1.59021	0.070431	Y71H2AM.16	WBGene00022181 /// Y71H2AM.16	locus:pho-9 /// hypothetical protein
181223_at	1.58703	0.021214	C34D4.9	nas-8 /// WBGene00003527	Nematode AStacin protease /// locus:nas-8
178773_at	1.58675	0.057283	T13F3.6	T13F3.6 /// WBGene00011753	hypothetical protein /// status:Confirmed
175294_s_at	1.58614	0.15377	T17H7.7	T17H7.7 /// WBGene00020551	hypothetical protein /// status:Partially_confirmed
171805_x_at	1.58518	0.014451	---	hil-3	Histone H1.3
186531_at	1.58445	0.000442	Y37E11B.7	WBGene00021379 /// Y37E11B.7	status:Confirmed /// hypothetical protein
190195_at	1.58323	0.002329	C07A4.2	C07A4.2 /// WBGene00007397	hypothetical protein /// extracellular protein
175726_s_at	1.58316	0.040947	H01A20.1	nhr-3 /// WBGene00003602	Nuclear Hormone Receptor family /// locus:nhr-3
191786_at	1.58189	0.023	R07B1.2	lec-7 /// WBGene00002270	gaLECtin /// locus:lec-7
181111_at	1.58171	0.012262	C24G6.7	grl-1 /// WBGene00001710	GRound-Like (grd related) /// locus:grl-1
190214_at	1.5811	0.034674	C27A12.2	C27A12.2 /// WBGene00016154	hypothetical protein /// zinc finger protein
190092_at	1.57918	0.001153	F07C3.7	aat-2 /// WBGene00000003	Amino Acid Transporter /// locus:aat-2
189485_at	1.57883	0.025337	B0213.14	cyp-34A8 /// WBGene00015043	CYtochrome P450 family /// locus:cyp-34A8
192359_s_at	1.57865	0.003688	K08E7.7	cul-6 /// WBGene00000841	CULlin /// locus:cul-6
185795_at	1.5761	0.20136	C14C11.8	pqn-13	Prion-like-(Q/N-rich)-domain-bearing protein
192365_s_at	1.57532	0.053791	C18E9.7	C18E9.7 /// WBGene00007687	hypothetical protein /// protein-tyrosine phosphatase like
176031_s_at	1.5749	0.012546	F41G4.5 /// ZC15.1	F41G4.5 /// WBGene00013830 /// WBGene00018309 /// ZC15.1	hypothetical protein /// status:Predicted /// status:Partially_confirmed /// hypothetical protein
179226_at	1.57484	0.062624	C06B3.7	C06B3.7 /// WBGene00007366	hypothetical protein /// status:Partially_confirmed
178068_s_at	1.57413	0.070117	C34E7.4	C34E7.4 /// WBGene00007934	hypothetical protein /// status:Confirmed
189616_at	1.57059	0.11843	F25G6.7	F25G6.7	hypothetical protein
174784_at	1.57051	0.038088	F56B6.2	rgs-7	Regulator of G protein Signaling
192294_s_at	1.57012	0.009126	C25D7.3	sdc-3 /// WBGene00004747	Sex determination and Dosage Compensation defect /// locus:sdc-3
180810_at	1.56873	0.030981	R10D12.9	R10D12.9 /// WBGene00011190	hypothetical protein /// status:Confirmed
185854_s_at	1.56772	0.010509	C30F12.1	C30F12.1 /// WBGene00016260	hypothetical protein /// status:Partially_confirmed
178330_at	1.56696	0.050282	C54C8.2	C54C8.2 /// WBGene00008290	hypothetical protein /// status:Partially_confirmed
189627_at	1.56605	0.018541	Y59C2A.1	carboxypeptidase /// WBGene00021984	hypothetical protein /// carboxypeptidase
183018_at	1.56524	0.008709	F16B4.7	F16B4.7 /// WBGene00017509	hypothetical protein /// status:Confirmed
176166_s_at	1.56341	0.003317	Y119D3B.4 /// Y119D3B.6	fbxa-77 /// WBGene00022482 /// WBGene00022484	F-box A protein /// locus:fbxa-208 /// locus:fbxa-77
172667_x_at	1.56193	0.033327	W01B11.5	pqn-72	Prion-like-(Q/N-rich)-domain-bearing protein
178577_at	1.5595	0.008325	C49F8.1	C49F8.1 /// WBGene00008213	hypothetical protein /// status:Partially_confirmed
187736_s_at	1.55949	0.00627	T03F1.6	T03F1.6	hypothetical protein
175662_at	1.55871	0.036009	M163.3	his-24 /// WBGene00001898	HIStone /// locus:his-24
189190_s_at	1.55825	0.026852	R03D7.2	R03D7.2 /// WBGene00010989	hypothetical protein /// helicase domain
183838_s_at	1.55574	0.051968	W06D12.5	twk-33 /// WBGene00006685	TWiK family of potassium channels /// locus:twk-33
185041_at	1.55277	0.0553	---	---	---
182352_at	1.5518	0.006864	W07E6.3	W07E6.3 /// WBGene00021075	hypothetical protein /// status:Partially_confirmed
192885_s_at	1.55116	0.027073	F53E4.1	F53E4.1	hypothetical protein
182563_at	1.55107	0.031701	R03A10.5	R03A10.5 /// WBGene00010985	hypothetical protein /// status:Partially_confirmed
194230_x_at	1.55092	0.004529	Y41C4A.16	col-95 /// WBGene00000670	COLlagen /// locus:col-95
180837_at	1.54905	0.014738	T08A9.11 /// T08A9.2	T08A9.11 /// ttr-30 /// WBGene00020335	hypothetical protein /// TransThyretin-Related family domain /// locus:ttr-30
177581_at	1.5488	0.16334	F45G2.5	bli-5 /// WBGene00000255	BLIstered cuticle /// locus:bli-5
172035_x_at	1.54701	0.091808	C06C6.5	nhr-50	Nuclear Hormone Receptor family
188360_at	1.54628	0.004118	F55H2.6	clu-1 /// WBGene00000550	yeast CLU (mitochondrial clustering) related /// locus:clu-1
190121_s_at	1.54539	0.010581	T25B6.2	T25B6.2 /// WBGene00020788	hypothetical protein /// zinc metalloprotease
178811_s_at	1.54485	0.00088	R10E8.1	R10E8.1 /// WBGene00011207	hypothetical protein /// status:Partially_confirmed
186383_at	1.54484	0.046302	T19D12.4	T19D12.4	hypothetical protein
178571_s_at	1.54354	0.063599	C37A5.2 /// C37A5.4	fipr-22 /// fipr-23 /// WBGene00007989 /// WBGene00007990	FIP (Fungus-Induced Protein) Related /// FIP (Fungus-Induced Protein) Related /// locus:fipr-22 /// locus:fipr-23
178138_at	1.54164	0.028241	F38B7.2	F38B7.2	hypothetical protein
173873_at	1.54146	0.044646	F53E4.1	F53E4.1	hypothetical protein
180727_at	1.54106	0.01504	F49F1.5	F49F1.5 /// WBGene00018645	hypothetical protein /// status:Confirmed
187141_at	1.54091	0.000285	F57B9.5	byn-1 /// WBGene00000276	mammalian BYstiN (adhesion protein) related /// locus:byn-1
177298_at	1.53998	0.048065	M163.1	M163.1 /// WBGene00010935	hypothetical protein /// status:Confirmed
183120_at	1.53979	0.17652	C06G1.1	C06G1.1	hypothetical protein
189630_s_at	1.53848	0.051538	Y75B8A.3	Carboxylesterases /// WBGene00013540	hypothetical protein /// Carboxylesterases
172703_x_at	1.53672	0.091757	F57B1.4	col-160 /// WBGene00000733	COLlagen /// locus:col-160
187150_at	1.53623	0.019008	Y113G7B.12	WBGene00013762 /// Y113G7B.12	status:Partially_confirmed /// hypothetical protein
184947_s_at	1.53563	0.001036	ZC84.3	WBGene00013847 /// ZC84.3	status:Partially_confirmed /// hypothetical protein
180200_at	1.5351	0.01904	T13C2.2	T13C2.2 /// WBGene00020478	hypothetical protein /// status:Confirmed
185273_at	1.53488	0.007402	E02C12.8	E02C12.8	hypothetical protein
185690_at	1.53342	0.021896	C25E10.8	C25E10.8 /// WBGene00016097	hypothetical protein /// status:Confirmed
187849_at	1.53326	0.010182	F55A12.9	pqn-44	Prion-like-(Q/N-rich)-domain-bearing protein
183867_at	1.53286	0.031502	C45E5.4	C45E5.4 /// WBGene00016667	hypothetical protein /// status:Confirmed
186966_at	1.53142	0.08953	Y39A3CR.6	hlh-33 /// WBGene00021446	Helix Loop Helix /// locus:hlh-33
188908_s_at	1.53119	0.016547	F56H11.1	fibrulin-1D	hypothetical protein
190834_at	1.5304	0.058172	C05E11.4	amt-1 /// WBGene00000133	AMmonium Transporter homolog /// locus:amt-1
172427_x_at	1.52912	0.056664	B0213.3	nlp-28 /// WBGene00003766	Neuropeptide-Like Protein /// locus:nlp-28
173639_at	1.52771	0.15633	C34E7.4	C34E7.4 /// WBGene00007934	hypothetical protein /// status:Confirmed
173661_s_at	1.5272	0.066257	C54G7.3	lgx-1	Lin-12 and Glp-1 X-hybridizing
175677_s_at	1.52633	0.001551	---	lin-41	LIN-41A (lin-41A)
176301_at	1.52555	0.002534	Y71G12B.26	WBGene00022161 /// Y71G12B.26	status:Partially_confirmed /// hypothetical protein
187193_at	1.52483	0.018514	T05H10.4	T05H10.4	hypothetical protein
173238_s_at	1.52176	0.017056	K11D12.4	cpt-4 /// WBGene00019644	Carnitine Palmitoyl Transferase /// locus:cpt-4
179688_at	1.52171	0.000184	T13B5.5	lips-11 /// WBGene00020472	LIPaSe related /// locus:lips-11
180823_at	1.52106	0.017824	Y43F8B.9	WBGene00012819 /// Y43F8B.9	status:Confirmed /// hypothetical protein
176874_at	1.52065	0.018916	C30F8.4	kin-32	protein KINase
188608_at	1.51951	0.049374	T05H4.7	chitinase /// WBGene00020270	hypothetical protein /// chitinase
189338_at	1.51817	0.005833	ZK892.1	lec-3	gaLECtin
177693_at	1.51709	0.011212	R03G8.3	R03G8.3 /// WBGene00010998	hypothetical protein /// status:Partially_confirmed
184220_at	1.51701	0.24879	C56C10.4	C56C10.4 /// WBGene00016962	hypothetical protein /// status:Confirmed
173756_at	1.51684	0.066826	T27E4.7	T27E4.7 /// WBGene00020865	hypothetical protein /// status:Confirmed
180662_at	1.51682	0.035752	C54E4.4	C54E4.4 /// WBGene00016919	hypothetical protein /// status:Partially_confirmed
181441_s_at	1.5162	0.049377	T01D1.3	T01D1.3 /// WBGene00020148	hypothetical protein /// status:Confirmed
172388_x_at	1.51583	0.00516	B0213.2	nlp-27 /// WBGene00003765	Neuropeptide-Like Protein /// locus:nlp-27
189736_s_at	1.515	0.024028	K11D12.4	cpt-4 /// WBGene00019644	Carnitine Palmitoyl Transferase /// locus:cpt-4
187710_at	1.5148	0.072594	C17E7.13	C17E7.13 /// WBGene00015906	hypothetical protein /// status:Partially_confirmed
183361_at	1.51453	0.10769	K01D12.8	K01D12.8 /// WBGene00010467	hypothetical protein /// status:Confirmed
193439_at	1.5145	0.013962	Y70D2A.1	WBGene00013496 /// Y70D2A.1	7 transmembrane receptor (rhodopsin family) /// hypothetical protein
173980_at	1.51436	0.026852	C34F6.9	C34F6.9 /// WBGene00007943	hypothetical protein /// Ubiquitin carboxyl-terminal hydrolases family 2
184236_at	1.51348	0.006008	T24C12.4	T24C12.4 /// WBGene00020766	hypothetical protein /// status:Partially_confirmed
185348_at	1.51326	0.00239	Y75B8A.29	WBGene00013560 /// Y75B8A.29	status:Confirmed /// hypothetical protein
185356_at	1.51251	0.075756	F35D11.2	pqn-35	Prion-like-(Q/N-rich)-domain-bearing protein
179118_at	1.50939	0.046627	C25D7.4	fbxa-82	F-box A protein
182962_at	1.50704	0.040552	F40H3.2	F40H3.2 /// WBGene00018250	hypothetical protein /// status:Confirmed
185328_at	1.50667	0.00118	C10H11.4	ugt-28 /// WBGene00015693	UDP-GlucuronosylTransferase /// locus:ugt-28
183765_s_at	1.50618	0.021976	F34D10.4	F34D10.4 /// WBGene00009374	hypothetical protein /// status:Partially_confirmed
189971_at	1.50557	0.19182	F01G10.3	ech-9 /// WBGene00001158	Enoyl-CoA Hydratase /// locus:ech-9
181954_at	1.50501	0.002208	K08A2.1	K08A2.1 /// WBGene00019511	hypothetical protein /// status:Confirmed
188156_at	1.50496	0.065422	C52A10.1	carboxylesterase /// WBGene00016862	hypothetical protein /// carboxylesterase
184207_at	1.50391	0.001101	Y17G7B.11	WBGene00012464 /// Y17G7B.11	status:Partially_confirmed /// hypothetical protein
184106_at	1.50379	0.14337	M03F8.1	M03F8.1 /// WBGene00019761	hypothetical protein /// status:Partially_confirmed
176044_at	1.50331	0.012893	Y41D4B.16	WBGene00021518 /// Y41D4B.16	status:Confirmed /// hypothetical protein
189423_s_at	1.5026	0.019037	Y41C4A.4	crh-1	CREB Homolog
178357_at	1.50193	0.006532	ZK520.2	sid-2 /// WBGene00004796	Systemic RNA Interference Defective /// locus:sid-2
192780_at	1.5016	0.03443	W05B10.4	W05B10.4 /// WBGene00012279	hypothetical protein /// Ras association (RalGDS/AF-6) domain
193677_at	1.50127	0.16199	F32D8.7	F32D8.7	hypothetical protein
182723_at	1.50118	0.041265	E04F6.6	E04F6.6 /// WBGene00017126	hypothetical protein /// status:Confirmed
180648_at	1.50004	0.063104	T20D4.5	T20D4.5 /// WBGene00020611	hypothetical protein /// status:Partially_confirmed
194060_s_at	1.49976	0.021819	T01D3.6	T01D3.6	hypothetical protein
178774_s_at	1.49968	0.15191	T13F3.6	T13F3.6 /// WBGene00011753	hypothetical protein /// status:Confirmed
192108_at	1.49965	0.11986	C54G10.4	C54G10.4	hypothetical protein
188863_s_at	1.49952	0.012363	ZK792.4	ZK792.4	hypothetical protein
180190_at	1.49625	0.004725	T24A11.3	toh-1 /// WBGene00006591	TOllisH (Tolloid and BMP-1 family) /// locus:toh-1
188781_at	1.49581	0.034529	K03C7.2	fkh-9	ForKHead transcription factor family
175776_s_at	1.49526	0.027194	F40F9.9	aqp-4 /// WBGene00000172	AQuaPorin or aquaglyceroporin related /// locus:aqp-4
172552_x_at	1.49524	0.008905	Y105C5A.3 /// Y105C5A.4 /// Y105C5A.5 /// Y105C5A.6 /// Y73F8A.8 /// Y73F8A.9	abu-5 /// pqn-76 /// pqn-78 /// pqn-79 /// pqn-90 /// pqn-91 /// WBGene00000028 /// WBGene00004158 /// WBGene00004159 /// WBGene00004160 /// WBGene00004170 /// WBGene00004171	Activated in Blocked Unfolded protein response /// Prion-like-(Q/N-rich)-domain-bearing protein /// Prion-like-(Q/N-rich)-domain-bearing protein /// Prion-like-(Q/N-rich)-domain-bearing protein /// Prion-like-(Q/N-rich)-domain-bearing protein /// Prion-like-(Q/N-rich)-domain-bearing protein /// locus:abu-5 /// locus:pqn-76 /// locus:pqn-78 /// locus:pqn-79 /// locus:pqn-90 /// locus:pqn-91
187069_at	1.49382	0.032379	Y57A10A.26	WBGene00013266 /// Y57A10A.26	status:Confirmed /// hypothetical protein
184208_at	1.49381	0.009592	Y17G7B.14	WBGene00012467 /// Y17G7B.14	status:Partially_confirmed /// hypothetical protein
174989_at	1.49377	0.017902	W06B11.2	puf-9 /// WBGene00004245	PUF (Pumilio/FBF) domain-containing /// locus:puf-9
174789_at	1.49333	0.009399	T09B4.5	T09B4.5	hypothetical protein
186299_at	1.49271	0.062607	H20E11.2	H20E11.2 /// WBGene00019214	hypothetical protein /// status:Partially_confirmed
176604_at	1.49123	0.007524	R13F6.3	srv-1 /// WBGene00005712	Serpentine Receptor, class V /// locus:srv-1
191827_at	1.49115	0.031455	C54D1.1	pgp-10 /// WBGene00004004	P-GlycoProtein related /// locus:pgp-10
193321_at	1.49071	0.007352	R04E5.10	ifd-1	Intermediate Filament, D
190225_s_at	1.4906	0.026857	M163.3	his-24 /// WBGene00001898	HIStone /// locus:his-24
191002_at	1.48774	0.020133	T05A7.7	T05A7.7 /// WBGene00020224	hypothetical protein /// status:Partially_confirmed
186084_s_at	1.48746	0.007189	T07C12.11	T07C12.11 /// WBGene00011575	hypothetical protein /// status:Partially_confirmed
175670_s_at	1.4866	0.00435	Y38F1A.5	cyd-1 /// WBGene00000870	CYclin D /// locus:cyd-1
191917_at	1.48644	0.037238	T28F3.4	T28F3.4	hypothetical protein
188133_at	1.48612	0.016956	K07A3.2	ptr-12	PaTched Related family
173312_s_at	1.486	0.009267	K08A2.1	K08A2.1 /// WBGene00019511	hypothetical protein /// status:Confirmed
192158_at	1.48508	0.012208	F56B6.2	rgs-7	Regulator of G protein Signaling
176314_at	1.48464	0.011845	Y50D4B.6	WBGene00021745 /// Y50D4B.6	status:Confirmed /// hypothetical protein
180858_at	1.48315	0.011251	T09B4.5	T09B4.5	hypothetical protein
188307_at	1.48243	0.15164	Y53F4B.28	ptr-20 /// WBGene00004234	PaTched Related family /// locus:ptr-20
179344_at	1.48198	0.001462	F38H4.3	F38H4.3 /// WBGene00009547	hypothetical protein /// status:Partially_confirmed
191652_at	1.48186	0.009203	F22B8.6	F22B8.6 /// WBGene00009048	hypothetical protein /// locus:cth-1
186758_at	1.48064	0.0456	Y39A3CR.5	WBGene00021445 /// Y39A3CR.5	status:Confirmed /// hypothetical protein
184002_at	1.48042	0.024195	C09F12.1	clc-1 /// WBGene00000522	CLaudin-like in Caenorhabditis /// locus:clc-1
185864_at	1.48028	0.006457	K11D12.3	srr-4	Serpentine Receptor, class R
187284_at	1.47901	0.021855	C34C12.7	C34C12.7 /// WBGene00007926	hypothetical protein /// status:Confirmed
192516_at	1.4786	0.082263	F31F6.6	nac-1 /// WBGene00003517	NADC (Na+-coupled dicarboxylate transporter) family /// locus:nac-1
189420_at	1.47685	0.009524	T13C5.1	daf-9	abnormal DAuer Formation
193822_at	1.47677	0.021838	T19D12.1	T19D12.1 /// WBGene00020576	hypothetical protein /// A. faecalis PHB depolymerase; zinc finger protein 40
183749_at	1.47635	0.025826	C41H7.3	C41H7.3 /// WBGene00016573	hypothetical protein /// status:Partially_confirmed
177113_at	1.47634	0.14045	DY3.5	pqn-26 /// WBGene00004115	Prion-like-(Q/N-rich)-domain-bearing protein /// locus:pqn-26
189178_at	1.47632	0.005223	F44G3.2	F44G3.2 /// WBGene00009706	hypothetical protein /// arginine kinase
191543_at	1.47586	0.001705	C04G6.5	C04G6.5 /// WBGene00015455	hypothetical protein /// salt-stress induced peptide
190306_s_at	1.47517	0.002197	C29F3.2	WBGene00006954 /// wrt-8	locus:wrt-8 /// WaRThog (hedgehog-like family)
193834_at	1.47455	0.018133	T13B5.1	snf-3 /// WBGene00004902	Sodium:Neurotransmitter symporter Family /// locus:snf-3
183360_s_at	1.47443	0.013837	T28F2.4	T28F2.4	hypothetical protein
187097_at	1.47287	0.0163	Y57A10A.14	WBGene00013257 /// Y57A10A.14	status:Confirmed /// hypothetical protein
179056_s_at	1.47212	0.008144	F52A8.3	F52A8.3	hypothetical protein
186260_at	1.47177	0.030536	Y40C5A.1	WBGene00021495 /// Y40C5A.1	status:Confirmed /// hypothetical protein
173757_s_at	1.4715	0.10183	T27E4.7	T27E4.7 /// WBGene00020865	hypothetical protein /// status:Confirmed
173154_s_at	1.47045	0.011815	T26F2.2	T26F2.2 /// WBGene00012058	hypothetical protein /// status:Partially_confirmed
187156_at	1.46954	0.000359	Y45G12C.1	WBGene00021565 /// Y45G12C.1	status:Partially_confirmed /// hypothetical protein
180192_at	1.46949	0.001267	C49G7.5	C49G7.5 /// WBGene00016783	hypothetical protein /// status:Partially_confirmed
193228_at	1.46653	0.012179	C40H5.4	lact-7 /// WBGene00008047	beta-LACTamase domain containing /// locus:lact-7
178041_at	1.46535	0.007135	F16C3.2	F16C3.2 /// WBGene00008886	hypothetical protein /// status:Confirmed
193542_at	1.46459	0.024218	T06C12.7	nhr-84 /// WBGene00003674	Nuclear Hormone Receptor family /// locus:nhr-84
183371_at	1.46391	0.11314	F58E2.3	F58E2.3 /// WBGene00019047	hypothetical protein /// status:Partially_confirmed
178058_at	1.4638	0.047494	F10F2.9	pqn-29 /// WBGene00004118	Prion-like-(Q/N-rich)-domain-bearing protein /// locus:pqn-29
181767_at	1.46373	0.001854	Y48C3A.5	Y48C3A.5	hypothetical protein
174643_at	1.46348	0.019063	C34E11.2	C34E11.2 /// WBGene00007935	hypothetical protein /// status:Partially_confirmed
187341_s_at	1.4629	0.007356	B0280.9	B0280.9 /// WBGene00015104	hypothetical protein /// status:Confirmed
178344_at	1.46287	0.003292	C40H5.4	C40H5.3	hypothetical protein
184438_at	1.46214	0.007763	T20D4.11	T20D4.11 /// WBGene00020617	hypothetical protein /// status:Partially_confirmed
185465_at	1.46117	0.057286	C14C11.4	C14C11.4 /// WBGene00015768	hypothetical protein /// status:Confirmed
179909_at	1.46112	0.003038	F36G9.12	oac-20 /// WBGene00009488	O-ACyltransferase homolog /// locus:oac-20
193510_s_at	1.46083	0.051882	C06C6.5	nhr-50	Nuclear Hormone Receptor family
178755_s_at	1.46076	0.000353	C25F9.5	C25F9.5 /// WBGene00007725	hypothetical protein /// status:Partially_confirmed
190295_at	1.46023	0.039111	T23D8.2	tsp-7 /// WBGene00006633	TetraSPanin family /// locus:tsp-7
180627_at	1.45956	0.10295	K04F1.9	K04F1.9 /// WBGene00019388	hypothetical protein /// status:Confirmed
184003_s_at	1.45951	0.006578	C09F12.1	clc-1 /// WBGene00000522	CLaudin-like in Caenorhabditis /// locus:clc-1
183883_at	1.45931	0.064959	B0222.5	B0222.5 /// WBGene00015056	hypothetical protein /// status:Partially_confirmed
173402_s_at	1.45928	0.045222	T07C4.5	ttr-15 /// WBGene00011561	TransThyretin-Related family domain /// locus:ttr-15
172821_x_at	1.45837	0.019851	F52B11.4	col-133 /// WBGene00000707	COLlagen /// locus:col-133
179107_s_at	1.45668	0.053513	F54D5.5	F54D5.5	hypothetical protein
176691_at	1.45582	0.023677	C45B2.1	C45B2.1 /// WBGene00016658	hypothetical protein /// status:Confirmed
181099_at	1.45543	0.005599	F54C1.1	F54C1.1 /// WBGene00018789	hypothetical protein /// status:Partially_confirmed
180883_at	1.45503	0.18302	Y42A5A.3	WBGene00012778 /// Y42A5A.3	status:Confirmed /// hypothetical protein
192333_at	1.4549	0.005701	F40F8.7	pqm-1 /// WBGene00004096	ParaQuat (Methylviologen) responsive /// locus:pqm-1
176104_at	1.4544	0.041779	Y41D4B.17	WBGene00021519 /// Y41D4B.17	status:Confirmed /// hypothetical protein
179686_at	1.45418	0.19328	C38C6.6	tag-297 /// WBGene00007999	Temporarily Assigned Gene name /// locus:tag-297
187523_s_at	1.45403	0.019674	H06H21.10	tat-2	Transbilayer Amphipath Transporters (subfamily IV P-type ATPase)
189812_s_at	1.45283	0.060181	K02D7.3	col-101 /// WBGene00000675	COLlagen /// locus:col-101
186941_at	1.45273	0.028255	F54H5.4	mua-1	MUscle Attachment abnormal
192656_s_at	1.45262	0.037676	K10G9.1	K10G9.1 /// WBGene00010755	hypothetical protein /// sodium/phosphate transporter protein
192636_at	1.45242	0.046441	F37H8.3	F37H8.3	hypothetical protein
177487_at	1.45136	0.015638	C29F3.7	C29F3.7	hypothetical protein
193903_at	1.44988	0.051121	C47A10.1	pgp-9 /// WBGene00004003	P-GlycoProtein related /// locus:pgp-9
178588_s_at	1.44961	0.004448	B0019.1	amx-2 /// WBGene00000138	AMine oXidase family /// locus:amx-2
193933_at	1.44912	0.025963	F45G2.2	F45G2.2	hypothetical protein
187000_s_at	1.44874	0.008739	Y57A10A.27	WBGene00013267 /// Y57A10A.27	status:Confirmed /// hypothetical protein
193792_s_at	1.44872	0.00706	C12D8.11	rop-1 /// WBGene00004405	RO (Ro) ribonucleoProtein family /// locus:rop-1
177167_at	1.44861	0.023153	Y38C1AA.9	WBGene00021400 /// Y38C1AA.9	status:Confirmed /// hypothetical protein
189545_s_at	1.44826	0.010813	F41F3.4	col-139 /// WBGene00000712	COLlagen /// locus:col-139
175470_at	1.44809	0.059568	F41B4.1	F41B4.1 /// WBGene00018257	hypothetical protein /// status:Confirmed
184461_s_at	1.44697	0.0541	---	---	---
174602_at	1.44681	0.037851	Y66D12A.12	WBGene00013438 /// Y66D12A.12	status:Confirmed /// hypothetical protein
191382_at	1.44662	0.040037	F35E8.8	gst-38 /// WBGene00001786	Glutathione S-Transferase /// locus:gst-38
192528_at	1.44641	0.020984	C35A5.3	C35A5.3 /// WBGene00007947	hypothetical protein /// sodium/phosphate transport protein
192735_s_at	1.44606	0.009399	Y47D3B.7	sbp-1 /// WBGene00004735	Sterol regulatory element Binding Protein /// locus:sbp-1
177658_at	1.44605	0.00077	F46C3.2	F46C3.2 /// WBGene00009777	hypothetical protein /// status:Partially_confirmed
174930_at	1.44594	0.043803	K05B2.5	pes-22	Patterned Expression Site
187743_at	1.44455	0.007634	Y57A10A.30	ife-5 /// WBGene00002063	Initiation Factor 4E (eIF4E) family /// locus:ife-5
183859_at	1.44453	0.014268	F13H10.1	F13H10.1 /// WBGene00008773	hypothetical protein /// status:Partially_confirmed
192451_s_at	1.44415	0.021757	F21G4.1	F21G4.1 /// WBGene00009023	hypothetical protein /// Rat prostoglandin transporter like
192953_s_at	1.44401	0.006525	C06G8.2	opt-1 /// WBGene00003876	OligoPeptide Transporter /// locus:pept-2
175322_at	1.44333	0.070474	---	---	---
191747_s_at	1.44273	0.022833	W05E10.1	W05E10.1 /// WBGene00012280	hypothetical protein /// multidrug resistance protein
180664_s_at	1.44237	0.30152	ZK180.6	WBGene00022680 /// ZK180.6	status:Partially_confirmed /// hypothetical protein
176025_at	1.44195	0.002396	D2007.1	D2007.1 /// WBGene00017041	hypothetical protein /// status:Confirmed
174178_at	1.44183	0.23706	C14C11.8	pqn-13	Prion-like-(Q/N-rich)-domain-bearing protein
188946_at	1.44182	0.0417	T24H10.7	2010-06-01	JUN transcription factor homolog
190828_at	1.44126	0.034881	T04H1.3	ttr-22 /// WBGene00011450	TransThyretin-Related family domain /// locus:ttr-22
174806_at	1.44112	0.014018	H20J18.1	scd-1	Suppressor of Constitutive Dauer formation
186308_s_at	1.44107	0.008493	F42C5.10	F42C5.10 /// WBGene00018350	hypothetical protein /// status:Confirmed
177017_at	1.44047	0.056462	Y94H6A.5	Y94H6A.5	hypothetical protein
181325_s_at	1.44026	0.072791	C17B7.2 /// T28A11.2	C17B7.2 /// T28A11.2 /// WBGene00015876	hypothetical protein /// hypothetical protein /// status:Partially_confirmed
177903_s_at	1.44001	0.01929	F09B9.1	oac-14 /// WBGene00008602	O-ACyltransferase homolog /// locus:oac-14
193031_at	1.43999	0.02398	T07A5.3	T07A5.3 /// WBGene00011556	hypothetical protein /// sodium/phosphate transporter protein
190445_at	1.43983	0.018169	F01D4.8	F01D4.8 /// WBGene00008490	hypothetical protein /// cysteine synthase like
186413_at	1.43902	0.04691	H20E11.1	H20E11.1	hypothetical protein
186614_at	1.43877	0.01476	ZK795.3	WBGene00014083 /// ZK795.3	status:Confirmed /// hypothetical protein
187144_at	1.43582	0.018341	C41C4.6	ulp-4 /// WBGene00006739	Ubiquitin-Like Protease /// locus:ulp-4
184243_s_at	1.43534	0.003035	W01B11.3	nol-5 /// WBGene00020915	NucleOLar protein /// locus:nol-5
181666_at	1.43483	0.012446	F31D5.5	F31D5.5 /// WBGene00017948	hypothetical protein /// status:Partially_confirmed
188365_at	1.43476	0.057109	C39E9.3	col-131 /// WBGene00000705	COLlagen /// locus:col-131
179554_at	1.43393	0.019258	F44F4.1	F44F4.1 /// WBGene00009700	hypothetical protein /// status:Partially_confirmed
183676_s_at	1.43371	0.05967	F08F8.1 /// F08F8.5	numr-1 /// numr-2 /// WBGene00017267 /// WBGene00017270	NUclear localized Metal Responsive /// NUclear localized Metal Responsive /// locus:numr-2 /// locus:numr-1
192639_s_at	1.43341	0.004699	F28D1.1	F28D1.1 /// WBGene00009211	hypothetical protein /// Yeast hypothetical protein YER2 like
180733_at	1.4328	0.056806	F52H2.3	F52H2.3 /// WBGene00018715	hypothetical protein /// status:Confirmed
182339_at	1.4327	0.069445	K09H9.8	K09H9.8 /// WBGene00045387	hypothetical protein /// status:Confirmed
180604_at	1.4324	0.06649	ZC132.4	WBGene00022523 /// ZC132.4	status:Predicted /// hypothetical protein
189713_at	1.43184	0.014783	T28F2.8	col-51 /// WBGene00000628	COLlagen /// locus:col-51
178853_at	1.43126	0.027592	F30F8.5	F30F8.5	hypothetical protein
172659_x_at	1.43045	0.005922	T23F2.5	T23F2.5 /// WBGene00020738	hypothetical protein /// status:Confirmed
177392_at	1.43036	0.042383	F07H5.6	F07H5.6 /// WBGene00008557	hypothetical protein /// status:Partially_confirmed
172422_x_at	1.42995	0.062572	K10D6.2	K10D6.2	hypothetical protein
174661_s_at	1.42933	0.28768	T19A5.3	T19A5.3	hypothetical protein
185063_at	1.42775	0.010526	Y38H6C.11	fbxa-150 /// WBGene00012624	F-box A protein /// locus:fbxa-150
175106_at	1.42735	0.012121	F44E2.9	F44E2.9 /// WBGene00018422	hypothetical protein /// status:Confirmed
188275_at	1.42664	0.019509	C01H6.1	col-61 /// WBGene00000637	COLlagen /// locus:col-61
179028_at	1.42646	0.000582	C43F9.5	C43F9.5 /// WBGene00008073	hypothetical protein /// status:Partially_confirmed
192441_s_at	1.42552	0.01084	F13B10.1	tir-1	TIR (Toll and Interleukin 1 Receptor) domain protein
178199_s_at	1.42515	0.029751	F58B3.4	F58B3.4 /// WBGene00010231	hypothetical protein /// status:Confirmed
171735_x_at	1.42489	0.092102	T06E4.4	col-147 /// WBGene00000720	COLlagen /// locus:col-147
189583_at	1.42416	0.066985	C28A5.3	nex-3 /// WBGene00003590	anNEXin family /// locus:nex-3
182644_s_at	1.42389	0.028793	C41H7.5 /// C41H7.6	C41H7.5 /// C41H7.6 /// WBGene00016575 /// WBGene00016576	hypothetical protein /// hypothetical protein /// status:Partially_confirmed /// status:Confirmed
177146_at	1.42284	0.14573	Y73B6BL.25	WBGene00022246 /// Y73B6BL.25	locus:acp-7 /// hypothetical protein
179613_at	1.42276	0.04201	C50F4.8	C50F4.8 /// WBGene00008233	hypothetical protein /// status:Confirmed
188109_s_at	1.42267	0.03291	C25A1.8	clec-87 /// WBGene00007709	C-type LECtin /// locus:clec-87
172573_x_at	1.42253	0.044755	Y105C5A.3 /// Y105C5A.6	pqn-79 /// WBGene00004158 /// WBGene00004160	Prion-like-(Q/N-rich)-domain-bearing protein /// locus:pqn-76 /// locus:pqn-79
189598_s_at	1.42137	0.032605	ZC376.7	ZC376.7	hypothetical protein
181055_at	1.42054	0.23067	T19D7.3	T19D7.3 /// WBGene00020571	hypothetical protein /// status:Confirmed
187657_s_at	1.42028	0.075007	ZK546.14	ZK546.14	hypothetical protein
192268_at	1.41996	0.037407	C02F12.10 /// C02F12.5	C02F12.10 /// C02F12.5 /// WBGene00015355 /// WBGene00045215	hypothetical protein /// hypothetical protein /// homeobox; tissue factor pathway inhibitor /// status:Confirmed
194020_s_at	1.41985	0.13012	M176.7	kin-16 /// WBGene00002200	protein KINase /// locus:kin-16
182576_at	1.41978	0.032432	---	---	---
173680_at	1.41967	0.013495	T02C5.3	igcm-3	ImmunoGlobulin-like Cell adhesion Molecule family
174978_at	1.41932	0.008062	K03C7.2	fkh-9	ForKHead transcription factor family
178868_at	1.41909	0.032569	F53B2.3	eak-4 /// WBGene00009955	Enhancer of AKt-1 null /// locus:eak-4
179349_at	1.41891	0.019706	T04F8.8	T04F8.8	hypothetical protein
179566_s_at	1.41819	0.042596	M04C3.1	M04C3.1	hypothetical protein
193718_at	1.41755	0.047737	C15B12.7	cdf-1	Cation Diffusion Facilitator family
176010_at	1.41751	0.010852	K12H4.3	K12H4.3 /// WBGene00019678	hypothetical protein /// status:Confirmed
191434_at	1.4175	0.00886	T25B9.7	ugt-54 /// WBGene00012013	UDP-GlucuronosylTransferase /// locus:ugt-54
177406_at	1.41744	0.00694	K05C4.5	K05C4.5 /// WBGene00010582	hypothetical protein /// status:Partially_confirmed
188412_at	1.41742	0.002643	C42D4.2	esterase /// WBGene00016595	hypothetical protein /// esterase
191088_at	1.41707	0.003895	F29G9.4	fos-1	FOS (B-Zip transcription factor) homolog
184744_at	1.41695	0.089349	F28E10.2	F28E10.2 /// WBGene00017901	hypothetical protein /// status:Partially_confirmed
185777_s_at	1.41676	0.030703	Y53F4B.4	Y53F4B.4	hypothetical protein
175833_s_at	1.41659	0.010408	C48D5.1	nhr-6	Nuclear Hormone Receptor family
176360_at	1.41649	0.031893	R13A5.10	R13A5.10 /// WBGene00020052	hypothetical protein /// status:Partially_confirmed
191087_at	1.41576	0.044326	R11D1.9	R11D1.9 /// WBGene00011247	hypothetical protein /// Human NOF1 protein like
190706_at	1.41559	0.007758	F37F2.3	gst-25 /// WBGene00001773	Glutathione S-Transferase /// locus:gst-25
184720_at	1.41484	0.029184	ZK1127.4	WBGene00022851 /// ZK1127.4	status:Confirmed /// hypothetical protein
171905_x_at	1.41433	0.015695	K10D6.2	K10D6.2	hypothetical protein
190085_at	1.41414	0.027287	F54B11.2	col-44 /// WBGene00000621	COLlagen /// locus:col-44
179131_at	1.41388	0.11484	T08G5.3	T08G5.3	hypothetical protein
194201_x_at	1.41372	0.028251	Y39E4A.2	ttm-1	Toxin-regulated Target of p38MAPK
173473_s_at	1.4127	0.023765	C09G4.1	hyl-1 /// WBGene00002043	Homolog of Yeast Longevity gene /// locus:hyl-1
189486_at	1.41073	0.011983	F02D10.1	col-183 /// WBGene00000756	COLlagen /// locus:col-183
177290_at	1.41062	0.02927	ZK20.1	WBGene00013923 /// ZK20.1	status:Partially_confirmed /// hypothetical protein
190518_at	1.41022	0.08381	Y39E4B.4	tsp-3 /// WBGene00006629	TetraSPanin family /// locus:tsp-3
194121_s_at	1.41014	0.001304	C48D5.1	nhr-6	Nuclear Hormone Receptor family
172710_x_at	1.41005	0.035277	T06E4.6	col-146 /// WBGene00000719	COLlagen /// locus:col-146
181994_at	1.40891	0.019808	C41H7.6	C41H7.6 /// WBGene00016576	hypothetical protein /// status:Confirmed
177829_at	1.40878	0.095174	F14E5.5	lips-10 /// WBGene00008803	LIPaSe related /// locus:lips-10
187096_at	1.40864	0.068513	Y113G7B.14	WBGene00013763 /// Y113G7B.14	status:Partially_confirmed /// hypothetical protein
189473_at	1.40851	0.000448	Y39D8C.1	abt-4 /// WBGene00000022	ABC Transporter family /// locus:abt-4
173194_s_at	1.40788	0.1153	T28F2.4	T28F2.4	hypothetical protein
180483_at	1.40774	0.007491	W02D7.8	W02D7.8 /// WBGene00020943	hypothetical protein /// status:Partially_confirmed
187267_at	1.40718	0.017665	C56G2.1	C56G2.1	hypothetical protein
174995_s_at	1.40709	0.23736	C54A12.1	ptr-6 /// WBGene00004221	PaTched Related family /// locus:ptr-6
175366_at	1.4069	0.006839	---	---	---
188398_at	1.40685	0.003692	R08D7.7	R08D7.7 /// WBGene00011147	hypothetical protein /// Carbohydrate kinase
188240_at	1.40583	0.19145	C54A12.1	ptr-6 /// WBGene00004221	PaTched Related family /// locus:ptr-6
174863_at	1.40381	0.043754	C56G2.1	C56G2.1	hypothetical protein
173234_s_at	1.40364	0.007067	Y52B11A.10	WBGene00013129 /// Y52B11A.10	status:Partially_confirmed /// hypothetical protein
189050_at	1.40349	0.040285	R74.6	R74.6 /// WBGene00011280	hypothetical protein /// DOM34 protein
188343_at	1.40261	0.062014	B0218.2	amidase /// WBGene00015048	hypothetical protein /// locus:faah-2
174708_at	1.40249	0.004415	---	ulp-4 /// WBGene00006739	Ubiquitin-Like Protease /// locus:ulp-4
192924_s_at	1.4021	0.071492	K11C4.4	odc-1 /// WBGene00003844	Ornithine DeCarboxylase /// locus:odc-1
173092_at	1.40174	0.036994	F39D8.1	pqn-36	Prion-like-(Q/N-rich)-domain-bearing protein
177152_at	1.40156	0.014974	Y45G5AM.3	WBGene00021556 /// Y45G5AM.3	status:Partially_confirmed /// hypothetical protein
179856_at	1.40116	0.015332	F22E5.1	F22E5.1 /// WBGene00017703	hypothetical protein /// status:Partially_confirmed
175052_at	1.40114	0.001424	F55A12.9	pqn-44	Prion-like-(Q/N-rich)-domain-bearing protein
193876_at	1.40101	0.011528	B0412.2	daf-7 /// WBGene00000903	abnormal DAuer Formation /// locus:daf-7
193594_at	1.4008	0.058946	F18G5.3	gpa-12 /// WBGene00001674	G Protein, Alpha subunit /// locus:gpa-12
186385_at	1.40069	0.10867	T25F10.3	T25F10.3 /// WBGene00020806	hypothetical protein /// status:Confirmed
188960_s_at	1.40049	0.084408	C54G4.4	C54G4.4 /// WBGene00008314	hypothetical protein /// sushi repeats
181939_at	1.40025	0.017744	F35C11.4	F35C11.4 /// WBGene00009403	hypothetical protein /// status:Partially_confirmed
187886_at	1.40009	0.003239	C06E1.10	rha-2 /// WBGene00015525	RNA HelicAse /// locus:rha-2
192465_at	1.39917	0.009572	F09E8.5	scl-14 /// WBGene00008625	SCP-Like extracellular protein /// locus:scl-14
177296_at	1.39882	0.018979	BE10.4	BE10.4 /// WBGene00007212	hypothetical protein /// status:Confirmed
173662_at	1.39815	0.005673	T05E8.3	helicase /// WBGene00020263	hypothetical protein /// helicase
189651_s_at	1.39778	0.000859	C27F2.4	Methyltransferase /// WBGene00016166	hypothetical protein /// Methyltransferase
188331_s_at	1.39692	0.012216	C39E9.3	col-131 /// WBGene00000705	COLlagen /// locus:col-131
192288_at	1.39688	0.030535	K03A1.4	K03A1.4	hypothetical protein
188836_at	1.39671	0.021536	F56D5.3	F56D5.3 /// WBGene00010148	hypothetical protein /// NADH oxidase
190957_at	1.39592	0.026044	F37B1.4	gst-15 /// WBGene00001763	Glutathione S-Transferase /// locus:gst-15
181431_at	1.39509	0.017064	B0507.3	B0507.3	hypothetical protein
193963_s_at	1.39502	0.011273	F38A6.1	pha-4	defective PHArynx development
184159_at	1.39458	0.054565	T05E12.6	T05E12.6	hypothetical protein
183683_at	1.39427	0.088458	Y50E8A.3	oig-3 /// WBGene00003861	One IG domain /// locus:oig-3
180212_at	1.39423	0.13369	C44B7.6	C44B7.6	hypothetical protein
191294_at	1.3933	0.004748	ZC373.1	WBGene00013866 /// ZC373.1	cystathionine beta-synthase /// hypothetical protein
179214_at	1.39325	0.070908	F54B8.4	F54B8.4 /// WBGene00010019	hypothetical protein /// status:Partially_confirmed
191077_at	1.3932	0.017574	T10D4.8	sri-54 /// WBGene00005566	Serpentine Receptor, class I /// locus:sri-54
174684_s_at	1.39223	0.011468	H43E16.1 /// T19D12.1	H43E16.1 /// T19D12.1 /// WBGene00019273 /// WBGene00020576	hypothetical protein /// hypothetical protein /// status:Partially_confirmed /// A. faecalis PHB depolymerase; zinc finger protein 40
178877_at	1.39198	0.027418	F26D2.5	---	---
175632_at	1.39189	0.000208	C35C5.1	sdc-2 /// WBGene00004746	Sex determination and Dosage Compensation defect /// locus:sdc-2
173737_at	1.39113	0.028362	C01C10.3	acl-12 /// WBGene00015295	ACyLtransferase-like /// locus:acl-12
192009_at	1.39111	0.032094	E02H1.3	tag-124 /// WBGene00006473	Temporarily Assigned Gene name /// locus:tag-124
172709_x_at	1.39094	0.095863	T06E4.4	col-147 /// WBGene00000720	COLlagen /// locus:col-147
177585_at	1.39045	0.021259	F58A3.3	F58A3.3 /// WBGene00010223	hypothetical protein /// status:Partially_confirmed
193231_s_at	1.39026	0.004405	B0564.6 /// B0564.9	B0564.6 /// B0564.9 /// WBGene00007208	hypothetical protein /// hypothetical protein /// Leucine Rich Repeat (2 copies) (2 domains)
172975_at	1.38963	0.087121	R151.2	R151.2	hypothetical protein
192106_at	1.38921	0.12025	C34C6.3	C34C6.3 /// WBGene00007916	hypothetical protein /// EGF receptor/notch-like protein
189955_at	1.38818	0.012328	T02G5.4	T02G5.4 /// WBGene00020164	hypothetical protein /// acetly-CoA thiolase
175510_at	1.38814	0.031667	M163.1	M163.1 /// WBGene00010935	hypothetical protein /// status:Confirmed
172535_s_at	1.38772	0.009902	W03F9.2	W03F9.2	hypothetical protein
186328_at	1.38716	0.000866	F56D12.5	vig-1	VIG (Drosophila Vasa Intronic Gene) ortholog
177175_at	1.38647	0.002549	Y61A9LA.9	WBGene00022020 /// Y61A9LA.9	status:Partially_confirmed /// hypothetical protein
188904_s_at	1.38619	0.001512	F55F8.2	F55F8.2	hypothetical protein
182014_s_at	1.38552	0.0394	F27C1.6	F27C1.6 /// WBGene00017855	hypothetical protein /// status:Partially_confirmed
176851_at	1.38541	0.032389	Y40B10A.6	WBGene00021491 /// Y40B10A.6	status:Partially_confirmed /// hypothetical protein
175493_s_at	1.38534	0.023293	E04F6.6	E04F6.6 /// WBGene00017126	hypothetical protein /// status:Confirmed
189114_at	1.38471	0.000445	C34F11.3	C34F11.3	hypothetical protein
177680_at	1.38465	0.00544	ZK896.5	WBGene00014136 /// ZK896.5	status:Partially_confirmed /// hypothetical protein
183355_s_at	1.38456	0.00626	C05C12.3	gtl-1 /// WBGene00001795	Gon-Two Like (TRP subfamily) /// locus:gtl-1
174456_at	1.38423	0.12636	C06A8.9	glr-4 /// WBGene00001615	GLutamate Receptor family (AMPA) /// locus:glr-4
180690_at	1.38336	0.014297	F35E12.4	F35E12.4 /// WBGene00009428	hypothetical protein /// status:Partially_confirmed
193161_at	1.38335	0.004817	K01G5.5	K01G5.5 /// WBGene00010478	hypothetical protein /// centromere/microtubule binding protein
182403_at	1.38317	0.10064	ZK418.7	WBGene00022736 /// ZK418.7	status:Partially_confirmed /// hypothetical protein
186283_at	1.383	0.008562	F32E10.1	nol-10 /// WBGene00017989	NucleOLar protein /// locus:nol-10
182376_s_at	1.38292	0.002427	F53F4.11	F53F4.11 /// WBGene00009993	hypothetical protein /// status:Confirmed
193704_at	1.38197	0.025908	Y66H1A.4	WBGene00022046 /// Y66H1A.4	nucleolar protein required for pre-rRNA splicing /// hypothetical protein
172013_x_at	1.3813	0.0025	F57B9.5	byn-1 /// WBGene00000276	mammalian BYstiN (adhesion protein) related /// locus:byn-1
193052_at	1.38097	0.012761	Y53C12B.1	WBGene00013143 /// Y53C12B.1	WD domain, G-beta repeats (4 domains) /// hypothetical protein
189360_s_at	1.38072	0.002442	T04A8.6	ribonuleoprotein /// WBGene00011408	hypothetical protein /// ribonuleoprotein
180956_at	1.38051	0.005666	Y37H2C.1	WBGene00012573 /// Y37H2C.1	status:Partially_confirmed /// hypothetical protein
173837_s_at	1.37991	0.078372	D2023.1	D2023.1	hypothetical protein
189006_s_at	1.37972	0.000978	T01C3.7	fib-1 /// WBGene00001423	FIBrillarin family /// locus:fib-1
176886_at	1.37964	0.07074	Y23H5B.5	WBGene00021276 /// Y23H5B.5	status:Partially_confirmed /// hypothetical protein
188304_at	1.37923	0.008033	F47G4.7	smd-1 /// WBGene00004875	SAM Decarboxylase /// locus:smd-1
184650_at	1.37887	0.081438	C08E3.12	fbxa-160 /// WBGene00015604	F-box A protein /// locus:fbxa-160
173000_s_at	1.37885	0.036196	JC8.2	JC8.2 /// WBGene00010435	hypothetical protein /// status:Partially_confirmed
179698_at	1.37848	0.10386	F47B7.7	F47B7.7	hypothetical protein
186082_at	1.37826	0.041637	Y45F10D.7	WBGene00012887 /// Y45F10D.7	status:Partially_confirmed /// hypothetical protein
186469_at	1.37812	0.02106	C28C12.8	hlh-12 /// WBGene00001956	Helix Loop Helix /// locus:hlh-12
188787_at	1.3781	0.015065	C17G10.2	C17G10.2 /// WBGene00015916	hypothetical protein /// TPR domain
180922_at	1.37766	0.002578	C52B9.2	C52B9.2	hypothetical protein
184923_at	1.3774	0.021271	W06E11.2	tag-267 /// WBGene00044318	Temporarily Assigned Gene name /// locus:tag-267
192755_s_at	1.37733	0.10466	W01B6.7	col-2 /// WBGene00000593	COLlagen /// locus:col-2
192481_at	1.37702	0.070425	F48E3.7	lgc-11 /// WBGene00000061	Ligand-Gated ion Channel /// locus:lgc-11
185640_s_at	1.37681	0.022853	F43B10.2	tag-343	Temporarily Assigned Gene name
184215_at	1.37639	0.056965	Y73F8A.11	WBGene00013520 /// Y73F8A.11	status:Partially_confirmed /// hypothetical protein
193535_s_at	1.37619	0.084951	C02F12.4	tag-52 /// WBGene00006431	Temporarily Assigned Gene name /// locus:tag-52
173429_at	1.37608	0.00951	---	cdk-4	Cyclin-dependent kinase CDK-4 (cdk-4)
178431_s_at	1.3758	0.02479	T20D3.3	T20D3.3	hypothetical protein
177504_at	1.37571	0.014798	W05B2.7	W05B2.7 /// WBGene00012273	hypothetical protein /// status:Partially_confirmed
176249_at	1.37559	0.026123	Y82E9BL.15	fbxa-19 /// WBGene00022331	F-box A protein /// locus:fbxa-19
182808_s_at	1.37542	0.10096	F55B11.4	F55B11.4 /// WBGene00010086	hypothetical protein /// status:Confirmed
184777_s_at	1.3748	0.008294	K06A9.1	K06A9.1	hypothetical protein
177274_s_at	1.3743	0.006509	R166.4	pro-1 /// WBGene00004185	PROximal proliferation in germline /// locus:pro-1
178017_s_at	1.37424	0.002754	F01D5.1	F01D5.1 /// WBGene00008492	hypothetical protein /// status:Confirmed
172073_x_at	1.37375	0.009289	---	---	---
177255_at	1.37374	0.18466	M195.2	M195.2 /// WBGene00010948	hypothetical protein /// status:Partially_confirmed
189973_at	1.37369	0.041035	T23H4.3	nas-5 /// WBGene00003524	Nematode AStacin protease /// locus:nas-5
192488_at	1.37349	0.07786	T13F3.3	nhr-127 /// WBGene00003717	Nuclear Hormone Receptor family /// locus:nhr-127
188294_at	1.37266	0.008989	F32G8.5	col-152 /// WBGene00000725	COLlagen /// locus:col-152
187985_at	1.37253	0.026419	F44G3.6	skr-3 /// WBGene00004809	SKp1 Related (ubiquitin ligase complex component) /// locus:skr-3
191820_s_at	1.3722	0.005223	K07C5.4	K07C5.4 /// WBGene00010627	hypothetical protein /// yeast protein L8167.9-like
192503_at	1.37218	0.007796	C15H11.8	C15H11.8 /// WBGene00007616	hypothetical protein /// DNA-directed RNA polymerase I like
174338_at	1.37197	0.12192	F08B1.1	---	---
182155_at	1.37178	0.047694	F26F4.3	rom-1 /// WBGene00004400	RhOMboid (Drosophila) related /// locus:rom-1
189717_at	1.37168	0.053114	T28F2.6	col-50 /// WBGene00000627	COLlagen /// locus:col-50
191094_at	1.37122	0.066829	T01G5.2	ugt-30 /// WBGene00011340	UDP-GlucuronosylTransferase /// locus:ugt-30
175482_at	1.37055	0.073751	C34E10.10	C34E10.10 /// WBGene00016411	hypothetical protein /// status:Confirmed
185254_s_at	1.37021	0.000943	F55A12.8	F55A12.8 /// WBGene00018866	hypothetical protein /// status:Partially_confirmed
182256_at	1.36983	0.022809	F45E1.1	F45E1.1 /// WBGene00018462	hypothetical protein /// status:Partially_confirmed
183230_at	1.3697	0.28854	R02E4.1	R02E4.1 /// WBGene00019826	hypothetical protein /// status:Predicted
185456_at	1.36933	0.001658	H41C03.3	H41C03.3 /// WBGene00019270	hypothetical protein /// status:Partially_confirmed
181539_at	1.36916	0.059427	F16B4.2	F16B4.2	hypothetical protein
191609_at	1.36913	0.053374	ZK970.6	gcy-5 /// WBGene00001532	Guanylyl CYclase /// locus:gcy-5
182388_at	1.36865	0.04222	F53C11.1	F53C11.1 /// WBGene00009971	hypothetical protein /// status:Confirmed
179641_at	1.36855	0.006231	F15D4.6	F15D4.6 /// WBGene00008863	hypothetical protein /// status:Confirmed
175095_at	1.36815	0.044219	B0410.3	B0410.3 /// WBGene00015172	hypothetical protein /// status:Confirmed
178319_s_at	1.36813	0.043125	ZK262.2	WBGene00013949 /// ZK262.2	status:Confirmed /// hypothetical protein
179477_at	1.36753	0.010988	M04C3.1 /// M04C3.3	M04C3.1 /// M04C3.3 /// WBGene00010852	hypothetical protein /// hypothetical protein /// status:Partially_confirmed
192459_s_at	1.36543	0.070436	F20D1.5 /// F45E4.1	arf-1.1 /// WBGene00000190	ADP-Ribosylation Factor related /// locus:arf-1.1
187890_at	1.36507	0.001263	ZC64.3	ceh-18	Homeobox
172063_x_at	1.36448	0.076018	T01B11.7	oat-1 /// WBGene00003837	Organic Anion Transporter /// locus:oat-1
172009_x_at	1.36419	0.003198	Y56A3A.18	WBGene00013236 /// Y56A3A.18	status:Confirmed /// hypothetical protein
192641_s_at	1.36408	0.17917	C27C7.3 /// ZK1025.6	nhr-244 /// nhr-74 /// WBGene00003664 /// WBGene00014186	Nuclear Hormone Receptor family /// Nuclear Hormone Receptor family /// locus:nhr-74 /// locus:nhr-244
188377_at	1.36394	0.13986	T21D12.7	T21D12.7 /// WBGene00020648	hypothetical protein /// protease inhibitor
178067_at	1.36391	0.058308	F48F7.7	F48F7.7 /// WBGene00009852	hypothetical protein /// status:Partially_confirmed
181202_at	1.36339	0.17894	F26G1.2	F26G1.2	hypothetical protein
192454_s_at	1.36339	0.00647	F25E2.4	ifd-2 /// WBGene00002058	Intermediate Filament, D /// locus:ifd-2
178345_at	1.36301	0.0109	F39D8.2	psa-3	Phasmid Socket Absent
176287_at	1.36296	0.051349	Y50D4B.1	WBGene00021740 /// Y50D4B.1	status:Predicted /// hypothetical protein
174821_at	1.36269	0.008817	K07E3.1	K07E3.1 /// WBGene00019490	hypothetical protein /// status:Partially_confirmed
177907_at	1.36261	0.013512	C36E8.4	C36E8.4 /// WBGene00007983	hypothetical protein /// status:Partially_confirmed
172095_x_at	1.36246	0.034318	C06E1.5 /// C06E1.6	fip-3 /// fipr-16 /// WBGene00015520 /// WBGene00015521	Fungus-Induced Protein /// FIP (Fungus-Induced Protein) Related /// locus:fip-3 /// locus:fipr-16
190679_s_at	1.36181	0.014129	C47E12.2	C47E12.2 /// WBGene00008147	hypothetical protein /// ADP/ATP carrier protein
187538_at	1.36172	0.029356	C09B8.1	ipp-5 /// WBGene00002146	Inositol Polyphosphate 5-Phosphatase /// locus:ipp-5
181538_at	1.36164	0.031557	ZC416.2	WBGene00022609 /// ZC416.2	status:Partially_confirmed /// hypothetical protein
173223_s_at	1.3613	0.067861	C25A1.8	clec-87 /// WBGene00007709	C-type LECtin /// locus:clec-87
189732_at	1.36113	0.063808	F49E12.9	F49E12.9	hypothetical protein
184991_s_at	1.36086	0.005451	Y45F10A.7	Y45F10A.7	hypothetical protein
185069_s_at	1.36063	0.12864	ZK1055.6	ZK1055.6	hypothetical protein
174927_at	1.36051	0.12476	F19C6.2	F19C6.2	hypothetical protein
179308_s_at	1.36004	0.12369	T06D8.3	T06D8.3 /// WBGene00011524	hypothetical protein /// status:Partially_confirmed
191343_at	1.35982	0.081826	Y73C8C.6	str-68 /// WBGene00006130	Seven TM Receptor /// locus:str-68
185395_at	1.35955	0.026939	C17G10.1	C17G10.1 /// WBGene00015915	hypothetical protein /// status:Partially_confirmed
184239_at	1.35934	0.00095	F27C1.11	F27C1.11 /// WBGene00017858	hypothetical protein /// status:Partially_confirmed
183189_s_at	1.35915	0.010915	C44C10.9	C44C10.9	hypothetical protein
175287_at	1.35871	0.004709	Y38F1A.10	max-2	Motor AXon guidance
185507_at	1.35858	0.11072	AH9.2	crn-4 /// WBGene00000797	Cell-death-Related Nuclease /// locus:crn-4
177018_s_at	1.35814	0.017121	Y94H6A.5	Y94H6A.5	hypothetical protein
177367_at	1.35794	0.033273	CC8.1	CC8.1 /// WBGene00016986	hypothetical protein /// status:Partially_confirmed
190270_at	1.35794	0.060662	T21D12.12	T21D12.12 /// WBGene00020651	hypothetical protein /// protease inhibitor
181837_at	1.35787	0.10958	F10E7.5	F10E7.5 /// WBGene00017347	hypothetical protein /// status:Confirmed
175193_at	1.35766	0.1386	T25F10.3	T25F10.3 /// WBGene00020806	hypothetical protein /// status:Confirmed
175929_s_at	1.35729	0.014875	C37F5.1 /// Y73B3A.5	lin-1 /// WBGene00002990 /// WBGene00022207 /// Y73B3A.5	abnormal cell LINeage /// locus:lin-1 /// status:Predicted /// hypothetical protein
179146_at	1.35699	0.027663	T28A8.4	T28A8.4 /// WBGene00012110	hypothetical protein /// status:Partially_confirmed
179778_at	1.35696	0.003891	F27D9.2	F27D9.2 /// WBGene00017861	hypothetical protein /// status:Confirmed
182643_at	1.35675	0.006732	C41H7.5	C41H7.5 /// WBGene00016575	hypothetical protein /// status:Partially_confirmed
180355_at	1.35673	0.00089	C55C3.5	C55C3.5 /// WBGene00016955	hypothetical protein /// status:Partially_confirmed
186655_at	1.35653	0.025623	T28A11.16	T28A11.16 /// WBGene00020878	hypothetical protein /// status:Partially_confirmed
181121_at	1.3565	0.005741	C46F2.1	C46F2.1 /// WBGene00016714	hypothetical protein /// status:Partially_confirmed
191768_at	1.35632	0.006378	ZK945.3	puf-12 /// WBGene00014165	PUF (Pumilio/FBF) domain-containing /// locus:puf-12
191435_s_at	1.35631	0.077862	T01B11.7	oat-1 /// WBGene00003837	Organic Anion Transporter /// locus:oat-1
187222_at	1.35606	0.023097	D1044.1	D1044.1 /// WBGene00017027	hypothetical protein /// status:Partially_confirmed
178056_at	1.35596	0.025007	F25H8.2	F25H8.2 /// WBGene00009132	hypothetical protein /// status:Confirmed
190144_at	1.35574	0.00545	F22E10.1	pgp-12 /// WBGene00004006	P-GlycoProtein related /// locus:pgp-12
174404_s_at	1.35532	0.12167	F14E5.5	lips-10 /// WBGene00008803	LIPaSe related /// locus:lips-10
185944_at	1.35503	0.009844	Y38E10A.7	lips-15 /// WBGene00012585	LIPaSe related /// locus:lips-15
172656_x_at	1.35437	0.02084	Y71F9B.13	Y71F9B.13	hypothetical protein
189918_s_at	1.35425	0.004071	C55C2.5	aat-5	Amino Acid Transporter
184945_at	1.35416	0.006665	Y54H5A.1	WBGene00021899 /// Y54H5A.1	status:Confirmed /// hypothetical protein
192281_at	1.35391	0.055088	F41C3.3	acs-11 /// WBGene00018269	fatty Acid CoA Synthetase family /// locus:acs-11
173157_s_at	1.35344	0.066105	F55F8.5	tag-345 /// WBGene00018893	Temporarily Assigned Gene name /// locus:tag-345
182111_at	1.3534	0.17792	D2024.4	D2024.4	hypothetical protein
180838_at	1.35336	0.005772	ZK430.1	WBGene00022739 /// ZK430.1	locus:toe-1 /// hypothetical protein
180079_at	1.35309	0.017804	C50F2.7	C50F2.7 /// WBGene00016840	hypothetical protein /// status:Confirmed
172617_x_at	1.35283	0.050509	H06I04.3	H06I04.3	hypothetical protein
179994_at	1.35267	0.042477	T01A4.3	T01A4.3	hypothetical protein
189795_at	1.35104	0.059717	F58F6.2	col-105 /// WBGene00000679	COLlagen /// locus:col-105
184078_at	1.35069	0.001798	C42C1.7	C42C1.7 /// WBGene00016585	hypothetical protein /// locus:oac-59
181329_s_at	1.35067	0.003146	C25A1.10	dao-5	Dauer or Aging adult Overexpression
171900_s_at	1.35054	0.003046	B0511.6	helicase /// WBGene00015232	hypothetical protein /// helicase
187173_at	1.35039	0.00111	Y17G7B.4	WBGene00012460 /// Y17G7B.4	status:Confirmed /// hypothetical protein
189312_at	1.35014	0.005409	R06A10.4	R06A10.4 /// WBGene00019911	hypothetical protein /// protein kinase
185896_at	1.34974	0.022772	F57B10.8	F57B10.8 /// WBGene00019005	hypothetical protein /// status:Partially_confirmed
187793_s_at	1.34927	0.080067	Y48C3A.7	mac-1 /// WBGene00003119	Member of AAA family binding CED-4 /// locus:mac-1
179625_at	1.34912	0.095677	T14G8.4	T14G8.4 /// WBGene00011772	hypothetical protein /// status:Partially_confirmed
183244_at	1.34907	0.004166	F58E10.1	F58E10.1	hypothetical protein
191829_at	1.34872	0.031746	F18A11.2	F18A11.2 /// WBGene00008929	hypothetical protein /// retinal-binding like protein
178603_s_at	1.34861	0.038763	T06E6.1	T06E6.1 /// WBGene00011538	hypothetical protein /// status:Confirmed
191825_at	1.34822	0.034111	M03E7.4	M03E7.4 /// WBGene00019756	hypothetical protein /// LDL receptor-related protein
176260_at	1.34821	0.097014	Y58A7A.1	WBGene00021975 /// Y58A7A.1	status:Confirmed /// hypothetical protein
185657_at	1.34806	0.12532	C14C6.12	C14C6.12 /// WBGene00015763	hypothetical protein /// status:Partially_confirmed
188352_at	1.34798	0.033721	T21B4.2	col-85 /// WBGene00000660	COLlagen /// locus:col-85
184107_at	1.34797	0.093591	K09D9.1	K09D9.1 /// WBGene00019564	hypothetical protein /// status:Confirmed
184026_at	1.3479	0.020407	K05B2.5	pes-22	Patterned Expression Site
188497_at	1.34765	0.049917	K11G9.1	esterase /// WBGene00019652	hypothetical protein /// esterase
185145_at	1.34755	0.007168	Y46D2A.2	WBGene00021590 /// Y46D2A.2	status:Partially_confirmed /// hypothetical protein
188740_at	1.34753	0.010935	B0414.3	hil-5 /// WBGene00001856	HIstone H1 Like /// locus:hil-5
177882_at	1.34721	0.020545	F22B5.6	F22B5.6 /// WBGene00009044	hypothetical protein /// status:Partially_confirmed
179203_at	1.34708	0.12261	F32G8.3	F32G8.3 /// WBGene00009339	hypothetical protein /// status:Partially_confirmed
192120_s_at	1.34685	0.045653	T07A9.14	T07A9.14 /// WBGene00044789	hypothetical protein /// status:Partially_confirmed
179714_at	1.34684	0.20168	F13D12.3	F13D12.3 /// WBGene00008739	hypothetical protein /// status:Confirmed
172184_x_at	1.34658	0.05411	Y46C8AL.2	clec-174 /// WBGene00021580	C-type LECtin /// locus:clec-174
173607_s_at	1.34599	0.031475	F59F3.2	col-177 /// WBGene00000750	COLlagen /// locus:col-177
180967_at	1.34597	0.039453	C55C3.3	C55C3.3 /// WBGene00016953	hypothetical protein /// status:Confirmed
184897_at	1.3459	0.002933	Y39A3B.1	WBGene00021436 /// Y39A3B.1	status:Partially_confirmed /// hypothetical protein
190554_at	1.34571	0.008641	K09A9.1	nipi-3 /// WBGene00010700	No Induction of Peptide after Drechmeria Infection /// locus:nipi-3
183348_at	1.34539	0.093428	F35C12.3	F35C12.3	hypothetical protein
189113_at	1.34484	0.032817	ZC376.4	WBGene00013876 /// ZC376.4	Homeobox domain /// hypothetical protein
173755_at	1.34476	0.034711	R03D7.2	R03D7.2 /// WBGene00010989	hypothetical protein /// helicase domain
185308_at	1.3447	0.15637	C40A11.2	C40A11.2 /// WBGene00016545	hypothetical protein /// status:Partially_confirmed
188381_s_at	1.34466	0.052646	Y53H1B.1	cutl-10 /// WBGene00013180	CUTiclin-Like /// locus:cutl-10
188453_at	1.34429	0.001418	B0511.6	helicase /// WBGene00015232	hypothetical protein /// helicase
179435_at	1.34425	0.028514	T04B2.3	T04B2.3	hypothetical protein
177368_at	1.34424	0.068101	M60.2	M60.2 /// WBGene00019779	hypothetical protein /// status:Confirmed
173913_s_at	1.34376	0.088488	ZK632.3	WBGene00014012 /// ZK632.3	locus:riok-3 /// hypothetical protein
189461_at	1.34365	0.023607	B0213.12	cyp-34A7 /// WBGene00015042	CYtochrome P450 family /// locus:cyp-34A7
184102_s_at	1.34338	0.20384	ZK1025.2 /// ZK1025.8	WBGene00014182 /// WBGene00014188 /// ZK1025.2 /// ZK1025.8	status:Partially_confirmed /// status:Predicted /// hypothetical protein /// hypothetical protein
189623_at	1.34286	0.014357	B0491.7	B0491.7 /// WBGene00007194	hypothetical protein /// diphthine synthase
189538_s_at	1.3425	0.019323	C01B7.4	tag-117 /// WBGene00006467	Temporarily Assigned Gene name /// locus:tag-117
184397_s_at	1.34232	0.050684	C46H11.2	C46H11.2 /// WBGene00016728	hypothetical protein /// status:Partially_confirmed
192053_at	1.34216	0.018655	H28G03.3	H28G03.3 /// WBGene00019251	hypothetical protein /// intermediate filament protein
179408_at	1.34161	0.011753	F02D8.1	F02D8.1 /// WBGene00008520	hypothetical protein /// status:Partially_confirmed
186698_s_at	1.34153	0.023113	C17G10.4	cdc-14	Cell Division Cycle related
183555_at	1.34135	0.043227	C34H4.3	tag-244 /// WBGene00044073	Temporarily Assigned Gene name /// locus:tag-244
185020_at	1.34097	0.00479	C33E10.5	C33E10.5 /// WBGene00016347	hypothetical protein /// status:Predicted
191234_at	1.34078	0.038275	W06B11.2	puf-9 /// WBGene00004245	PUF (Pumilio/FBF) domain-containing /// locus:puf-9
171725_x_at	1.3403	0.035231	F57B1.4	col-160 /// WBGene00000733	COLlagen /// locus:col-160
182554_at	1.34009	0.010918	ZK218.11	WBGene00013943 /// ZK218.11	status:Partially_confirmed /// hypothetical protein
187195_at	1.34004	0.006164	Y54E10A.10	WBGene00021830 /// Y54E10A.10	status:Confirmed /// hypothetical protein
177723_at	1.33983	0.02963	F54F7.7	F54F7.7 /// WBGene00010067	hypothetical protein /// status:Partially_confirmed
183713_at	1.33952	0.10965	C24G7.2	C24G7.2 /// WBGene00016064	hypothetical protein /// locus:acd-1
183412_at	1.33948	0.02547	Y39B6A.21	---	---
193045_at	1.33946	0.14604	ZK563.2	WBGene00022767 /// ZK563.2	sodium-dependent phosphate transporter /// hypothetical protein
176138_at	1.33902	0.027301	Y119D3B.22	fbxa-76 /// WBGene00044675	F-box A protein /// locus:fbxa-76
180426_at	1.33901	0.005407	W04C9.4	W04C9.4 /// WBGene00021026	hypothetical protein /// status:Confirmed
181103_s_at	1.33884	0.007324	E04A4.4	hoe-1	Homolog Of ELAC2 (cancer susceptibility locus)
179830_at	1.33815	0.08385	F01D5.10	F01D5.10 /// WBGene00008500	hypothetical protein /// status:Partially_confirmed
175211_at	1.33789	0.004754	C13B9.4	pdfr-1	PDF Receptor homolog
182633_at	1.33789	0.064242	C06E4.7	glb-2 /// WBGene00015536	GLoBin /// locus:glb-2
193728_at	1.33768	0.025437	T03F7.1	snf-11 /// WBGene00004910	Sodium:Neurotransmitter symporter Family /// locus:snf-11
182754_at	1.33748	0.003831	C16B8.3	C16B8.3 /// WBGene00015823	hypothetical protein /// status:Confirmed
187338_at	1.33743	0.13174	C45G9.7	C45G9.7 /// WBGene00016678	hypothetical protein /// status:Partially_confirmed
179535_at	1.33732	0.06701	F09C6.2	fbxa-44 /// WBGene00008616	F-box A protein /// locus:fbxa-44
186162_at	1.33709	0.046115	Y38H6C.22	abf-4 /// WBGene00000015	AntiBacterial Factor related /// locus:abf-4
175444_at	1.33699	0.084936	C42C1.7	C42C1.7 /// WBGene00016585	hypothetical protein /// locus:oac-59
176007_at	1.33675	0.059939	F25A2.1	F25A2.1 /// WBGene00017764	hypothetical protein /// status:Confirmed
171750_x_at	1.33649	0.006376	M01F1.7	M01F1.7 /// WBGene00010813	hypothetical protein /// RETINAL DEGENERATION B PROTEIN (PROBABLE CALCIUM TRANSPORTER RDGB)
192567_at	1.33631	0.00387	F11A10.7	F11A10.7 /// WBGene00008688	hypothetical protein /// status:Confirmed
171989_x_at	1.3363	0.012792	ZK945.3	puf-12 /// WBGene00014165	PUF (Pumilio/FBF) domain-containing /// locus:puf-12
174458_at	1.33566	0.003381	---	T28F12.1	Hypothetical protein (T28F12.1)
186575_s_at	1.33564	0.007996	C07E3.2	pro-2 /// WBGene00007413	PROximal proliferation in germline /// locus:pro-2
189879_s_at	1.33553	0.054431	C47E12.7	C47E12.7 /// WBGene00008151	hypothetical protein /// Yeast YD78 like
190373_at	1.33545	0.032265	C07A12.3	nhr-35	Nuclear Hormone Receptor family
178169_at	1.33525	0.000637	ZC455.1	ZC455.1	hypothetical protein
173037_at	1.33523	0.03916	W01B11.3	nol-5 /// WBGene00020915	NucleOLar protein /// locus:nol-5
181113_at	1.33505	0.24167	F40E10.5	F40E10.5 /// WBGene00009573	hypothetical protein /// status:Confirmed
174075_at	1.33496	0.28656	R05H5.8	---	---
191980_at	1.33402	0.057965	K01B6.1	fozi-1 /// WBGene00010453	FOrm-homology and ZInc finger domains /// locus:fozi-1
178380_at	1.33384	0.17114	K03B8.8	K03B8.8 /// WBGene00010525	hypothetical protein /// status:Confirmed
189662_at	1.3336	0.005557	T19A6.2	ngp-1	Nuclear/nucleolar GTP-binding Protein family
186316_s_at	1.3336	0.018649	Y39E4A.2	ttm-1	Toxin-regulated Target of p38MAPK
190875_at	1.33338	0.035667	R11E3.5	nhr-104	Nuclear Hormone Receptor family
184379_at	1.33338	0.018602	F49D11.10	F49D11.10 /// WBGene00045433	hypothetical protein /// status:Partially_confirmed
192541_s_at	1.33336	0.018642	C26B2.3	nhr-31	Nuclear Hormone Receptor family
183218_at	1.33281	0.06236	T25B6.6	T25B6.6 /// WBGene00020792	hypothetical protein /// status:Confirmed
176169_at	1.33202	0.029878	Y82E9BL.14	fbxa-80 /// WBGene00022330	F-box A protein /// locus:fbxa-80
193951_at	1.33184	0.015391	T23F6.4	rbd-1 /// WBGene00004315	RBD (RNA binding domain) protein /// locus:rbd-1
173100_s_at	1.3318	0.017814	T01C3.7	fib-1 /// WBGene00001423	FIBrillarin family /// locus:fib-1
184863_s_at	1.33139	0.10491	C32H11.12	dod-24 /// WBGene00007875	Downstream Of DAF-16 (regulated by DAF-16) /// locus:dod-24
191404_at	1.33132	0.02088	F43H9.2	sptl-2	Serine Palmitoyl Transferase famiLy
176126_at	1.33129	0.005952	F10E9.4	F10E9.4 /// WBGene00017356	hypothetical protein /// status:Confirmed
172971_s_at	1.33111	0.11583	Y54G2A.11	Y54G2A.11	hypothetical protein
192066_at	1.33105	0.097069	Y58G8A.4	Y58G8A.4	hypothetical protein
176818_s_at	1.3303	0.08388	C02F12.7	tag-278 /// WBGene00015356	Temporarily Assigned Gene name /// locus:tag-278
173763_s_at	1.33026	0.10374	R13D7.7	gst-41 /// WBGene00001789	Glutathione S-Transferase /// locus:gst-41
179989_at	1.3301	0.03047	F36G9.14	fbxa-99 /// WBGene00009490	F-box A protein /// locus:fbxa-99
179579_at	1.32992	0.06924	F53F4.2	F53F4.2 /// WBGene00009986	hypothetical protein /// status:Predicted
176997_at	1.32907	0.060428	Y94H6A.1	nhr-277 /// WBGene00022374	Nuclear Hormone Receptor family /// locus:nhr-277
172654_x_at	1.32902	0.055248	Y71F9B.13	Y71F9B.13	hypothetical protein
185780_at	1.32879	0.022505	Y50E8A.16	haf-7 /// WBGene00001817	HAlF transporter (PGP related) /// locus:haf-7
175072_s_at	1.32876	0.038142	F46F2.2	kin-20	protein KINase
192613_at	1.32874	0.046885	Y70C5C.6	nhr-112	Nuclear Hormone Receptor family
181582_at	1.32851	0.022182	F18C12.3	F18C12.3 /// WBGene00008934	hypothetical protein /// status:Confirmed
192472_at	1.32809	0.057624	F08F1.1	kin-9	protein KINase
187342_s_at	1.328	0.006464	F55F8.5	tag-345 /// WBGene00018893	Temporarily Assigned Gene name /// locus:tag-345
180665_at	1.32761	0.035617	D2021.4	D2021.4	hypothetical protein
180150_at	1.32719	0.011532	F54E2.1	F54E2.1 /// WBGene00018823	hypothetical protein /// status:Confirmed
179296_at	1.32699	0.052555	C47A4.2	C47A4.2	hypothetical protein
188214_at	1.32675	0.069943	T01B10.1	grd-4 /// WBGene00001693	GRounDhog (hedgehog-like family) /// locus:grd-4
188734_at	1.3266	0.1378	ZK945.1	lact-2 /// WBGene00014164	beta-LACTamase domain containing /// locus:lact-2
172507_x_at	1.32637	0.006436	F54A5.3	shc-1	SHC (Src Homology domain C-terminal) adaptor homolog
190477_at	1.32635	0.002426	T07C4.2	tbx-8 /// WBGene00006545	T BoX family /// locus:tbx-8
193345_s_at	1.32612	0.073195	T11F9.11	dhs-19 /// WBGene00000982	DeHydrogenases, Short chain /// locus:dhs-19
174067_at	1.326	0.005081	F33H1.4	F33H1.4 /// WBGene00009365	hypothetical protein /// status:Partially_confirmed
179773_at	1.32594	0.056573	B0478.3	B0478.3 /// WBGene00015202	hypothetical protein /// status:Partially_confirmed
174332_s_at	1.32537	0.009579	C16C10.2	C16C10.2 /// WBGene00007623	hypothetical protein /// status:Confirmed
174339_at	1.32528	0.032848	---	---	---
180077_at	1.32519	0.065696	C32E8.6	C32E8.6	hypothetical protein
172448_x_at	1.32513	0.015742	C29F9.4	C29F9.4 /// WBGene00016219	hypothetical protein /// status:Partially_confirmed
172700_x_at	1.32504	0.006229	T11F9.9	col-157 /// WBGene00000730	COLlagen /// locus:col-157
190615_s_at	1.32497	0.18914	F13B12.4	F13B12.4 /// WBGene00008732	hypothetical protein /// cysteine synthase like
183608_at	1.32493	0.075271	F44A2.3	F44A2.3 /// WBGene00018403	hypothetical protein /// status:Partially_confirmed
188351_s_at	1.32464	0.013894	Y38F1A.5	cyd-1 /// WBGene00000870	CYclin D /// locus:cyd-1
179857_s_at	1.32455	0.032281	F22E5.1 /// Y27F2A.6	F22E5.1 /// WBGene00017703 /// WBGene00021298 /// Y27F2A.6	hypothetical protein /// status:Partially_confirmed /// status:Partially_confirmed /// hypothetical protein
190776_at	1.3245	0.001115	F45E4.1	arf-1.1 /// WBGene00000190	ADP-Ribosylation Factor related /// locus:arf-1.1
174687_at	1.32441	0.031612	F52B11.1	F52B11.1	hypothetical protein
190453_at	1.32439	0.093428	T04H1.7	ugt-55 /// WBGene00011452	UDP-GlucuronosylTransferase /// locus:ugt-55
172160_x_at	1.32437	0.004566	---	---	---
183090_s_at	1.32419	0.043679	ZK742.4	WBGene00022814 /// ZK742.4	status:Partially_confirmed /// hypothetical protein
184221_at	1.32385	0.047365	F54D12.3	aat-7 /// WBGene00000008	Amino Acid Transporter /// locus:aat-7
175011_at	1.3238	0.008973	K07C11.7	K07C11.7	hypothetical protein
186003_at	1.32376	0.064371	F31F4.11	F31F4.11 /// WBGene00017960	hypothetical protein /// status:Partially_confirmed
184982_s_at	1.32367	0.003479	F56C11.3	F56C11.3 /// WBGene00018955	hypothetical protein /// status:Partially_confirmed
179456_at	1.32361	0.14459	C49C3.6	C49C3.6 /// WBGene00008196	hypothetical protein /// status:Confirmed
191104_at	1.32341	0.023555	C02C2.3	cup-4 /// WBGene00000845	Coelomocyte UPtake defective /// locus:cup-4
193915_s_at	1.32311	0.009189	F54B3.3	F54B3.3 /// WBGene00010015	hypothetical protein /// locus:atad-3
179889_at	1.32261	0.016981	K04C2.2	K04C2.2 /// WBGene00019380	hypothetical protein /// status:Partially_confirmed
193659_at	1.32258	0.20235	F47G4.3	gpdh-1 /// WBGene00009824	Glycerol-3-Phosphate DeHydrogenase /// locus:gpdh-1
173136_at	1.3224	0.012063	---	pqn-88	Prion-like-(Q/N-rich)-domain-bearing protein family member (pqn-88) (pqn-88)
176203_at	1.32231	0.003221	Y82E9BL.13	fbxa-79 /// WBGene00022329	F-box A protein /// locus:fbxa-79
187596_at	1.32219	0.014875	T20B12.3	T20B12.3 /// WBGene00020601	hypothetical protein /// status:Partially_confirmed
187667_at	1.32208	0.079493	T20B12.9	lgc-50 /// WBGene00020605	Ligand-Gated ion Channel /// locus:lgc-50
193114_at	1.32205	0.02604	C48C5.1	C48C5.1 /// WBGene00016747	hypothetical protein /// family 1 of G-protein coupled receptors
178064_at	1.32196	0.030388	T23D8.3	T23D8.3 /// WBGene00011944	hypothetical protein /// status:Confirmed
176422_at	1.3218	0.004966	C30F12.1	C30F12.1 /// WBGene00016260	hypothetical protein /// status:Partially_confirmed
186150_s_at	1.32171	0.016271	R12C12.5	R12C12.5 /// WBGene00020025	hypothetical protein /// status:Confirmed
186959_at	1.32131	0.060244	T07A5.1	T07A5.1 /// WBGene00011554	hypothetical protein /// status:Partially_confirmed
193714_at	1.3213	0.002286	C16A3.7	tag-182 /// WBGene00007048	Temporarily Assigned Gene name /// locus:tag-182
185280_at	1.32117	0.018565	H43E16.1	H43E16.1 /// WBGene00019273	hypothetical protein /// status:Partially_confirmed
185185_at	1.32098	0.12184	F59E11.7	F59E11.7	hypothetical protein
181682_at	1.32081	0.16619	F10D7.1	F10D7.1 /// WBGene00017338	hypothetical protein /// status:Partially_confirmed
177854_at	1.3206	0.027644	T26H2.8	srr-2 /// WBGene00005653	Serpentine Receptor, class R /// locus:srr-2
186862_at	1.32055	0.07151	Y51H7BR.3	WBGene00021775 /// Y51H7BR.3	status:Partially_confirmed /// hypothetical protein
188281_s_at	1.32048	0.00346	F38A3.1	col-81 /// WBGene00000657	COLlagen /// locus:col-81
191723_s_at	1.32044	0.020278	W01B6.1	cwn-2 /// WBGene00000858	WNT family /// locus:cwn-2
193812_at	1.32023	0.022654	---	---	---
178828_at	1.3202	0.025471	K08E4.3	K08E4.3 /// WBGene00010667	hypothetical protein /// status:Partially_confirmed
177276_at	1.32012	0.13978	ZK6.8	WBGene00022643 /// ZK6.8	status:Partially_confirmed /// hypothetical protein
186804_at	1.31975	0.042048	C05B5.4	C05B5.4 /// WBGene00007321	hypothetical protein /// status:Partially_confirmed
192920_s_at	1.31967	0.17696	F54D1.4	nhr-7 /// WBGene00003606	Nuclear Hormone Receptor family /// locus:nhr-7
182467_at	1.31957	0.022206	K04G11.2	sel-7 /// WBGene00004764	Suppressor/Enhancer of Lin-12 /// locus:sel-7
191461_at	1.31954	0.042082	R05D11.4	R05D11.4 /// WBGene00011032	hypothetical protein /// ATP dependent RNA helicase
173657_s_at	1.31948	0.036582	Y77E11A.15	col-106 /// WBGene00000680	COLlagen /// locus:col-106
190987_at	1.31925	0.039261	R13H4.3	R13H4.3 /// WBGene00011262	hypothetical protein /// locus:pho-8
172924_x_at	1.31921	0.009482	---	H28G03.4	hypothetical protein
186663_at	1.31908	0.046344	Y55F3AR.3	cct-8 /// WBGene00021934	Chaperonin Containing TCP-1 /// locus:cct-8
177247_at	1.31907	0.26601	BE10.2	BE10.2 /// WBGene00007210	hypothetical protein /// status:Partially_confirmed
183902_at	1.31883	0.069655	F43E2.5	F43E2.5 /// WBGene00018393	hypothetical protein /// locus:msra-1
190367_at	1.31854	0.002933	R11G11.12	nhr-210 /// WBGene00020015	Nuclear Hormone Receptor family /// locus:nhr-210
184990_at	1.3184	0.012596	Y45F10A.7	Y45F10A.7	hypothetical protein
181942_at	1.31821	0.053352	K02B12.4	axl-1	AXin-Like
179469_s_at	1.31779	0.11521	F35E8.1 /// F35E8.4	F35E8.1 /// F35E8.4 /// WBGene00009417 /// WBGene00009419	hypothetical protein /// hypothetical protein /// status:Partially_confirmed /// status:Predicted
185314_s_at	1.31759	0.078989	Y52B11A.8	WBGene00013127 /// Y52B11A.8	status:Confirmed /// hypothetical protein
189463_at	1.31759	0.018954	K12D12.3	col-84 /// WBGene00000659	COLlagen /// locus:col-84
189129_at	1.31753	0.008956	T14B4.1	T14B4.1 /// WBGene00020498	hypothetical protein /// rRNA methylase
183272_at	1.31744	0.085559	C03H5.6	C03H5.6 /// WBGene00015408	hypothetical protein /// status:Predicted
180181_at	1.31742	0.064117	T05B4.9	T05B4.9 /// WBGene00020240	hypothetical protein /// status:Partially_confirmed
178872_at	1.31733	0.061833	C25F9.12 /// C25F9.6	C25F9.12 /// C25F9.6 /// WBGene00007726 /// WBGene00045412	hypothetical protein /// hypothetical protein /// status:Confirmed /// status:Partially_confirmed
188478_at	1.31723	0.068721	M04D8.3	ins-23 /// WBGene00002106	INSulin related /// locus:ins-23
184393_at	1.31673	0.009659	C33H5.13	C33H5.13 /// WBGene00016379	hypothetical protein /// status:Confirmed
185010_at	1.31673	0.023214	T08E11.5	fbxc-19 /// WBGene00020361	F-box C protein /// locus:fbxc-19
193536_at	1.31653	0.053293	T25B6.7	snf-12 /// WBGene00004911	Sodium:Neurotransmitter symporter Family /// locus:snf-12
183078_at	1.31649	0.13555	W08F4.5	W08F4.5 /// WBGene00021094	hypothetical protein /// status:Partially_confirmed
188614_at	1.31648	0.010941	W09G10.1	col-72 /// WBGene00000648	COLlagen /// locus:col-72
175607_s_at	1.31642	0.16032	C37F5.1	lin-1 /// WBGene00002990	abnormal cell LINeage /// locus:lin-1
192059_at	1.31628	0.000124	Y51A2D.4	hmit-1.1 /// WBGene00013073	H(+)MyoInositol coTransporter /// locus:hmit-1.1
171925_x_at	1.31617	0.002575	C46H3.2	C46H3.2	hypothetical protein
178653_at	1.31582	0.025997	W06B3.1	W06B3.1 /// WBGene00012295	hypothetical protein /// status:Partially_confirmed
183416_s_at	1.31581	0.023359	Y39B6A.35	tgt-2 /// WBGene00006567	TRNA Guanine Transglycosylase /// locus:tgt-2
183671_at	1.31562	0.025007	F58F9.4	F58F9.4 /// WBGene00019058	hypothetical protein /// status:Partially_confirmed
193027_s_at	1.3156	0.024143	F55D12.5	F55D12.5 /// WBGene00010113	hypothetical protein /// Activin types I and II receptor domain
179194_at	1.31547	0.05715	W07G4.5	W07G4.5	hypothetical protein
183432_s_at	1.3153	0.036475	K10B4.3	K10B4.3 /// WBGene00019615	hypothetical protein /// status:Partially_confirmed
190470_at	1.31518	0.036263	Y48A6B.3	WBGene00012964 /// Y48A6B.3	Ribosomal protein L7Ae /// hypothetical protein
192255_at	1.31506	0.006996	F14D7.6	F14D7.6 /// WBGene00008793	hypothetical protein /// Multidrug resistance protein like
186623_at	1.31493	0.04589	C56C10.12	C56C10.12 /// WBGene00016968	hypothetical protein /// status:Partially_confirmed
186951_s_at	1.3148	3.8e-05	Y113G7B.17	WBGene00013766 /// Y113G7B.17	locus:prmt-1 /// hypothetical protein
178101_at	1.3146	0.028875	F59F5.1	F59F5.1 /// WBGene00010340	hypothetical protein /// status:Partially_confirmed
194078_s_at	1.31438	0.15723	D2085.1	pyr-1 /// WBGene00004259	PYRimidine biosynthesis /// locus:pyr-1
175622_at	1.31437	0.095469	F09B12.6	flr-4 /// WBGene00001468	FLuoRide resistant /// locus:flr-4
173144_at	1.31432	0.004329	Y54G2A.6	clec-85 /// WBGene00021872	C-type LECtin /// locus:clec-85
172984_s_at	1.31425	0.12384	W02G9.2	kel-8 /// WBGene00020952	KELch-repeat containing protein /// locus:kel-8
187053_at	1.31416	0.12123	C07A9.9	C07A9.9 /// WBGene00007405	hypothetical protein /// status:Partially_confirmed
174267_at	1.31355	0.095697	F07C6.4	F07C6.4	hypothetical protein
173795_at	1.31299	0.05967	F14B4.3	F14B4.3 /// WBGene00008781	hypothetical protein /// DNA-directed RNA polymerase I
193779_at	1.31262	0.009027	T22E5.2	glt-4 /// WBGene00001622	GLutamate Transporter family /// locus:glt-4
185812_at	1.31243	0.047066	C04E12.2 /// C04E12.4	C04E12.2 /// C04E12.4 /// WBGene00015433 /// WBGene00015434	hypothetical protein /// hypothetical protein /// status:Confirmed /// status:Partially_confirmed
180430_at	1.31235	0.001536	C17B7.5	C17B7.5 /// WBGene00015879	hypothetical protein /// status:Partially_confirmed
189791_s_at	1.31213	0.011584	K01C8.9	nst-1 /// WBGene00003821	mammalian NucleoSTemin (stem cell marker) related /// locus:nst-1
177512_at	1.31203	0.05061	C34E7.3	C34E7.3 /// WBGene00007933	hypothetical protein /// status:Partially_confirmed
173495_at	1.3118	0.22277	K11G9.5	K11G9.5 /// WBGene00019655	hypothetical protein /// status:Partially_confirmed
173446_s_at	1.31123	0.07522	C37F5.1	lin-1 /// WBGene00002990	abnormal cell LINeage /// locus:lin-1
189578_at	1.31121	0.21806	T10B9.2	cyp-13A5 /// WBGene00011672	CYtochrome P450 family /// locus:cyp-13A5
184713_at	1.31115	0.05792	F35F10.5	F35F10.5 /// WBGene00018055	hypothetical protein /// status:Partially_confirmed
179858_at	1.31111	0.017783	C49C8.5	C49C8.5 /// WBGene00016769	hypothetical protein /// status:Confirmed
172866_x_at	1.31088	0.061783	T01B11.7	oat-1 /// WBGene00003837	Organic Anion Transporter /// locus:oat-1
172000_x_at	1.31088	0.060978	B0336.9	swp-1	splicing factor (Suppressor of White aPricot) related
181845_at	1.31082	0.002534	T10B5.3	T10B5.3 /// WBGene00020389	hypothetical protein /// status:Confirmed
183815_at	1.31071	0.045488	F21E9.3	ttr-37 /// WBGene00017667	TransThyretin-Related family domain /// locus:ttr-37
187398_s_at	1.31061	0.007435	F55F8.3	F55F8.3 /// WBGene00018891	hypothetical protein /// status:Partially_confirmed
190009_at	1.31035	0.013759	F49E12.10	F49E12.10 /// WBGene00009903	hypothetical protein /// ERG-3 like protein
192627_at	1.31016	0.060308	R06B9.4	R06B9.4 /// WBGene00011055	hypothetical protein /// dihydroxyvitamin D3-induced protein
190324_at	1.30985	0.083628	E02H1.6	E02H1.6 /// WBGene00008458	hypothetical protein /// ATP binding protein
173388_s_at	1.30976	0.037785	F09B12.3	F09B12.3 /// WBGene00008607	hypothetical protein /// status:Partially_confirmed
190398_at	1.30975	0.062344	---	---	---
192383_s_at	1.30973	0.073759	R151.2	R151.2	hypothetical protein
182205_s_at	1.30971	0.030282	F53B3.1	tra-4 /// WBGene00018740	TRAnsformer : XX animals transformed into males /// locus:tra-4
193236_at	1.30945	0.011705	B0041.6	ptps-1	Pyruvoyl TetrahydrobioPterin Synthase
186870_s_at	1.30933	0.10947	H06I04.3	H06I04.3	hypothetical protein
192168_at	1.30925	0.007665	R09G11.2	nhr-1	Nuclear Hormone Receptor family
186289_at	1.30917	0.098323	F55G1.15	F55G1.15 /// WBGene00018907	hypothetical protein /// status:Partially_confirmed
175278_at	1.30917	0.056142	---	---	---
183677_at	1.3091	0.057116	C16E9.1	C16E9.1 /// WBGene00015865	hypothetical protein /// status:Partially_confirmed
189211_s_at	1.30909	0.0084	ZK512.2	WBGene00013983 /// ZK512.2	RNA helicase /// hypothetical protein
180778_at	1.3088	0.037001	F18C5.3	tag-184 /// WBGene00007050	Temporarily Assigned Gene name /// locus:tag-184
190548_at	1.30856	0.063586	Y18D10A.20	pfn-1 /// WBGene00003989	ProFiliN /// locus:pfn-1
190906_at	1.30842	0.014633	Y5F2A.2	ttr-17 /// WBGene00012383	TransThyretin-Related family domain /// locus:ttr-17
193148_at	1.30842	0.093844	F08B1.1	vhp-1	VH1 dual-specificity phosphatase family
193525_s_at	1.30823	0.090291	F47A4.3	rrc-1	RhoGAP for Rac-1 and Cdc-42
174049_s_at	1.30779	0.028986	ZK856.9	tag-143 /// WBGene00006489	Temporarily Assigned Gene name /// locus:tag-143
183685_at	1.30752	0.052072	F17E9.1	col-116 /// WBGene00000690	COLlagen /// locus:col-116
178744_at	1.30747	0.00066	M02G9.2	M02G9.2 /// WBGene00010831	hypothetical protein /// status:Partially_confirmed
191228_at	1.30726	0.012446	F42E11.1	pgp-4 /// WBGene00003998	P-GlycoProtein related /// locus:pgp-4
175151_at	1.30715	0.049053	F53C11.1	F53C11.1 /// WBGene00009971	hypothetical protein /// status:Confirmed
193296_at	1.30685	0.002834	C15H11.3	nxf-1	Nuclear eXport Factor
186836_at	1.3068	0.07477	Y52B11A.10	WBGene00013129 /// Y52B11A.10	status:Partially_confirmed /// hypothetical protein
190362_at	1.3068	0.005912	T22C8.3	T22C8.3 /// WBGene00011924	hypothetical protein /// Zinc finger, C2H2 type
183674_at	1.30669	0.047706	C17C3.8	hlh-26 /// WBGene00001965	Helix Loop Helix /// locus:hlh-26
174623_at	1.30663	0.099881	T27B1.2	WBGene00020848 /// ztf-19	locus:ztf-19 /// Zinc finger Transcription Factor family
189911_s_at	1.30657	0.0086	F26F12.1	col-140	COLlagen
191951_at	1.30629	0.19608	T19H12.10	ugt-11 /// WBGene00020593	UDP-GlucuronosylTransferase /// locus:ugt-11
183878_at	1.30593	0.004001	F09F7.3	F09F7.3 /// WBGene00017300	hypothetical protein /// status:Confirmed
190821_at	1.30584	0.031351	R07B1.3	R07B1.3 /// WBGene00011076	hypothetical protein /// membrane glycoprotein
183708_at	1.30561	0.007206	C48E7.2	C48E7.2 /// WBGene00016750	hypothetical protein /// status:Partially_confirmed
186912_at	1.30539	0.03261	Y45F10D.10	WBGene00012889 /// Y45F10D.10	status:Confirmed /// hypothetical protein
173961_s_at	1.30537	0.047102	W02F12.4	W02F12.4	hypothetical protein
177550_at	1.30504	0.10598	F49H6.7	---	---
179776_at	1.3049	0.019834	T13C2.2	T13C2.2 /// WBGene00020478	hypothetical protein /// status:Confirmed
172430_x_at	1.30488	0.054737	---	---	---
176509_at	1.30465	0.010072	---	---	---
176403_at	1.30452	0.009683	R13A5.12	lpd-7 /// WBGene00003063	LiPid Depleted /// locus:lpd-7
181948_at	1.30451	0.085696	F58A6.6	srb-16 /// WBGene00019025	Serpentine Receptor, class B (beta) /// locus:srb-16
183324_at	1.30447	0.036981	K10D11.5	K10D11.5 /// WBGene00010749	hypothetical protein /// status:Partially_confirmed
175346_at	1.30432	0.15632	E02H4.3	tag-172	Temporarily Assigned Gene name
176441_at	1.30425	0.02858	Y102A11A.3	WBGene00022413 /// Y102A11A.3	status:Partially_confirmed /// hypothetical protein
184386_at	1.30424	0.10787	C41D11.6	C41D11.6 /// WBGene00016565	hypothetical protein /// status:Partially_confirmed
173283_s_at	1.30413	0.096843	T04D3.5	T04D3.5 /// WBGene00011434	hypothetical protein /// status:Confirmed
191407_s_at	1.30396	0.006882	F21D5.3	F21D5.3 /// WBGene00009008	hypothetical protein /// laccase like copper oxidase
186167_at	1.30379	0.012611	T05H4.10	T05H4.10 /// WBGene00020273	hypothetical protein /// status:Confirmed
182573_at	1.30375	0.034783	T05B4.3	phat-4 /// WBGene00020237	PHAryngeal gland Toxin-related /// locus:phat-4
186533_s_at	1.30371	0.000188	Y37E11B.5	WBGene00021377 /// Y37E11B.5	status:Confirmed /// hypothetical protein
191384_s_at	1.30366	0.037744	C14H10.1	C14H10.1 /// WBGene00007591	hypothetical protein /// Yeast YIL023C-like protein
172594_x_at	1.30332	0.035409	T12B5.10	fbxa-60 /// WBGene00020456	F-box A protein /// locus:fbxa-60
183117_at	1.30325	0.010352	ZK742.3	WBGene00022813 /// ZK742.3	status:Confirmed /// hypothetical protein
180463_s_at	1.30316	0.028448	T02C5.3	igcm-3	ImmunoGlobulin-like Cell adhesion Molecule family
193035_at	1.30284	0.07995	F23B12.7	F23B12.7 /// WBGene00009084	hypothetical protein /// CCAAT binding factor 1 protein like
189258_at	1.30238	0.007338	W04G3.6	sulp-7	SULfate Permease family
172978_s_at	1.30194	0.004817	C34F11.3	C34F11.3	hypothetical protein
193178_at	1.30194	0.026573	F54D5.1	pcs-1	PhytoChelatin Synthase
189511_at	1.30189	0.11802	Y47G6A.5	Y47G6A.5	hypothetical protein
183515_at	1.30188	0.026919	C24G7.1	C24G7.1 /// WBGene00016063	hypothetical protein /// status:Partially_confirmed
172624_x_at	1.3016	0.084022	Y38E10A.12	WBGene00012590 /// Y38E10A.12	locus:nspe-3 /// hypothetical protein
183962_at	1.30158	0.10827	R07C3.2	fbxc-36 /// WBGene00019918	F-box C protein /// locus:fbxc-36
180189_s_at	1.30152	0.036521	T06A1.1	T06A1.1 /// WBGene00020277	hypothetical protein /// status:Partially_confirmed
184995_s_at	1.30147	0.007227	C04E6.11	C04E6.11 /// WBGene00015425	hypothetical protein /// status:Partially_confirmed
174874_at	1.30146	0.059823	F55H2.6	clu-1 /// WBGene00000550	yeast CLU (mitochondrial clustering) related /// locus:clu-1
184822_at	1.3012	0.082869	Y40C7B.4	WBGene00021500 /// Y40C7B.4	status:Partially_confirmed /// hypothetical protein
183012_at	1.30118	0.028794	C18A3.3	C18A3.3 /// WBGene00015941	hypothetical protein /// status:Confirmed
176336_at	1.30115	0.002069	Y71G12B.8	WBGene00022148 /// Y71G12B.8	status:Partially_confirmed /// hypothetical protein
189672_at	1.30113	0.050347	C17H12.4	carboxylesterase /// WBGene00015930	hypothetical protein /// carboxylesterase
174446_s_at	1.30096	0.16961	F25H8.5	dur-1	Dauer Up-Regulated
183004_at	1.30082	0.031969	ZK185.1	WBGene00022681 /// ZK185.1	status:Partially_confirmed /// hypothetical protein
178245_at	1.30055	0.073639	T15D6.4	T15D6.4 /// WBGene00011779	hypothetical protein /// status:Predicted
176002_at	1.30053	0.15933	M02H5.8	M02H5.8 /// WBGene00019744	hypothetical protein /// status:Partially_confirmed
186486_at	1.30049	0.03193	Y116A8C.14	rom-3 /// WBGene00004402	RhOMboid (Drosophila) related /// locus:rom-3
193749_at	1.30034	4.4e-05	F33D4.1	nhr-8	Nuclear Hormone Receptor family
181066_at	1.30025	0.030403	C30D11.1	unc-103	UNCoordinated
173605_s_at	1.30022	0.039698	C14A11.9	C14A11.9 /// WBGene00050944	hypothetical protein /// status:Partially_confirmed
172640_x_at	1.30014	0.061938	---	---	---
192843_at	1.30011	0.077176	C24A11.9	coq-1 /// WBGene00000761	COenzyme Q (ubiquinone) biosynthesis /// locus:coq-1
174548_at	1.29977	0.007227	M6.1	ifc-2	Intermediate Filament, C
184745_at	1.29969	0.038558	C43E11.9	C43E11.9 /// WBGene00016607	hypothetical protein /// status:Confirmed
193011_at	1.29932	0.012274	F12B6.2	F12B6.2	hypothetical protein
187366_s_at	1.29929	0.080807	R05D3.4	rfp-1	Ring Finger Protein, UBC associated
185001_at	1.29898	0.017747	C08F11.13	C08F11.13 /// WBGene00007460	hypothetical protein /// status:Confirmed
178100_at	1.29859	0.002797	K08H2.4	K08H2.4 /// WBGene00010691	hypothetical protein /// status:Partially_confirmed
177375_at	1.29809	0.056454	M60.2	M60.2 /// WBGene00019779	hypothetical protein /// status:Confirmed
192987_at	1.29782	0.18835	E04F6.11	clh-3	CLC-type chloride cHannel
179915_at	1.2973	0.086833	Y63D3A.3	fbxb-101 /// WBGene00013404	F-box B protein /// locus:fbxb-101
192132_at	1.29724	0.003184	F38B7.3	F38B7.3 /// WBGene00009534	hypothetical protein /// PH (pleckstrin homology) domain
193667_at	1.29711	0.007117	Y17G7B.9	cyn-16 /// WBGene00000892	CYclophyliN /// locus:cyn-16
174195_at	1.29689	0.094965	F13E9.11	F13E9.11	hypothetical protein
178570_s_at	1.29636	0.051889	T28F4.1	T28F4.1 /// WBGene00012136	hypothetical protein /// status:Confirmed
188242_at	1.29632	0.006213	T06H11.1	unc-58	UNCoordinated
183177_at	1.29631	0.013388	T07H8.5	srg-31 /// WBGene00005188	Serpentine Receptor, class G (gamma) /// locus:srg-31
175330_at	1.2962	0.021589	F18H3.4	F18H3.4 /// WBGene00008940	hypothetical protein /// status:Confirmed
176766_at	1.29612	0.064881	Y46H3D.8	WBGene00021612 /// Y46H3D.8	status:Predicted /// hypothetical protein
193245_s_at	1.29601	0.025106	K06A1.4	nhr-22 /// WBGene00003621	Nuclear Hormone Receptor family /// locus:nhr-22
190006_at	1.29582	0.00328	R02E12.2	mop-25.1	MO25 (MOuse embryo scaffolding Protein) homolog
183782_at	1.29578	0.040087	ZK1058.5	WBGene00014205 /// ZK1058.5	status:Confirmed /// hypothetical protein
178778_s_at	1.29575	0.068126	T13H5.6	T13H5.6 /// WBGene00011760	hypothetical protein /// status:Partially_confirmed
181643_at	1.29573	0.025246	C18G1.1	C18G1.1 /// WBGene00015980	hypothetical protein /// status:Partially_confirmed
172455_x_at	1.29561	0.041594	F29G6.3	F29G6.3	hypothetical protein
176349_s_at	1.29538	0.12771	T24E12.5	T24E12.5 /// WBGene00020774	hypothetical protein /// status:Partially_confirmed
176012_at	1.29538	0.009128	Y108F1.1 /// Y47C4A.1	WBGene00021615 /// WBGene00022429 /// Y108F1.1 /// Y47C4A.1	status:Predicted /// status:Predicted /// hypothetical protein /// hypothetical protein
193921_s_at	1.29536	0.017289	ZC376.5	trm-1 /// WBGene00006613	TRNA Methylase /// locus:trm-1
175080_at	1.29533	0.015072	Y18H1A.11	WBGene00021215 /// Y18H1A.11	CTP:phosphocholine cytidylyltransferase /// hypothetical protein
188406_s_at	1.29518	0.073439	F11H8.3	col-8 /// WBGene00000597	COLlagen /// locus:col-8
176133_at	1.29516	0.038816	Y119D3B.7	fbxa-63 /// WBGene00022485	F-box A protein /// locus:fbxa-63
173726_s_at	1.2951	0.023818	Y71G12B.23	Y71G12B.23	hypothetical protein
193501_s_at	1.29509	0.003044	F46H6.1	rhi-1 /// WBGene00004356	RHo GDI /// locus:rhi-1
189140_s_at	1.29498	0.018911	T16G12.1	Aminopeptidase /// WBGene00011803	hypothetical protein /// Aminopeptidase
173692_at	1.2948	0.052542	E04A4.5	E04A4.5 /// WBGene00017119	hypothetical protein /// status:Confirmed
185341_s_at	1.29453	0.053476	M7.3	bcc-1 /// WBGene00000246	BiCaudal C (Drosophila) homolog /// locus:bcc-1
189649_s_at	1.29449	0.13345	C10E2.6	C10E2.6 /// WBGene00015676	hypothetical protein /// sugar transporter
173161_at	1.29439	0.22161	C06H5.7	C06H5.7 /// WBGene00007395	hypothetical protein /// status:Confirmed
185400_at	1.29428	0.041897	M7.3	bcc-1 /// WBGene00000246	BiCaudal C (Drosophila) homolog /// locus:bcc-1
190080_at	1.29425	0.042486	F26C11.1	F26C11.1 /// WBGene00009146	hypothetical protein /// status:Partially_confirmed
173724_at	1.29404	0.025048	C10E2.6	C10E2.6 /// WBGene00015676	hypothetical protein /// sugar transporter
177428_at	1.29398	0.085257	F58G6.3 /// F58G6.7	F58G6.3 /// F58G6.7 /// WBGene00010274 /// WBGene00010277	hypothetical protein /// hypothetical protein /// status:Partially_confirmed /// status:Confirmed
177586_at	1.29356	0.31341	C15C6.1	C15C6.1 /// WBGene00007600	hypothetical protein /// status:Confirmed
172585_x_at	1.29335	0.041729	Y105C5A.3 /// Y105C5A.5 /// Y105C5A.6 /// Y73F8A.9	pqn-76 /// WBGene00004158 /// WBGene00004159 /// WBGene00004160 /// WBGene00004171	Prion-like-(Q/N-rich)-domain-bearing protein /// locus:pqn-76 /// locus:pqn-78 /// locus:pqn-79 /// locus:pqn-91
189835_at	1.29326	0.1386	C50D2.4	col-68 /// WBGene00000644	COLlagen /// locus:col-68
179582_at	1.29324	0.044382	W07A8.5	srxa-6 /// WBGene00012321	Serpentine Receptor, class XA /// locus:srxa-6
180467_at	1.29319	0.012962	Y53F4B.1	WBGene00013149 /// Y53F4B.1	status:Partially_confirmed /// hypothetical protein
175218_at	1.29319	0.006895	F59C12.4	F59C12.4 /// WBGene00045272	hypothetical protein /// status:Confirmed
187065_s_at	1.29292	0.036696	ZC434.4	WBGene00013892 /// ZC434.4	status:Confirmed /// hypothetical protein
193267_at	1.29277	0.008478	F13D11.1	F13D11.1 /// WBGene00017427	hypothetical protein /// locus:acp-5
178430_at	1.29256	0.016914	C35C5.9	C35C5.9 /// WBGene00007958	hypothetical protein /// status:Confirmed
188958_at	1.29248	0.001291	R119.3	dehydrogenase /// WBGene00020089	hypothetical protein /// dehydrogenase
188927_at	1.29236	0.050465	C02F5.11	tsp-2 /// WBGene00006628	TetraSPanin family /// locus:tsp-2
189891_at	1.29236	0.16866	M02G9.1	M02G9.1	hypothetical protein
187359_at	1.29231	0.017544	F42G9.8	tpst-2 /// WBGene00018365	TyrosylProtein SulfoTransferase /// locus:tpst-2
191173_at	1.29227	0.036522	F57B7.1	F57B7.1	hypothetical protein
193018_s_at	1.29214	0.02988	F59A2.3	cri-3 /// WBGene00010303	Conserved Regulator of Innate immunity /// locus:cri-3
187109_s_at	1.29208	0.21124	C46H11.11	fhod-1 /// WBGene00016735	Formin HOmology Domain /// locus:fhod-1
174463_s_at	1.29202	0.066826	Y71G12B.23	Y71G12B.23	hypothetical protein
183158_at	1.29202	0.01665	ZK121.2	WBGene00022664 /// ZK121.2	status:Partially_confirmed /// hypothetical protein
180703_at	1.29192	0.048191	T28B4.3	ttr-6 /// WBGene00020886	TransThyretin-Related family domain /// locus:ttr-6
173916_at	1.29167	0.00085	F55D12.5	F55D12.5 /// WBGene00010113	hypothetical protein /// Activin types I and II receptor domain
187311_at	1.29161	0.024441	F22B7.1	F22B7.1 /// WBGene00017692	hypothetical protein /// status:Partially_confirmed
180547_at	1.29156	0.000283	F09B12.2	dhhc-1 /// WBGene00008606	DHHC-types zinc finger transcription factor /// locus:dhhc-1
173783_at	1.29151	0.10695	T16G12.1	Aminopeptidase /// WBGene00011803	hypothetical protein /// Aminopeptidase
187881_at	1.29125	0.048525	T25D3.3	T25D3.3 /// WBGene00020797	hypothetical protein /// serine/threonine dehydratase
192486_s_at	1.29107	0.003603	ZK829.6	tgt-1 /// WBGene00006566	TRNA Guanine Transglycosylase /// locus:tgt-1
187704_at	1.29055	0.061363	ZK1127.5	WBGene00022852 /// ZK1127.5	status:Confirmed /// hypothetical protein
180955_s_at	1.29044	0.000372	C16A3.3	let-716 /// WBGene00002850	LEThal /// locus:let-716
191010_s_at	1.29043	0.021463	M60.5	kqt-2 /// WBGene00002234	potassium channel, KvQLT family /// locus:kqt-2
188644_at	1.29036	0.1793	K02C4.4	ltd-1 /// WBGene00003089	Lim and Transglutaminase Domain /// locus:ltd-1
179599_at	1.29026	0.045569	ZK228.4	ZK228.4	hypothetical protein
174915_s_at	1.2902	0.012569	K07C5.4	K07C5.4 /// WBGene00010627	hypothetical protein /// yeast protein L8167.9-like
192372_at	1.29016	0.13466	T22C8.5	sptf-2 /// WBGene00011926	Specificity Protein) Transcription Factor /// locus:sptf-2
181247_at	1.29002	0.075742	F55F8.8	F55F8.8 /// WBGene00018896	hypothetical protein /// status:Partially_confirmed
173492_s_at	1.28998	0.011212	D1044.7	D1044.7 /// WBGene00017032	hypothetical protein /// status:Partially_confirmed
178776_at	1.28965	0.006713	ZC334.2	ins-30 /// WBGene00002113	INSulin related /// locus:ins-30
176165_at	1.28959	0.013219	Y119D3B.6	fbxa-77 /// WBGene00022484	F-box A protein /// locus:fbxa-77
187569_s_at	1.28953	0.004781	T20F5.3	T20F5.3 /// WBGene00020625	hypothetical protein /// status:Confirmed
184116_s_at	1.28946	0.023814	T05E12.6	T05E12.6	hypothetical protein
190566_at	1.2891	0.055439	T12G3.1	T12G3.1 /// WBGene00011737	hypothetical protein /// Drosphila REF (2)P like
180009_at	1.28896	0.030056	F59A6.5	F59A6.5 /// WBGene00019087	hypothetical protein /// status:Partially_confirmed
179557_at	1.28833	0.045639	C26E1.2	C26E1.2 /// WBGene00007748	hypothetical protein /// status:Partially_confirmed
174653_s_at	1.28822	0.020632	Y113G7B.17	WBGene00013766 /// Y113G7B.17	locus:prmt-1 /// hypothetical protein
179689_at	1.28808	0.027878	F35A5.4	F35A5.4 /// WBGene00018026	hypothetical protein /// status:Confirmed
175475_s_at	1.28789	0.085197	K09A9.1	nipi-3 /// WBGene00010700	No Induction of Peptide after Drechmeria Infection /// locus:nipi-3
190005_at	1.28786	0.020698	T11F9.9	---	---
184544_at	1.28781	0.071374	F45C12.6	btb-8 /// WBGene00018437	BTB (Broad/complex/Tramtrack/Bric a brac) domain protein /// locus:btb-8
192902_at	1.28779	0.065786	M7.3	bcc-1 /// WBGene00000246	BiCaudal C (Drosophila) homolog /// locus:bcc-1
183245_at	1.28751	0.054785	T07A9.8	T07A9.8 /// WBGene00020296	hypothetical protein /// status:Partially_confirmed
194047_s_at	1.28744	0.05813	ZK792.5	WBGene00014078 /// ZK792.5	Pumilio-family RNA binding domains (aka PUM-HD, Pumilio homology domain) (3 domains) /// hypothetical protein
186254_at	1.28729	0.036616	R05H11.1 /// R05H11.2	R05H11.1 /// R05H11.2 /// WBGene00019907 /// WBGene00019908	hypothetical protein /// hypothetical protein /// status:Partially_confirmed /// status:Partially_confirmed
174618_at	1.28715	0.015465	C37H5.8	hsp-6 /// WBGene00002010	Heat Shock Protein /// locus:hsp-6
176532_at	1.28699	0.007141	Y55B1BR.3	WBGene00021913 /// Y55B1BR.3	status:Partially_confirmed /// hypothetical protein
184335_at	1.28692	0.029794	M01E10.2	dpy-1 /// WBGene00001063	DumPY : shorter than wild-type /// locus:dpy-1
187653_at	1.28677	0.006764	K07C11.7	K07C11.7	hypothetical protein
174895_at	1.28615	0.077504	C53D5.6	imb-3 /// WBGene00002077	IMportin Beta family /// locus:imb-3
181920_at	1.28592	0.059576	F58E1.4	F58E1.4 /// WBGene00019036	hypothetical protein /// status:Predicted
175343_at	1.28564	0.15778	T07A9.13	tag-261	Temporarily Assigned Gene name
178704_s_at	1.2854	0.01747	T05A6.1	cki-1 /// WBGene00000516	CKI family (Cyclin-dependent Kinase Inhibitor) /// locus:cki-1
178228_at	1.28492	0.002693	T22H2.1	sri-12 /// WBGene00005524	Serpentine Receptor, class I /// locus:sri-12
192448_at	1.28487	0.042713	F53F8.1	klf-2 /// WBGene00009998	Kruppel-Like Factor (zinc finger protein) /// locus:klf-2
190104_at	1.28484	0.02061	E04D5.3	cut-4 /// WBGene00008482	CUTiclin /// locus:cut-4
179792_at	1.28484	0.03005	F53A3.7	F53A3.7 /// WBGene00018723	hypothetical protein /// status:Confirmed
184721_s_at	1.28442	0.002385	ZK1127.4	WBGene00022851 /// ZK1127.4	status:Confirmed /// hypothetical protein
178558_at	1.28433	0.004217	F57G9.3	F57G9.3 /// WBGene00010219	hypothetical protein /// status:Confirmed
181962_at	1.2843	0.15896	F01F1.3	F01F1.3 /// WBGene00017160	hypothetical protein /// status:Confirmed
176978_at	1.28424	0.020787	Y48G9A.7	WBGene00021701 /// Y48G9A.7	status:Partially_confirmed /// hypothetical protein
180243_at	1.2841	0.047243	ZC204.3	btb-12 /// WBGene00022555	BTB (Broad/complex/Tramtrack/Bric a brac) domain protein /// locus:btb-12
191079_s_at	1.28367	0.044122	C15H11.9	C15H11.9 /// WBGene00007617	hypothetical protein /// locus:rrbs-1
173689_s_at	1.28362	0.071716	K09H9.6	lpd-6 /// WBGene00003062	LiPid Depleted /// locus:lpd-6
175041_s_at	1.28356	0.013726	F54A5.2	cutl-20 /// WBGene00018787	CUTiclin-Like /// locus:cutl-20
180234_at	1.28345	0.039614	ZC204.1	WBGene00022553 /// ZC204.1	status:Partially_confirmed /// hypothetical protein
182534_at	1.28332	0.016748	Y17D7B.2	WBGene00012450 /// Y17D7B.2	status:Partially_confirmed /// hypothetical protein
176557_at	1.28315	0.11173	C52D10.11	flp-17 /// WBGene00001460	FMRF-Like Peptide /// locus:flp-17
188522_at	1.28306	0.029482	M04D8.2	ins-22 /// WBGene00002105	INSulin related /// locus:ins-22
175540_at	1.28304	0.013661	C04A11.1	C04A11.1 /// WBGene00007285	hypothetical protein /// status:Confirmed
179025_at	1.28287	0.003526	F41D3.9	F41D3.9 /// WBGene00009614	hypothetical protein /// status:Partially_confirmed
174021_at	1.28274	0.035717	F16H11.5	nhr-45 /// WBGene00003635	Nuclear Hormone Receptor family /// locus:nhr-45
181018_s_at	1.28263	0.011972	Y44F5A.1	WBGene00012858 /// Y44F5A.1	status:Confirmed /// hypothetical protein
174822_at	1.28258	0.010001	F56D12.5	vig-1	VIG (Drosophila Vasa Intronic Gene) ortholog
178728_at	1.28257	0.042294	R01E6.2	R01E6.2 /// WBGene00010968	hypothetical protein /// status:Confirmed
189098_at	1.28243	0.063239	K05D4.4	cyp-33D1 /// WBGene00010589	CYtochrome P450 family /// locus:cyp-33D1
184916_at	1.28218	0.011157	Y49F6B.2	WBGene00021715 /// Y49F6B.2	status:Confirmed /// hypothetical protein
188559_at	1.28216	0.018612	K02E7.10	protease /// WBGene00019314	hypothetical protein /// protease
190526_at	1.28208	0.096285	K11D2.1	K11D2.1 /// WBGene00010768	hypothetical protein /// Human P619 protein like
181415_at	1.28191	0.23173	B0507.1	B0507.1 /// WBGene00015218	hypothetical protein /// status:Partially_confirmed
180563_at	1.28178	0.011051	F47G3.3	F47G3.3 /// WBGene00018578	hypothetical protein /// status:Partially_confirmed
174941_s_at	1.28157	0.013323	Y105E8A.23	Y105E8A.23	hypothetical protein
179746_at	1.28145	0.006572	F58H7.1	F58H7.1 /// WBGene00019067	hypothetical protein /// status:Partially_confirmed
182996_at	1.28121	0.018037	F16B4.3	F16B4.3 /// WBGene00017505	hypothetical protein /// status:Predicted
182083_at	1.2812	0.003588	Y48C3A.4	WBGene00012988 /// ztf-22	locus:ztf-22 /// Zinc finger Transcription Factor family
173759_at	1.28114	0.062694	R11A5.2	nud-2 /// WBGene00011230	Aspergillus NUclear Division related /// locus:nud-2
176502_at	1.2807	0.013691	---	---	---
178371_at	1.28067	0.13615	F45E6.6	sdz-19 /// WBGene00009728	SKN-1 Dependent Zygotic transcript /// locus:sdz-19
184896_at	1.28053	0.00864	C32B5.16	sdz-4 /// WBGene00016309	SKN-1 Dependent Zygotic transcript /// locus:sdz-4
180907_at	1.28049	0.028595	T26E4.12	srd-27 /// WBGene00005105	Serpentine Receptor, class D (delta) /// locus:srd-27
187462_at	1.28031	0.025739	ZK1307.1	ZK1307.1	hypothetical protein
193595_at	1.28019	0.033773	F28D1.3	thn-1 /// WBGene00009213	THaumatiN family /// locus:thn-1
184012_at	1.28017	0.086202	T05E12.7	---	---
186073_at	1.28016	0.11353	Y27F2A.5	fbxc-55 /// WBGene00021297	F-box C protein /// locus:fbxc-55
186648_at	1.2801	0.00991	F44G4.1	F44G4.1 /// WBGene00009711	hypothetical protein /// status:Confirmed
186479_s_at	1.27994	0.033731	Y102A5C.18	efl-1 /// WBGene00001161	E2F-like (mammalian transcription factor) /// locus:efl-1
189151_s_at	1.27967	0.047042	T16G12.1	Aminopeptidase /// WBGene00011803	hypothetical protein /// Aminopeptidase
173513_s_at	1.27953	0.063007	C18E9.3	pqn-14	Prion-like-(Q/N-rich)-domain-bearing protein
186929_at	1.27947	0.037735	ZK265.6	WBGene00013958 /// ZK265.6	status:Confirmed /// hypothetical protein
185914_at	1.27913	0.030557	Y48C3A.20	WBGene00012998 /// Y48C3A.20	status:Partially_confirmed /// hypothetical protein
193996_at	1.27895	0.083535	R05H10.2	R05H10.2 /// WBGene00011043	hypothetical protein /// RNA recognition motif. (aka RRM, RBD, or RNP domain) (2 domains)
174372_s_at	1.27891	0.045067	Y102A11A.3	WBGene00022413 /// Y102A11A.3	status:Partially_confirmed /// hypothetical protein
176055_at	1.27889	0.033016	Y41D4B.10	dsl-3 /// WBGene00001105	Delta/Serrate/Lag-2 domain /// locus:dsl-3
176827_at	1.27847	0.048973	Y97E10B.7	ncx-10 /// WBGene00003575	Na/Ca eXchangers /// locus:ncx-10
172830_x_at	1.2784	0.001608	Y53C12A.5	---	---
174018_at	1.27836	0.01086	F58G6.5	nhr-34	Nuclear Hormone Receptor family
187134_s_at	1.27836	0.041692	Y75D11A.2 /// Y75D11A.3	WBGene00022291 /// WBGene00022292 /// Y75D11A.2 /// Y75D11A.3	status:Predicted /// status:Confirmed /// hypothetical protein /// hypothetical protein
172828_x_at	1.27821	0.036558	---	---	---
190256_s_at	1.27813	0.068906	C18H9.7	rpy-1 /// WBGene00004507	RaPsYn /// locus:rpy-1
193641_at	1.27781	0.022795	C27A7.1	C27A7.1	hypothetical protein
185472_at	1.27768	0.002014	Y39B6A.2	pph-5 /// WBGene00012665	Protein PHosphatase /// locus:pph-5
191635_at	1.27755	0.01904	F07C4.14	srh-234 /// WBGene00005441	Serpentine Receptor, class H /// locus:srh-234
178355_at	1.2775	0.08163	C29F7.1	C29F7.1 /// WBGene00007810	hypothetical protein /// status:Partially_confirmed
178796_at	1.27748	0.014184	C08E8.2	C08E8.2 /// WBGene00007438	hypothetical protein /// status:Predicted
181057_at	1.27739	0.036317	T14F9.2	T14F9.2 /// WBGene00020508	hypothetical protein /// status:Partially_confirmed
177138_at	1.27739	0.008834	Y38C1AA.8	WBGene00021399 /// Y38C1AA.8	status:Predicted /// hypothetical protein
175267_at	1.27737	0.082741	C15H9.11	C15H9.11 /// WBGene00015805	hypothetical protein /// status:Confirmed
185584_at	1.27721	0.001369	Y51H7C.7	WBGene00021785 /// Y51H7C.7	status:Partially_confirmed /// hypothetical protein
177025_at	1.27702	0.001903	Y48G1A.6	mbtr-1	MBT (Malignant Brain Tumor) Repeat containing protein
185370_at	1.27695	0.044382	C16A11.9	fbxc-43 /// WBGene00045297	F-box C protein /// locus:fbxc-43
185292_at	1.27673	0.035991	Y53F4B.23	WBGene00013169 /// Y53F4B.23	status:Confirmed /// hypothetical protein
173713_at	1.27665	0.059334	F59B10.4	F59B10.4	hypothetical protein
186401_at	1.27656	0.027726	Y105C5A.9	Y105C5A.9	hypothetical protein
185142_at	1.27651	0.006494	E02C12.8	E02C12.8	hypothetical protein
190624_s_at	1.27638	0.021169	R74.1	lrs-1 /// WBGene00003073	Leucyl tRNA Synthetase /// locus:lrs-1
187494_at	1.27631	0.009991	W03F9.1	W03F9.1 /// WBGene00020999	hypothetical protein /// status:Partially_confirmed
172276_x_at	1.27611	0.02623	---	---	---
193992_s_at	1.27599	0.028133	C09G5.2	C09G5.2 /// WBGene00007488	hypothetical protein /// locus:dph-2
191021_at	1.27594	0.00451	C10C6.2	npr-3 /// WBGene00007006	Neuropeptide Receptor family /// locus:npr-3
191261_at	1.27574	0.006968	T23B3.4	ckr-1 /// WBGene00020712	CholecystoKinin Receptor homolog /// locus:ckr-1
176374_at	1.27574	0.078168	Y22D7AL.6	Y22D7AL.6	hypothetical protein
187348_at	1.27572	0.096311	C16C10.2	C16C10.2 /// WBGene00007623	hypothetical protein /// status:Confirmed
187604_s_at	1.27561	0.03637	F26F4.11	rpb-8 /// WBGene00017830	RNA Polymerase II (B) subunit /// locus:rpb-8
176897_at	1.27552	0.043659	Y73E7A.3	WBGene00022270 /// Y73E7A.3	status:Partially_confirmed /// hypothetical protein
189291_at	1.2754	0.048847	C24G6.2	C24G6.2	hypothetical protein
188301_at	1.27531	0.026125	C12D8.8	col-148 /// WBGene00000721	COLlagen /// locus:col-148
178257_at	1.27526	0.058797	K10C3.4	K10C3.4 /// WBGene00010731	hypothetical protein /// status:Partially_confirmed
182684_at	1.27526	0.055321	ZK488.7	pqn-98 /// WBGene00004177	Prion-like-(Q/N-rich)-domain-bearing protein /// locus:pqn-98
186647_at	1.27515	0.012199	---	---	---
177414_at	1.27462	0.010668	F58D5.5	F58D5.5 /// WBGene00010244	hypothetical protein /// status:Partially_confirmed
191802_at	1.2746	0.024007	ZC506.3	pssy-1 /// WBGene00013920	PhosphatidylSerine SYnthase /// locus:pssy-1
180774_at	1.27457	0.036747	F54B11.8	F54B11.8 /// WBGene00010031	hypothetical protein /// status:Predicted
183631_at	1.27445	0.039805	C08F11.5	fbxa-98 /// WBGene00007453	F-box A protein /// locus:fbxa-98
179215_at	1.27444	0.08893	K06G5.3	K06G5.3 /// WBGene00010607	hypothetical protein /// status:Predicted
181172_s_at	1.27435	0.016971	C31H2.1	tbc-7	TBC (Tre-2/Bub2/Cdc16) domain family
190153_s_at	1.27435	0.097371	T01B11.2	aminotransferase	hypothetical protein
174510_at	1.27419	0.009788	---	---	---
178367_at	1.27412	0.022303	K08H2.2	K08H2.2 /// WBGene00010689	hypothetical protein /// status:Partially_confirmed
187496_at	1.27401	0.19635	T19C3.1	T19C3.1 /// WBGene00020559	hypothetical protein /// status:Partially_confirmed
177306_s_at	1.27391	0.085541	Y37E11AR.3	Y37E11AR.3	hypothetical protein
188751_at	1.27374	0.067715	---	---	---
177099_at	1.27367	0.11659	Y55F3BR.4	lgc-33 /// WBGene00021941	Ligand-Gated ion Channel /// locus:lgc-33
180166_at	1.27365	0.044118	W08G11.3	W08G11.3	hypothetical protein
187744_s_at	1.27365	0.016807	Y38C1AB.4 /// Y38C1AB.8	frm-5 /// WBGene00001492 /// WBGene00021406 /// Y38C1AB.4	FERM domain (protein4.1-ezrin-radixin-moesin) family /// locus:frm-5 /// status:Predicted /// hypothetical protein
192556_s_at	1.27354	0.115	Y53C12A.2	glt-5 /// WBGene00001623	GLutamate Transporter family /// locus:glt-5
184391_at	1.27336	0.036582	ZK488.10	pqn-97 /// WBGene00004176	Prion-like-(Q/N-rich)-domain-bearing protein /// locus:pqn-97
194091_s_at	1.27328	0.066823	Y76A2A.2	cua-1	CU (copper) ATPase
180401_at	1.27326	0.008657	F22F7.7	F22F7.7 /// WBGene00017724	hypothetical protein /// status:Partially_confirmed
193724_at	1.27301	0.029321	F49C5.4	F49C5.4 /// WBGene00009867	hypothetical protein /// serine/threonine kinase (KIN1/SNF1/Nim1 subfamily)
175462_s_at	1.27296	0.068788	T12A7.1	gem-4 /// WBGene00001577	Gon-2 Extragenic Modifier /// locus:gem-4
187754_s_at	1.27281	0.025083	F16B4.5	F16B4.5	hypothetical protein
181230_at	1.27275	0.061712	K02F3.4	WBGene00019327 /// zip-2	locus:zip-2 /// bZIP transcription factor family
186541_at	1.27241	0.086646	F43C1.5	F43C1.5 /// WBGene00009649	hypothetical protein /// status:Partially_confirmed
185620_at	1.27236	0.089289	F08D12.8	fbxb-105 /// WBGene00017251	F-box B protein /// locus:fbxb-105
191791_at	1.27226	0.003263	F47C12.10	srh-222 /// WBGene00005432	Serpentine Receptor, class H /// locus:srh-222
173664_at	1.27226	0.18192	ZC13.4	mab-7 /// WBGene00003104	Male ABnormal /// locus:mab-7
187951_at	1.27225	0.066448	C30F12.6	C30F12.6 /// WBGene00016265	hypothetical protein /// seven trans-membrane receptor
187031_at	1.27216	0.15125	F28H7.8	F28H7.8 /// WBGene00009241	hypothetical protein /// status:Partially_confirmed
190886_at	1.27215	0.049184	M88.1	ugt-62 /// WBGene00010904	UDP-GlucuronosylTransferase /// locus:ugt-62
190098_s_at	1.27212	0.041933	K11C4.3	unc-70	UNCoordinated
185856_s_at	1.27211	0.014941	T10B11.8	T10B11.8 /// WBGene00020404	hypothetical protein /// status:Confirmed
190690_s_at	1.27209	0.057712	W08D2.5	W08D2.5 /// WBGene00012341	hypothetical protein /// locus:catp-6
171936_s_at	1.27187	0.03569	F23H12.2	F23H12.2 /// WBGene00009092	hypothetical protein /// mitochondrial precursor receptor
179855_at	1.27172	0.023161	C37A2.6	C37A2.6 /// WBGene00016492	hypothetical protein /// status:Predicted
188886_at	1.27169	0.040155	DC2.7	kin-33	protein KINase
193524_at	1.27159	0.075141	Y48E1A.1	Y48E1A.1	hypothetical protein
172228_x_at	1.27148	0.011547	---	---	---
192410_s_at	1.27147	0.006714	F58E10.3	F58E10.3	hypothetical protein
171766_x_at	1.2714	0.023447	F29G6.3	F29G6.3	hypothetical protein
181612_at	1.27131	0.04289	T17H7.4	gei-16	GEX Interacting protein
185695_s_at	1.27119	0.018985	F53E10.6	F53E10.6 /// WBGene00018762	hypothetical protein /// status:Confirmed
176296_at	1.27117	0.14511	Y22D7AR.7	WBGene00021261 /// Y22D7AR.7	status:Partially_confirmed /// hypothetical protein
178883_at	1.27113	0.043054	F19C7.8	F19C7.8	hypothetical protein
AFFX-r2-11687-5M_s_at	1.271	0.036271	K11C4.5	---	---
173032_at	1.27097	0.025183	---	---	---
173976_at	1.27089	0.049337	Y49E10.19	ani-1 /// WBGene00013038	ANIllin (actin binding protein) /// locus:ani-1
174235_at	1.27088	0.22923	K02C4.4	ltd-1 /// WBGene00003089	Lim and Transglutaminase Domain /// locus:ltd-1
180392_at	1.27079	0.000511	W09C3.4	W09C3.4 /// WBGene00021112	hypothetical protein /// status:Partially_confirmed
185024_s_at	1.27071	0.13614	Y56A3A.33	WBGene00013244 /// Y56A3A.33	status:Partially_confirmed /// hypothetical protein
183263_s_at	1.27061	0.060534	F59B1.8	F59B1.8 /// WBGene00019100	hypothetical protein /// status:Partially_confirmed
173426_at	1.27049	0.013159	Y51H4A.3	rho-1 /// WBGene00004357	RHO (small G protein) family /// locus:rho-1
188800_at	1.2704	0.032271	DC2.5	dehydrogenase /// WBGene00017082	hypothetical protein /// dehydrogenase
192277_at	1.27032	0.17882	R07B7.11	gana-1 /// WBGene00011095	GAlactosidase/N-Acetylgalactosaminidase /// locus:gana-1
187947_at	1.27018	0.025427	T01H8.5	gon-2	abnormal GONad development
173814_at	1.27014	0.04771	F14B4.2	hexokinase	hypothetical protein
173252_s_at	1.27012	0.10088	T19C4.7	nlp-33 /// WBGene00003771	Neuropeptide-Like Protein /// locus:nlp-33
180822_at	1.27011	0.086993	Y40H7A.6	sra-30 /// WBGene00005056	Serpentine Receptor, class A (alpha) /// locus:sra-30
190439_s_at	1.26988	0.049798	C56A3.7	cav-2 /// WBGene00000302	CAVeolin /// locus:cav-2
188996_at	1.26988	0.016273	H43I07.2	transferase /// WBGene00019275	hypothetical protein /// transferase
193630_at	1.26979	0.065865	ZC168.1	ncx-3 /// WBGene00003568	Na/Ca eXchangers /// locus:ncx-3
190912_at	1.26973	0.094904	K04F1.5	srh-3 /// WBGene00005229	Serpentine Receptor, class H /// locus:srh-3
191156_at	1.26966	0.004821	C08B6.10	C08B6.10 /// WBGene00007430	hypothetical protein /// proline rich proteoglycan
183888_at	1.26934	0.067321	W03A5.7	dnj-24 /// WBGene00001042	DNaJ domain (prokaryotic heat shock protein) /// locus:dnj-24
190208_at	1.26906	0.019171	H28G03.1	H28G03.1	hypothetical protein
182163_s_at	1.26896	0.045858	F44E7.5	F44E7.5	hypothetical protein
181941_s_at	1.26894	0.060344	F37C4.5	F37C4.5	hypothetical protein
183908_at	1.2687	0.037908	F09F7.5	F09F7.5	hypothetical protein
175707_s_at	1.26865	0.003046	F15C11.1	sem-4 /// WBGene00004773	SEx Muscle abnormal /// locus:sem-4
193328_at	1.26851	0.064199	ZK384.2	scl-20 /// WBGene00013972	SCP-Like extracellular protein /// locus:scl-20
172292_x_at	1.26844	0.10867	D2092.8	D2092.8 /// WBGene00017068	hypothetical protein /// status:Confirmed
175229_at	1.26833	0.014357	C08F11.13	C08F11.13 /// WBGene00007460	hypothetical protein /// status:Confirmed
190635_at	1.26832	0.061637	F20C5.4	F20C5.4 /// WBGene00008969	hypothetical protein /// Yeast YCY4 like protein
174464_at	1.26811	0.003317	Y97E10AR.1	WBGene00022396 /// Y97E10AR.1	status:Partially_confirmed /// hypothetical protein
181536_at	1.26805	0.001848	F52B11.5	F52B11.5 /// WBGene00009927	hypothetical protein /// status:Confirmed
186016_s_at	1.26792	0.008031	C43E11.3	met-1	histone METhyltransferase-like
174170_at	1.26788	0.053342	C05D11.7	C05D11.7	hypothetical protein
173824_at	1.26775	0.022377	ZK682.2	WBGene00022788 /// ZK682.2	sodium/phophate transporter /// hypothetical protein
183378_at	1.26775	0.031213	F55G11.8	F55G11.8 /// WBGene00010128	hypothetical protein /// status:Confirmed
177123_s_at	1.26771	0.024187	M7.10	M7.10 /// WBGene00010886	hypothetical protein /// status:Partially_confirmed
175040_at	1.26737	0.083097	F54A5.2	cutl-20 /// WBGene00018787	CUTiclin-Like /// locus:cutl-20
179075_at	1.2673	0.012382	T02D1.4	T02D1.4 /// WBGene00011371	hypothetical protein /// status:Partially_confirmed
182741_s_at	1.2673	0.052203	D2096.4	sqv-1 /// WBGene00005019	SQuashed Vulva /// locus:sqv-1
181350_at	1.26721	0.013568	Y38H6C.4	WBGene00012617 /// Y38H6C.4	status:Partially_confirmed /// hypothetical protein
175176_at	1.2672	0.018356	T21C9.12	scpl-4 /// WBGene00011897	SCP(Small C-terminal domain Phosphatase)-Like phosphatase /// locus:scpl-4
174176_at	1.26711	0.089763	F41D9.3	wrk-1	Wrapper/Rega-1/Klingon homolog
185153_s_at	1.26693	0.038982	F35E12.10	F35E12.10 /// WBGene00009434	hypothetical protein /// status:Partially_confirmed
173830_at	1.26685	0.081815	ZK809.4	ent-1 /// WBGene00001320	Equilibrative Nucleoside Transporter /// locus:ent-1
177540_at	1.26671	0.07884	C29F4.3	C29F4.3 /// WBGene00007809	hypothetical protein /// status:Partially_confirmed
175379_at	1.26664	0.04832	ZK1193.5	dve-1	DVE (Defective proVEntriculus in Drosophila) homolog
177196_s_at	1.26657	0.00967	M88.2	M88.2 /// WBGene00010905	hypothetical protein /// status:Confirmed
188523_at	1.26654	0.035362	R13F6.9	sma-3 /// WBGene00004857	SMAll /// locus:sma-3
181009_at	1.26642	0.041384	F13B6.2	F13B6.2 /// WBGene00017417	hypothetical protein /// status:Partially_confirmed
176227_s_at	1.26635	0.035873	Y71H2AM.15	Y71H2AM.15	hypothetical protein
173200_s_at	1.26623	0.068	F08G12.10	inx-2 /// WBGene00002124	INneXin /// locus:inx-2
172135_x_at	1.2662	0.081928	Y5H2A.4	WBGene00044521 /// Y5H2A.4	status:Predicted /// hypothetical protein
183048_at	1.26608	0.043513	T17A3.2	T17A3.2 /// WBGene00020540	hypothetical protein /// status:Confirmed
172121_x_at	1.26594	0.027335	Y47D7A.7	WBGene00021620 /// Y47D7A.7	status:Partially_confirmed /// hypothetical protein
193263_at	1.2659	0.003065	ZC410.4	twk-8	TWiK family of potassium channels
174410_at	1.26586	0.29368	Y18H1A.9	WBGene00021213 /// Y18H1A.9	status:Partially_confirmed /// hypothetical protein
188500_at	1.26585	0.24704	T15B7.4	col-142 /// WBGene00000715	COLlagen /// locus:col-142
191193_at	1.26553	0.061841	C08F8.2	C08F8.2	hypothetical protein
186467_at	1.2653	0.17698	VC27A7L.1	VC27A7L.1 /// WBGene00012147	hypothetical protein /// status:Predicted
185660_s_at	1.26525	0.038678	T12A2.15	T12A2.15	hypothetical protein
174793_at	1.26511	0.017341	---	---	---
178994_at	1.26495	0.039392	C49A1.6	clec-115 /// WBGene00008188	C-type LECtin /// locus:clec-115
191313_at	1.26478	0.088139	K10C3.5	K10C3.5	hypothetical protein
188807_at	1.26472	0.013995	F16C3.1	F16C3.1 /// WBGene00008885	hypothetical protein /// 7TM receptor
178075_at	1.26465	0.080971	T27E7.6	T27E7.6 /// WBGene00012091	hypothetical protein /// status:Partially_confirmed
184760_at	1.26424	0.031166	F36A4.11	F36A4.11 /// WBGene00018086	hypothetical protein /// status:Partially_confirmed
183740_at	1.26423	0.002938	Y53H1C.1	aat-9	Amino Acid Transporter
185333_at	1.26416	0.042795	F45C12.4	btb-9 /// WBGene00018435	BTB (Broad/complex/Tramtrack/Bric a brac) domain protein /// locus:btb-9
175579_at	1.26414	0.001864	Y73B6BL.3	exos-2 /// WBGene00022232	EXOSome (multiexonuclease complex) component /// locus:exos-2
192276_at	1.26412	0.009513	M28.5	M28.5 /// WBGene00010896	hypothetical protein /// ribosomal protein (L7AE family)
175953_at	1.26407	0.080261	F41G4.8	F41G4.8 /// WBGene00018311	hypothetical protein /// status:Confirmed
174737_at	1.26382	0.072946	C06G1.4	ain-1 /// WBGene00015547	ALG-1 INteracting protein /// locus:ain-1
174846_at	1.26348	0.014395	R02F2.7	R02F2.7 /// WBGene00019836	hypothetical protein /// status:Partially_confirmed
184836_at	1.26347	0.005071	H10D18.5	H10D18.5 /// WBGene00019180	hypothetical protein /// status:Partially_confirmed
176330_at	1.26345	0.24263	Y22D7AL.14	WBGene00021252 /// Y22D7AL.14	status:Confirmed /// hypothetical protein
188759_at	1.26319	0.002693	C06C6.3	str-231 /// WBGene00006262	Seven TM Receptor /// locus:str-231
190336_at	1.26295	0.030297	E02H1.2	E02H1.2 /// WBGene00008456	hypothetical protein /// GTP binding protein
174149_at	1.26286	0.03031	F22E5.17	F22E5.17 /// WBGene00017712	hypothetical protein /// status:Confirmed
173801_at	1.26283	0.097415	F54C8.4	F54C8.4 /// WBGene00010037	hypothetical protein /// Protein-tyrosine phosphatase
184931_at	1.26274	0.042635	C33D12.2	C33D12.2 /// WBGene00016343	hypothetical protein /// status:Partially_confirmed
191752_at	1.26257	0.041912	C06H2.4	folt-1 /// WBGene00007388	FOLate Transporter family /// locus:folt-1
181780_at	1.26253	0.055809	C05H8.1	ckk-1	CaM Kinase Kinase
176568_at	1.26252	2.8e-05	Y97E10AR.1	WBGene00022396 /// Y97E10AR.1	status:Partially_confirmed /// hypothetical protein
186882_at	1.26252	0.009739	K01B6.3	K01B6.3 /// WBGene00010454	hypothetical protein /// status:Partially_confirmed
185491_at	1.26222	0.003519	F22E5.13	F22E5.13 /// WBGene00017711	hypothetical protein /// status:Confirmed
181372_at	1.26214	0.091752	Y38H6C.2	srw-65 /// WBGene00005812	Serpentine Receptor, class W /// locus:srw-65
191262_at	1.26205	0.001682	F16B3.1	egl-2 /// WBGene00001171	EGg Laying defective /// locus:egl-2
172926_x_at	1.26204	0.006037	T05A7.9	T05A7.9 /// WBGene00020226	hypothetical protein /// small histidine-alanine-rich protein precursor (SHARP)
186323_at	1.26196	0.019071	R10D12.13 /// R10D12.14	R10D12.13 /// R10D12.14	hypothetical protein /// hypothetical protein
180839_at	1.26176	0.053967	F54B11.7	F54B11.7 /// WBGene00010030	hypothetical protein /// status:Partially_confirmed
182940_s_at	1.26175	0.022704	K01D12.6	K01D12.6 /// WBGene00010465	hypothetical protein /// status:Partially_confirmed
187699_at	1.2613	0.010823	T20B12.1	T20B12.1 /// WBGene00020600	hypothetical protein /// status:Partially_confirmed
174449_at	1.26122	0.001348	F58A4.7	hlh-11	Helix Loop Helix
182615_at	1.26112	0.089941	C54D10.9	C54D10.9 /// WBGene00008303	hypothetical protein /// status:Partially_confirmed
175824_s_at	1.26103	0.035311	K11E8.1	unc-43	UNCoordinated
193753_at	1.26062	0.13596	W05B5.3	nhr-85	Nuclear Hormone Receptor family
186768_at	1.26057	0.019043	Y105C5A.23	gnrr-8 /// WBGene00013642	human GoNadotropin-Releasing hormone Receptor (GnRHR) related /// locus:gnrr-8
190473_at	1.26048	0.05821	R90.2	ttr-27 /// WBGene00011284	TransThyretin-Related family domain /// locus:ttr-27
178213_at	1.26042	0.083549	C07E3.5	C07E3.5 /// WBGene00007416	hypothetical protein /// status:Partially_confirmed
171737_x_at	1.26036	0.034697	T12G3.1	T12G3.1 /// WBGene00011737	hypothetical protein /// Drosphila REF (2)P like
175166_at	1.2603	0.055979	F31F6.4	flp-8	FMRF-Like Peptide
181568_at	1.2603	0.003345	C30G4.6	C30G4.6 /// WBGene00016271	hypothetical protein /// status:Partially_confirmed
192903_at	1.2603	0.048107	W04G3.4	apt-9 /// WBGene00000166	AdaPTin or adaptin-related protein /// locus:apt-9
173614_at	1.26022	0.095521	C46H11.11	fhod-1 /// WBGene00016735	Formin HOmology Domain /// locus:fhod-1
193314_at	1.26014	0.13264	ZC334.7	WBGene00013865 /// ZC334.7	status:Partially_confirmed /// hypothetical protein
183762_at	1.2599	0.039779	R02F2.7	R02F2.7 /// WBGene00019836	hypothetical protein /// status:Partially_confirmed
181184_at	1.25987	0.045231	Y9C9A.6	str-168 /// WBGene00006212	Seven TM Receptor /// locus:str-168
174658_at	1.25982	0.090706	R02D5.1	R02D5.1 /// WBGene00010976	hypothetical protein /// status:Confirmed
178303_s_at	1.25955	0.039982	F09C8.2	F09C8.2 /// WBGene00008622	hypothetical protein /// status:Confirmed
187562_at	1.25951	0.18989	Y54E10BL.1	WBGene00021837 /// Y54E10BL.1	status:Partially_confirmed /// hypothetical protein
178503_at	1.2595	0.023943	W02D9.6	W02D9.6 /// WBGene00012212	hypothetical protein /// status:Confirmed
188584_s_at	1.25932	0.083608	F14B4.2	hexokinase	hypothetical protein
185945_at	1.2593	0.064406	C44B12.6	C44B12.6 /// WBGene00016639	hypothetical protein /// status:Predicted
189153_at	1.25924	0.058401	C39H7.7	srd-13 /// WBGene00005091	Serpentine Receptor, class D (delta) /// locus:srd-13
180497_at	1.25907	0.093248	C25B8.6	nhr-120 /// WBGene00003710	Nuclear Hormone Receptor family /// locus:nhr-120
190390_s_at	1.25889	0.014508	K07C5.3	K07C5.3 /// WBGene00010626	hypothetical protein /// DNA ligase like domain
192962_at	1.25876	0.067434	T11G6.3	T11G6.3 /// WBGene00011718	hypothetical protein /// bacterial regulatory protein UHPC like
181656_at	1.25873	0.11744	C18H7.9	C18H7.9 /// WBGene00015999	hypothetical protein /// locus:prmt-4
178535_at	1.25867	0.01123	C38D4.4	C38D4.4 /// WBGene00008005	hypothetical protein /// status:Partially_confirmed
181655_at	1.25866	0.11851	F58A6.4	nas-29 /// WBGene00003547	Nematode AStacin protease /// locus:nas-29
190417_at	1.25864	0.030874	F27D9.7	F27D9.7 /// WBGene00017865	hypothetical protein /// Alcohol dehydrogenase
182621_at	1.25864	0.21657	F35B12.3	F35B12.3 /// WBGene00009383	hypothetical protein /// status:Confirmed
187001_at	1.25856	0.020816	Y71A12B.11	WBGene00013508 /// Y71A12B.11	status:Confirmed /// hypothetical protein
186236_s_at	1.25851	0.016149	C17B7.7 /// K02E7.3 /// R09E12.6 /// W03G1.4 /// Y55F3C.6	C17B7.7 /// K02B7.1 /// K02E7.3 /// R09E12.6 /// W03G1.4 /// WBGene00043538 /// Y55F3C.6	hypothetical protein /// hypothetical protein /// hypothetical protein /// hypothetical protein /// hypothetical protein /// status:Predicted /// hypothetical protein
191302_at	1.25829	0.035709	C36B1.1	cle-1	CoLlagen with Endostatin domain
177469_at	1.25828	0.014941	D1053.3	D1053.3 /// WBGene00008368	hypothetical protein /// status:Partially_confirmed
180013_at	1.25785	0.085743	T12B5.1	fbxa-51 /// WBGene00020448	F-box A protein /// locus:fbxa-51
174188_at	1.25779	0.056653	T19B4.2	npp-7 /// WBGene00003793	Nuclear Pore complex Protein /// locus:npp-7
182856_at	1.25778	0.048657	F40C5.3	grl-27 /// WBGene00001736	GRound-Like (grd related) /// locus:grl-27
191047_at	1.25778	0.047343	W04D2.3	inx-11 /// WBGene00002133	INneXin /// locus:inx-11
187080_at	1.25763	0.11149	Y76B12C.2	WBGene00022296 /// xpc-1	locus:xpc-1 /// XPC (Xeroderma Pigmentosum group C) DNA repair gene homolog
174469_at	1.25755	0.006373	T05H4.13	alh-4	ALdehyde deHydrogenase
184664_at	1.25752	0.015897	T15B12.1	T15B12.1	hypothetical protein
173765_s_at	1.25735	0.096025	F09A5.2	F09A5.2 /// WBGene00008599	hypothetical protein /// tyrosine-protein kinase
189452_at	1.25731	0.095772	F46C8.2	col-174 /// WBGene00000747	COLlagen /// locus:col-174
173132_s_at	1.25727	0.061038	T06A1.1	T06A1.1 /// WBGene00020277	hypothetical protein /// status:Partially_confirmed
173347_at	1.25703	0.015088	Y37E3.9	phb-1 /// WBGene00004014	mitochondrial ProHiBitin complex /// locus:phb-1
189831_at	1.25697	0.002963	C48A7.2	C48A7.2 /// WBGene00016739	hypothetical protein /// phosphate permease
177591_at	1.25695	0.078041	C16D6.1	C16D6.1 /// WBGene00007634	hypothetical protein /// status:Confirmed
182218_s_at	1.25694	0.029084	W07E6.2	W07E6.2 /// WBGene00021074	hypothetical protein /// status:Partially_confirmed
193398_s_at	1.25681	0.028768	T01H8.1	rskn-1	RSK-pNinety (RSK-p90 kinase) homolog
191679_s_at	1.25656	0.015	F56F4.5	opt-3 /// WBGene00003878	OligoPeptide Transporter /// locus:pept-3
191787_s_at	1.2565	0.020628	R07B1.2	lec-7 /// WBGene00002270	gaLECtin /// locus:lec-7
181698_s_at	1.25646	0.031106	C08F1.5	math-4	MATH (meprin-associated Traf homology) domain containing
190404_s_at	1.25639	0.000364	F37B4.7	folt-2 /// WBGene00018138	FOLate Transporter family /// locus:folt-2
178001_at	1.25631	0.087523	F17B5.6	F17B5.6 /// WBGene00044058	hypothetical protein /// status:Partially_confirmed
174330_at	1.25631	0.186	ZC506.3	pssy-1 /// WBGene00013920	PhosphatidylSerine SYnthase /// locus:pssy-1
183619_at	1.2563	0.038035	C15C7.6	C15C7.6 /// WBGene00015792	hypothetical protein /// status:Confirmed
179629_at	1.25624	0.081645	B0284.2	B0284.2 /// WBGene00007132	hypothetical protein /// status:Partially_confirmed
189074_at	1.25616	0.017008	F42G9.7	snt-2 /// WBGene00004922	SyNapTotagmin /// locus:snt-2
175839_s_at	1.25613	0.051717	C46H11.4	lfe-2	Let-23 Fertility effector/regulator
194062_at	1.25596	0.074519	C46E1.2	gcy-36 /// WBGene00001556	Guanylyl CYclase /// locus:gcy-36
192907_at	1.25592	0.089759	F52H3.2	F52H3.2 /// WBGene00009944	hypothetical protein /// glucose inhibited division protein
180617_s_at	1.25565	0.005861	Y44A6D.2	WBGene00012853 /// Y44A6D.2	status:Confirmed /// hypothetical protein
190542_at	1.25561	0.091773	B0563.2	tsp-11 /// WBGene00006637	TetraSPanin family /// locus:tsp-11
186668_s_at	1.25535	0.03263	VH15N14R.1 /// Y24F12A.3 /// Y24F12A.4	VH15N14R.1 /// WBGene00012151 /// WBGene00012498 /// Y24F12A.3	hypothetical protein /// status:Predicted /// status:Predicted /// hypothetical protein
191425_at	1.25521	0.020935	F37B4.6	srh-241 /// WBGene00005448	Serpentine Receptor, class H /// locus:srh-241
183262_at	1.25517	0.033057	C04F5.3	unc-46 /// WBGene00006782	UNCoordinated /// locus:unc-46
181344_at	1.25516	0.005141	---	---	---
191563_at	1.25516	0.008527	R09E12.4	str-238 /// WBGene00006266	Seven TM Receptor /// locus:str-238
172402_at	1.25514	0.16452	R13A1.1	R13A1.1 /// WBGene00020041	hypothetical protein /// status:Predicted
193259_at	1.25507	0.00402	C33D3.1	elt-2 /// WBGene00001250	Erythroid-Like Transcription factor family /// locus:elt-2
190430_at	1.25505	0.059319	ZK892.7	sdz-38 /// WBGene00014131	SKN-1 Dependent Zygotic transcript /// locus:sdz-38
177204_s_at	1.25499	0.034137	JC8.2	JC8.2 /// WBGene00010435	hypothetical protein /// status:Partially_confirmed
183205_at	1.25483	0.046271	Y71G12A.3	tub-2 /// WBGene00022139	TUBby-related /// locus:tub-2
182408_at	1.25479	0.00935	F13A2.3	F13A2.3 /// WBGene00017412	hypothetical protein /// status:Predicted
188957_at	1.25465	0.17352	T04B2.6	dhs-31 /// WBGene00011424	DeHydrogenases, Short chain /// locus:dhs-31
187280_s_at	1.25459	0.006808	Y110A7A.18	ppw-2 /// WBGene00004094	PAZ/PIWI domain-containing /// locus:ppw-2
193073_at	1.25458	0.090297	M6.1	ifc-2	Intermediate Filament, C
189387_at	1.25447	0.040898	T11B7.3	col-118	COLlagen
193479_at	1.25429	0.14064	K03A11.3	ceh-28 /// WBGene00000450	Homeobox /// locus:ceh-28
189301_at	1.25426	0.015069	E03G2.4	col-186 /// WBGene00000759	COLlagen /// locus:col-186
191177_at	1.25426	0.046259	F44A2.2	F44A2.2 /// WBGene00018402	hypothetical protein /// potassium channel protein
183862_at	1.25419	0.061483	F02C9.2	F02C9.2 /// WBGene00017173	hypothetical protein /// status:Partially_confirmed
183998_at	1.25416	0.12541	R11F4.2	R11F4.2	hypothetical protein
182478_at	1.25407	0.023934	C04A11.1	C04A11.1 /// WBGene00007285	hypothetical protein /// status:Confirmed
191050_at	1.25401	0.24618	F07C4.5	srd-30 /// WBGene00005108	Serpentine Receptor, class D (delta) /// locus:srd-30
180338_at	1.25382	0.099329	B0207.6	B0207.6 /// WBGene00015029	hypothetical protein /// status:Partially_confirmed
183900_at	1.2538	0.17203	T12B3.2	T12B3.2 /// WBGene00020445	hypothetical protein /// status:Confirmed
178804_at	1.25377	0.00085	F57B1.5	F57B1.5 /// WBGene00010188	hypothetical protein /// status:Partially_confirmed
189661_at	1.25348	0.088851	W07E6.1	nol-1 /// WBGene00021073	NucleOLar protein /// locus:nol-1
190371_at	1.25337	0.059788	F22A3.5	ceh-60 /// WBGene00017690	Homeobox /// locus:ceh-60
175952_at	1.25322	0.025461	F41G4.1	F41G4.1 /// WBGene00018307	hypothetical protein /// status:Partially_confirmed
191795_s_at	1.2532	0.000323	F14B4.3	F14B4.3 /// WBGene00008781	hypothetical protein /// DNA-directed RNA polymerase I
189169_s_at	1.25303	0.020202	H24K24.5	fmo-5 /// WBGene00001480	Flavin-containing MonoOxygenase family /// locus:fmo-5
185230_s_at	1.25282	0.004444	Y75B8A.14	WBGene00013550 /// Y75B8A.14	status:Confirmed /// hypothetical protein
179526_at	1.25275	0.075172	ZK218.3	WBGene00013937 /// ZK218.3	status:Partially_confirmed /// hypothetical protein
190726_at	1.25268	0.079384	F27E11.1	F27E11.1 /// WBGene00017867	hypothetical protein /// nucleoside transporter
175090_at	1.25268	0.11825	C18E9.6	C18E9.6 /// WBGene00007686	hypothetical protein /// status:Confirmed
182954_s_at	1.25248	0.016022	T07A9.9	T07A9.9	hypothetical protein
177857_s_at	1.25243	0.025036	T01B7.5	T01B7.5	hypothetical protein
185561_at	1.25241	0.021585	T10H10.3	T10H10.3 /// WBGene00020427	hypothetical protein /// status:Confirmed
179559_at	1.25239	0.006281	F47B8.1	F47B8.1 /// WBGene00009802	hypothetical protein /// status:Predicted
186756_s_at	1.25236	0.007791	Y53C12B.3	nos-3	NanOS related
191391_at	1.25223	0.17404	C07G3.3	str-227 /// WBGene00006258	Seven TM Receptor /// locus:str-227
180996_at	1.25221	0.14377	C02H7.2	C02H7.2 /// WBGene00015364	hypothetical protein /// status:Partially_confirmed
172627_x_at	1.25198	0.033246	Y105C5A.12 /// Y105C5A.13	WBGene00013636 /// Y105C5A.12 /// Y105C5A.13	status:Predicted /// hypothetical protein /// hypothetical protein
187747_at	1.25195	0.11552	B0496.3	unc-82	UNCoordinated
175802_at	1.25193	0.13252	F56D2.7	ced-6 /// WBGene00000420	CEll Death abnormality /// locus:ced-6
193151_at	1.25191	0.010517	F08B12.2	prx-12 /// WBGene00004197	PeRoXisome assembly factor /// locus:prx-12
192191_s_at	1.25183	0.035985	C06E7.1 /// Y105C5B.12	C06E7.1 /// Y105C5B.12	hypothetical protein /// hypothetical protein
187379_at	1.25172	0.003783	C45G9.2	C45G9.2 /// WBGene00016674	hypothetical protein /// status:Confirmed
180318_at	1.25166	0.029324	Y17D7C.1	WBGene00012455 /// Y17D7C.1	status:Predicted /// hypothetical protein
192644_at	1.25164	0.04403	C37H5.8	hsp-6 /// WBGene00002010	Heat Shock Protein /// locus:hsp-6
179086_s_at	1.25147	0.05567	B0379.1	B0379.1 /// WBGene00007155	hypothetical protein /// status:Confirmed
179735_s_at	1.25144	0.077682	M04G7.3	M04G7.3	hypothetical protein
193858_s_at	1.25139	0.006238	F18H3.5	cdk-4	Cyclin-Dependent Kinase family
191394_s_at	1.25135	0.01114	F40E10.1	hch-1 /// WBGene00001828	defective HatCHing /// locus:hch-1
175205_s_at	1.25096	0.011241	F01D4.5	F01D4.5	hypothetical protein
183247_at	1.25093	0.014184	C26F1.3	C26F1.3 /// WBGene00016148	hypothetical protein /// status:Confirmed
179672_at	1.25087	0.06952	F49B2.4	---	---
176555_at	1.25085	0.019233	Y39H10A.1	WBGene00021478 /// Y39H10A.1	status:Confirmed /// hypothetical protein
182946_at	1.2508	0.021361	F48C1.2	fbxa-145 /// WBGene00018595	F-box A protein /// locus:fbxa-145
190360_s_at	1.25071	0.35308	F27C1.8	dpy-5 /// WBGene00001067	DumPY : shorter than wild-type /// locus:dpy-5
181161_at	1.25048	0.03801	D2021.2	tag-233	Temporarily Assigned Gene name
192139_s_at	1.25019	0.084474	F13G3.8	eat-5 /// WBGene00001136	EATing: abnormal pharyngeal pumping /// locus:eat-5
177467_at	1.25018	0.11885	ZC53.1	WBGene00022508 /// ZC53.1	status:Partially_confirmed /// hypothetical protein
182887_at	1.25007	0.003183	F33D4.5	F33D4.5 /// WBGene00017997	hypothetical protein /// status:Confirmed
182302_at	1.25003	0.04944	F17A2.10	srd-46 /// WBGene00005124	Serpentine Receptor, class D (delta) /// locus:srd-46
185737_at	1.24999	0.030637	Y102A5A.1	cand-1 /// WBGene00013606	CAND1 (Cullin-Associated NEDD8-Dissociated protein 1) homolog /// locus:cand-1
194084_at	1.24971	0.012346	F29C12.4	F29C12.4 /// WBGene00009246	hypothetical protein /// Elongation factor Tu family (contains ATP/GTP binding P-loop), Elongation factor G C-terminus
175786_at	1.2497	0.012809	T05A6.1	cki-1 /// WBGene00000516	CKI family (Cyclin-dependent Kinase Inhibitor) /// locus:cki-1
174818_at	1.24957	0.030066	T04D1.4	tag-192 /// WBGene00007053	Temporarily Assigned Gene name /// locus:tag-192
188207_s_at	1.24957	0.1842	---	---	---
173818_at	1.24949	0.009645	H20J18.1	scd-1	Suppressor of Constitutive Dauer formation
172070_x_at	1.24937	0.068976	K06A9.1	K06A9.1	hypothetical protein
189435_at	1.24936	0.056176	Y25C1A.12	srg-24 /// WBGene00005181	Serpentine Receptor, class G (gamma) /// locus:srg-24
188988_at	1.24935	0.076483	F36A2.9	phospholipase	hypothetical protein
178231_s_at	1.24931	0.030041	F33A8.4	F33A8.4 /// WBGene00009352	hypothetical protein /// status:Confirmed
178864_at	1.24929	0.039918	Y6B3B.1	WBGene00012387 /// Y6B3B.1	status:Predicted /// hypothetical protein
175145_s_at	1.24929	0.16275	C34E10.11	C34E10.11 /// WBGene00016412	hypothetical protein /// status:Partially_confirmed
182691_s_at	1.2491	0.033114	C36A4.5 /// F25D7.4 /// F42A6.3	C36A4.5 /// F25D7.4 /// WBGene00007966	hypothetical protein /// hypothetical protein /// claustrin like
192261_s_at	1.24905	0.092534	F58A4.9	F58A4.9 /// WBGene00010230	hypothetical protein /// RNA Pol I/III 16Kd polypeptide
186657_at	1.24899	0.13212	C36B1.1	cle-1	CoLlagen with Endostatin domain
183000_at	1.24895	0.001458	C15H11.5	set-31 /// WBGene00007615	SET (trithorax/polycomb) domain containing /// locus:set-31
186522_s_at	1.24894	0.005012	C17B7.10 /// T28A11.20	C17B7.10 /// T28A11.20 /// WBGene00015884 /// WBGene00020882	hypothetical protein /// hypothetical protein /// status:Partially_confirmed /// status:Partially_confirmed
178869_at	1.24887	0.010517	T01G5.4	srr-7 /// WBGene00005658	Serpentine Receptor, class R /// locus:srr-7
192798_at	1.2487	0.003783	C14B1.5	C14B1.5 /// WBGene00007576	hypothetical protein /// locus:dph-1
179295_s_at	1.2487	0.047195	T04F8.1	sfxn-1.5 /// WBGene00011440	SideroFleXiN (mitochondrial iron transporter) /// locus:sfxn-1.5
181856_at	1.24838	0.00575	ZC190.4	WBGene00022538 /// ZC190.4	status:Partially_confirmed /// hypothetical protein
176410_at	1.24812	0.10171	C30F12.5	C30F12.5 /// WBGene00016264	hypothetical protein /// status:Partially_confirmed
185912_at	1.24807	0.016713	T20D4.13	T20D4.13 /// WBGene00020619	hypothetical protein /// status:Partially_confirmed
177259_at	1.24788	0.003047	M4.1	M4.1 /// WBGene00019766	hypothetical protein /// status:Partially_confirmed
174479_at	1.24787	0.041024	Y113G7B.18	mdt-17 /// WBGene00007017	MeDiaTor /// locus:mdt-17
183157_s_at	1.24787	0.02504	ZK418.4	lin-37 /// WBGene00003022	abnormal cell LINeage /// locus:lin-37
171911_x_at	1.24783	0.13405	F53F4.11	F53F4.11 /// WBGene00009993	hypothetical protein /// status:Confirmed
188083_at	1.24776	0.009949	C39E6.1	lon-2 /// WBGene00003056	LONg /// locus:lon-2
194235_x_at	1.24736	0.091752	F54A5.2	cutl-20 /// WBGene00018787	CUTiclin-Like /// locus:cutl-20
182010_s_at	1.24724	0.10586	K10D6.2	K10D6.2	hypothetical protein
178741_at	1.24713	0.020925	C25A1.16 /// C25A1.6	C25A1.16 /// C25A1.6 /// WBGene00007708 /// WBGene00077526	hypothetical protein /// hypothetical protein /// status:Confirmed /// status:Confirmed
174683_at	1.24706	0.05015	T19D12.1	T19D12.1 /// WBGene00020576	hypothetical protein /// A. faecalis PHB depolymerase; zinc finger protein 40
191298_s_at	1.24706	0.075641	F23B2.12	pcp-2 /// WBGene00003957	Prolyl Carboxy Peptidase like /// locus:pcp-2
178556_at	1.24701	0.11269	R06C7.6	R06C7.6 /// WBGene00011065	hypothetical protein /// status:Partially_confirmed
178867_at	1.24671	0.009642	F28B1.4	F28B1.4 /// WBGene00009198	hypothetical protein /// status:Predicted
171904_x_at	1.24668	0.012483	D1054.11	D1054.11 /// WBGene00008378	hypothetical protein /// status:Confirmed
179359_at	1.24667	0.001515	W01D2.5	W01D2.5 /// WBGene00012182	hypothetical protein /// status:Confirmed
183549_at	1.24654	0.058421	C49A9.5	C49A9.5 /// WBGene00016759	hypothetical protein /// status:Confirmed
176755_at	1.24638	0.077941	T22F7.4	T22F7.4 /// WBGene00020703	hypothetical protein /// status:Partially_confirmed
176931_at	1.24613	0.01874	---	---	---
193169_at	1.24598	0.039101	F49H6.1	clec-240 /// WBGene00009905	C-type LECtin /// locus:clec-240
178680_at	1.24578	0.032871	M04C9.4	M04C9.4 /// WBGene00010859	hypothetical protein /// status:Partially_confirmed
180418_at	1.24576	0.26966	T19D7.3	T19D7.3 /// WBGene00020571	hypothetical protein /// status:Confirmed
183700_s_at	1.24557	0.072199	F35E8.10 /// F35E8.13	F35E8.10 /// F35E8.13 /// WBGene00009423 /// WBGene00009424	hypothetical protein /// hypothetical protein /// status:Partially_confirmed /// status:Partially_confirmed
190317_at	1.24555	0.18791	F10B5.3	F10B5.3 /// WBGene00008640	hypothetical protein /// Zinc finger, C2H2 type
178844_at	1.24551	0.14095	D1081.3	D1081.3 /// WBGene00008381	hypothetical protein /// status:Partially_confirmed
183414_at	1.24548	0.084115	F23D12.4	F23D12.4 /// WBGene00009088	hypothetical protein /// status:Partially_confirmed
179398_at	1.24548	0.041579	F16H6.7	F16H6.7 /// WBGene00008897	hypothetical protein /// status:Partially_confirmed
191806_s_at	1.24548	0.004694	R13F6.6	zak-1	mammalian ZAK kinase homolog
179487_at	1.24547	0.030559	T24B8.4	T24B8.4 /// WBGene00011978	hypothetical protein /// status:Partially_confirmed
172536_x_at	1.24536	0.027188	---	---	---
189065_at	1.24533	0.16917	C02C2.1	tyr-1 /// WBGene00015332	TYRosinase /// locus:tyr-1
181702_at	1.24533	0.00258	ZK355.2	ZK355.2	hypothetical protein
174336_at	1.24533	0.048841	C33D9.1	exc-5	EXCretory canal abnormal
179124_at	1.24531	0.21799	F55G7.3	F55G7.3 /// WBGene00010121	hypothetical protein /// status:Predicted
193766_s_at	1.24524	0.2246	---	---	---
181485_s_at	1.24524	0.008762	Y48B6A.1	WBGene00012978 /// Y48B6A.1	status:Confirmed /// hypothetical protein
189476_s_at	1.24508	0.050237	D2024.8	col-114 /// WBGene00000688	COLlagen /// locus:col-114
180814_s_at	1.24505	0.004527	F09B12.3	F09B12.3 /// WBGene00008607	hypothetical protein /// status:Partially_confirmed
174150_at	1.24489	0.057281	C15B12.7	cdf-1	Cation Diffusion Facilitator family
176488_at	1.24482	0.086288	Y39G10AR.21	WBGene00021476 /// Y39G10AR.21	status:Partially_confirmed /// hypothetical protein
189624_at	1.24478	0.054325	T21D9.1	col-164 /// WBGene00000737	COLlagen /// locus:col-164
189593_at	1.24462	0.002406	ZK1098.3	WBGene00014220 /// ZK1098.3	ribonuclease D /// hypothetical protein
187668_at	1.24451	0.087172	F47D12.6	F47D12.6 /// WBGene00018562	hypothetical protein /// status:Confirmed
180050_at	1.24428	0.013457	Y68A4A.5	---	---
181632_at	1.24424	0.096603	B0281.3	B0281.3 /// WBGene00015110	hypothetical protein /// status:Partially_confirmed
171898_x_at	1.24423	0.049206	F57G12.1	F57G12.1 /// WBGene00010221	hypothetical protein /// status:Confirmed
185683_at	1.24422	0.071856	Y67A10A.9	WBGene00013458 /// Y67A10A.9	status:Partially_confirmed /// hypothetical protein
178412_at	1.24414	0.023758	R02D5.3	R02D5.3 /// WBGene00010977	hypothetical protein /// status:Confirmed
193271_s_at	1.24411	0.026681	F11C1.5	F11C1.5	hypothetical protein
181235_at	1.24411	0.062369	F23F1.9	F23F1.9 /// WBGene00017749	hypothetical protein /// status:Confirmed
171815_x_at	1.244	0.090961	C06G8.2	opt-1 /// WBGene00003876	OligoPeptide Transporter /// locus:pept-2
171740_x_at	1.2439	0.17992	T27D12.2	clh-1	CLC-type chloride cHannel
187515_at	1.24385	0.033788	B0304.2	B0304.2 /// WBGene00015134	hypothetical protein /// status:Partially_confirmed
184998_s_at	1.24381	0.11458	Y47G7B.2	WBGene00021654 /// Y47G7B.2	status:Partially_confirmed /// hypothetical protein
190897_at	1.24365	0.025597	Y38H6C.20	WBGene00012632 /// Y38H6C.20	protein tyrosine kinase /// hypothetical protein
190258_at	1.24363	0.05567	F48C1.1	aman-3 /// WBGene00018594	Alpha MANnosidase /// locus:aman-3
176365_at	1.24361	0.028893	Y119D3A.4	fbxa-36 /// WBGene00022479	F-box A protein /// locus:fbxa-36
173101_at	1.24355	0.11987	D2013.7	eif-3.F /// WBGene00001229	Eukaryotic Initiation Factor /// locus:eif-3.F
174724_at	1.24353	0.082796	T13H5.1	T13H5.1	hypothetical protein
190724_s_at	1.24353	0.019934	C29F7.4 /// C29F7.5	fkh-3 /// fkh-4 /// WBGene00001435 /// WBGene00001436	ForKHead transcription factor family /// ForKHead transcription factor family /// locus:fkh-3 /// locus:fkh-4
177849_at	1.24344	0.015072	T09F3.5	T09F3.5 /// WBGene00011664	hypothetical protein /// status:Partially_confirmed
178262_at	1.24332	0.004082	F01D5.5	F01D5.5 /// WBGene00008495	hypothetical protein /// status:Confirmed
192192_at	1.24328	0.16032	C06E2.3	ubc-21 /// WBGene00006716	UBiquitin Conjugating enzyme /// locus:ubc-21
179345_at	1.24318	0.051757	T09F5.8	srh-278 /// WBGene00005483	Serpentine Receptor, class H /// locus:srh-278
178515_s_at	1.24307	0.17209	T14D7.2	oac-46 /// WBGene00011768	O-ACyltransferase homolog /// locus:oac-46
191411_at	1.24305	0.060204	T24A6.6	str-260 /// WBGene00006286	Seven TM Receptor /// locus:str-260
179324_at	1.243	0.14096	F22B3.7	F22B3.7 /// WBGene00009038	hypothetical protein /// status:Partially_confirmed
188885_at	1.243	0.056012	Y17G7B.12	Exonuclease /// WBGene00012465	hypothetical protein /// Exonuclease
177600_at	1.24298	0.061252	F02E9.4	sin-3	SIN3 (yeast Switch INdependent) histone deacetylase component homolog
185848_at	1.24296	0.015223	C24A11.2	C24A11.2 /// WBGene00016041	hypothetical protein /// status:Predicted
188445_at	1.24289	0.035081	F41G3.12	agr-1 /// WBGene00018304	AGRin (synaptic protein) homolog /// locus:agr-1
187029_at	1.24284	0.13648	C17H12.10	C17H12.10 /// WBGene00015935	hypothetical protein /// status:Confirmed
172841_x_at	1.24283	0.00805	---	---	---
173970_s_at	1.24281	0.007338	T01E8.6	T01E8.6 /// WBGene00011334	hypothetical protein /// mitochondrial ribosomal protein S14
184789_at	1.24279	0.049177	Y57A10A.8	WBGene00013253 /// Y57A10A.8	status:Confirmed /// hypothetical protein
173782_at	1.24264	0.21981	M60.5	kqt-2 /// WBGene00002234	potassium channel, KvQLT family /// locus:kqt-2
177348_at	1.24253	0.011852	M163.5	M163.5 /// WBGene00010937	hypothetical protein /// status:Predicted
190744_at	1.24245	0.086606	C04F5.7	ugt-63 /// WBGene00015449	UDP-GlucuronosylTransferase /// locus:ugt-63
175057_at	1.24242	0.10292	C15C8.7	C15C8.7 /// WBGene00007609	hypothetical protein /// status:Confirmed
183221_at	1.24231	0.041106	C46G7.3	C46G7.3 /// WBGene00016723	hypothetical protein /// status:Predicted
188456_at	1.24224	0.091772	T15B7.3	col-143 /// WBGene00000716	COLlagen /// locus:col-143
172125_x_at	1.24222	0.092673	F58B6.3	par-2	abnormal embryonic PARtitioning of cytoplasm
174361_at	1.24217	0.01454	F43G6.4	F43G6.4 /// WBGene00009657	hypothetical protein /// transcriptional regulatory protein (RPD3)
184706_at	1.24214	0.021375	F58E1.14	fbxb-47 /// WBGene00019045	F-box B protein /// locus:fbxb-47
176027_at	1.24211	0.013662	Y55F3C.4	WBGene00043706 /// Y55F3C.4	status:Predicted /// hypothetical protein
183040_at	1.24189	0.004786	Y69H2.10	Y69H2.10	hypothetical protein
181524_at	1.24182	0.019935	T28B4.4	T28B4.4 /// WBGene00020887	hypothetical protein /// status:Confirmed
186071_at	1.24175	0.11655	F45D11.9	fbxc-42 /// WBGene00018455	F-box C protein /// locus:fbxc-42
187043_at	1.24168	0.081039	Y40B10B.1	WBGene00021494 /// Y40B10B.1	status:Partially_confirmed /// hypothetical protein
191886_s_at	1.24164	0.027834	C05C10.3	C05C10.3 /// WBGene00007330	hypothetical protein /// 3-oxoacid CoA-transferase
172633_x_at	1.24158	0.032744	---	---	---
192979_at	1.24155	0.008161	E02H4.3	tag-172	Temporarily Assigned Gene name
187300_s_at	1.24151	0.03591	F29A7.6	F29A7.6 /// WBGene00017916	hypothetical protein /// status:Confirmed
187903_at	1.2414	0.008242	F31F6.4	flp-8	FMRF-Like Peptide
190491_at	1.24134	0.054214	M04G12.4	somi-1	Suppressor of Overexpressed MIcro-RNA
183253_at	1.24125	0.065901	---	---	---
189116_at	1.24108	0.050094	T17A3.8	ver-2 /// WBGene00006895	VEGF (vascular endothelial growth factor) Receptor family /// locus:ver-2
176468_s_at	1.24102	0.026713	Y102A11A.2	Y102A11A.2	hypothetical protein
190614_at	1.241	0.005289	B0564.1	exos-4.1	EXOSome (multiexonuclease complex) component
185748_at	1.24097	0.074184	F07C4.11	F07C4.11 /// WBGene00017204	hypothetical protein /// status:Partially_confirmed
177547_at	1.24095	0.007338	ZK858.7	WBGene00014120 /// ZK858.7	status:Partially_confirmed /// hypothetical protein
185733_at	1.24091	0.08744	F46E10.2	F46E10.2 /// WBGene00018489	hypothetical protein /// status:Confirmed
179823_at	1.24084	0.021809	F10G7.1	tag-151 /// WBGene00006497	Temporarily Assigned Gene name /// locus:tag-151
183206_at	1.24081	0.087199	F07C3.9	F07C3.9 /// WBGene00017197	hypothetical protein /// status:Predicted
178393_at	1.24071	0.018392	ZK899.1	WBGene00014140 /// ZK899.1	status:Partially_confirmed /// hypothetical protein
190187_at	1.24069	0.028399	H12I13.4	fbf-1 /// WBGene00001401	Fem-3 mRNA Binding Factor /// locus:fbf-1
187209_at	1.24065	0.013684	C02C2.5	C02C2.5 /// WBGene00015334	hypothetical protein /// status:Partially_confirmed
189846_at	1.24037	0.043435	C06A8.9	glr-4 /// WBGene00001615	GLutamate Receptor family (AMPA) /// locus:glr-4
173862_s_at	1.24037	0.039169	F15E6.6	F15E6.6 /// WBGene00017487	hypothetical protein /// xanthine dehydrogenase
178583_at	1.24034	0.012634	K08D8.2	K08D8.2 /// WBGene00010656	hypothetical protein /// status:Partially_confirmed
186518_s_at	1.2403	0.046257	Y116A8C.17	dct-13 /// WBGene00013794	DAF-16/FOXO Controlled, germline Tumor affecting /// locus:dct-13
182003_at	1.24022	0.049055	C42D8.1	C42D8.1 /// WBGene00016599	hypothetical protein /// status:Confirmed
180676_at	1.24017	0.0092	ZK813.1	WBGene00022820 /// ZK813.1	status:Confirmed /// hypothetical protein
188341_at	1.24015	0.016123	R08C7.7	str-185 /// WBGene00006228	Seven TM Receptor /// locus:str-185
172052_x_at	1.24012	0.081014	---	---	---
180672_at	1.24008	0.13412	C37C3.7	C37C3.7 /// WBGene00016499	hypothetical protein /// status:Partially_confirmed
174015_at	1.24004	0.066127	W02B12.9	W02B12.9 /// WBGene00012204	hypothetical protein /// mitochondrial RNA splicing MSR4 like protein
180452_at	1.23987	0.004014	H02K04.1 /// H02K04.2	clec-228 /// clec-229 /// WBGene00010355 /// WBGene00044086	C-type LECtin /// C-type LECtin /// locus:clec-229 /// locus:clec-228
187123_at	1.23978	0.047377	T09B9.3	T09B9.3 /// WBGene00011644	hypothetical protein /// status:Partially_confirmed
172522_x_at	1.23972	0.067951	---	---	---
181872_at	1.23967	0.005098	K04G11.2	sel-7 /// WBGene00004764	Suppressor/Enhancer of Lin-12 /// locus:sel-7
180316_at	1.23956	0.025036	Y37H2C.3	fbxa-213 /// WBGene00012574	F-box A protein /// locus:fbxa-213
177511_at	1.23953	0.02504	F18H3.4	F18H3.4 /// WBGene00008940	hypothetical protein /// status:Confirmed
187977_at	1.23937	0.013242	T24D8.4	nlp-23 /// WBGene00003761	Neuropeptide-Like Protein /// locus:nlp-23
180749_at	1.23934	0.028732	F22F7.4	F22F7.4 /// WBGene00017722	hypothetical protein /// status:Partially_confirmed
179024_at	1.23929	0.043643	F28D9.2	sri-5	Serpentine Receptor, class I
188792_at	1.23925	0.011605	T23D5.2	str-38 /// WBGene00006103	Seven TM Receptor /// locus:str-38
173346_at	1.23911	0.20647	Y37E3.15	npp-13	Nuclear Pore complex Protein
189892_at	1.23902	0.10027	F58B4.1	nas-31	Nematode AStacin protease
176836_s_at	1.23882	0.017683	Y51H7C.11	nol-6 /// WBGene00021789	NucleOLar protein /// locus:nol-6
187372_at	1.2388	0.066747	T16H12.1	T16H12.1 /// WBGene00011811	hypothetical protein /// status:Partially_confirmed
178548_at	1.23877	0.00575	R05H5.7	R05H5.7 /// WBGene00011041	hypothetical protein /// status:Partially_confirmed
183083_at	1.23847	0.027929	C15C7.7	C15C7.7 /// WBGene00015793	hypothetical protein /// status:Confirmed
173699_s_at	1.23841	0.053378	C09G9.1	C09G9.1 /// WBGene00007492	hypothetical protein /// status:Confirmed
185165_s_at	1.23834	0.022752	F09E5.10 /// K01A11.5 /// Y20F4.4	F09E5.10 /// K01A11.5 /// WBGene00010452 /// WBGene00017288 /// WBGene00021239 /// Y20F4.4 /// Y43F4B.2	hypothetical protein /// hypothetical protein /// Ubiquitin carboxyl-terminal hydrolases family 2 /// status:Partially_confirmed /// status:Partially_confirmed /// hypothetical protein /// hypothetical protein
191769_at	1.23831	0.062905	---	---	---
177252_s_at	1.2383	0.04971	F41G4.4 /// ZC15.1	F41G4.4 /// WBGene00013830 /// WBGene00018308 /// ZC15.1	hypothetical protein /// status:Predicted /// status:Confirmed /// hypothetical protein
186839_at	1.23816	0.17153	Y38C1BA.1	WBGene00021410 /// Y38C1BA.1	status:Partially_confirmed /// hypothetical protein
178598_at	1.23813	0.13155	ZK262.3	WBGene00013950 /// ZK262.3	status:Partially_confirmed /// hypothetical protein
176415_at	1.23802	0.12522	Y71G12B.8	WBGene00022148 /// Y71G12B.8	status:Partially_confirmed /// hypothetical protein
173027_s_at	1.23796	0.13552	Y67A10A.9	WBGene00013458 /// Y67A10A.9	status:Partially_confirmed /// hypothetical protein
194049_at	1.23792	0.038259	T06H11.1	unc-58	UNCoordinated
192229_s_at	1.23788	0.13504	Y38C9A.2	cgp-1 /// WBGene00000480	Caenorhabditis GTP-binding Protein /// locus:cgp-1
187824_at	1.23774	0.044928	ZK1290.10	WBGene00022891 /// ZK1290.10	status:Partially_confirmed /// hypothetical protein
172056_x_at	1.23755	0.10022	Y5H2A.3	abu-4 /// WBGene00000027	Activated in Blocked Unfolded protein response /// locus:abu-4
182306_at	1.23752	0.015055	K05F1.5	K05F1.5 /// WBGene00019407	hypothetical protein /// status:Partially_confirmed
176900_at	1.23741	0.023113	Y23H5B.6	WBGene00021277 /// Y23H5B.6	status:Confirmed /// hypothetical protein
189594_at	1.23741	0.086476	C36F7.1	irx-1 /// WBGene00007984	IRoquois subclass of homeoboX /// locus:irx-1
171892_x_at	1.2374	0.19453	C45B2.5	gln-1 /// WBGene00001602	GLutamiNe synthetase (glutamate-ammonia ligase) /// locus:gln-1
185637_at	1.23739	0.010326	M01B12.5	M01B12.5	hypothetical protein
192574_s_at	1.23731	0.032314	C27C12.2	egrh-1 /// WBGene00007772	EGR (Early Growth factor Response factor) Homolog /// locus:egrh-1
176930_at	1.23723	0.016488	Y34D9A.4	spd-1 /// WBGene00004952	SPindle Defective /// locus:spd-1
185579_at	1.23715	0.003452	R09F10.8	R09F10.8 /// WBGene00019989	hypothetical protein /// status:Confirmed
184913_s_at	1.23708	0.093189	T22F3.11	T22F3.11	hypothetical protein
175291_at	1.23706	0.092456	ZK1151.1	vab-10	Variable ABnormal morphology
194234_x_at	1.23695	0.057854	Y62H9A.5	WBGene00013393 /// Y62H9A.5	status:Confirmed /// hypothetical protein
187453_at	1.23689	0.006714	K06H7.7	K06H7.7 /// WBGene00019458	hypothetical protein /// status:Partially_confirmed
180763_at	1.23679	0.02806	ZC266.1	WBGene00022584 /// ZC266.1	status:Partially_confirmed /// hypothetical protein
183332_at	1.23675	0.081064	K09E2.3	K09E2.3 /// WBGene00019572	hypothetical protein /// status:Confirmed
178529_at	1.23648	0.067586	ZK856.6	WBGene00014107 /// ZK856.6	status:Partially_confirmed /// hypothetical protein
177470_at	1.23618	0.085715	T18D3.8	T18D3.8 /// WBGene00011825	hypothetical protein /// status:Predicted
175105_at	1.23591	0.10779	F28B4.4	F28B4.4 /// WBGene00017893	hypothetical protein /// status:Confirmed
183748_at	1.23586	0.050487	C14C6.6	C14C6.6 /// WBGene00015760	hypothetical protein /// status:Partially_confirmed
189439_at	1.23563	0.019761	K10F12.3	pll-1	PhosphoLipase C Like
181500_at	1.23561	0.11452	T02H6.1	T02H6.1	hypothetical protein
182011_at	1.23556	0.009393	F40B1.2	---	---
176357_at	1.23512	0.056842	Y119D3A.3	fbxa-35 /// WBGene00022478	F-box A protein /// locus:fbxa-35
177778_at	1.23498	0.027088	F15D3.7	F15D3.7 /// WBGene00008857	hypothetical protein /// status:Confirmed
180976_s_at	1.23494	0.074143	H02I12.1	cbd-1 /// WBGene00010351	Chitin-Binding Domain protein /// locus:cbd-1
184315_at	1.23488	0.064791	C13F10.1	C13F10.1	hypothetical protein
182970_at	1.23483	0.088466	F55G11.4	F55G11.4 /// WBGene00010124	hypothetical protein /// status:Confirmed
174725_at	1.23477	0.037908	F46F6.2	F46F6.2	hypothetical protein
188602_at	1.23473	0.009437	K04G2.3	cdc-48.3 /// WBGene00010562	Cell Division Cycle related /// locus:cdc-48.3
184247_at	1.23463	0.002557	F49D11.4	F49D11.4 /// WBGene00018628	hypothetical protein /// status:Partially_confirmed
175154_s_at	1.23461	0.014952	C11D2.4	C11D2.4 /// WBGene00015702	hypothetical protein /// status:Partially_confirmed
173643_at	1.23457	0.043849	Y22D7AL.8	sms-3 /// WBGene00004894	SphingoMyelin Synthase /// locus:sms-3
174807_s_at	1.23413	0.023309	H20J18.1	scd-1	Suppressor of Constitutive Dauer formation
181322_at	1.23396	0.003016	F07C4.2	clec-45 /// WBGene00017199	C-type LECtin /// locus:clec-45
183541_at	1.2339	0.10531	C24A11.9	coq-1 /// WBGene00000761	COenzyme Q (ubiquinone) biosynthesis /// locus:coq-1
181281_at	1.23389	0.10461	W03G1.5	W03G1.5 /// WBGene00021011	hypothetical protein /// status:Partially_confirmed
188961_at	1.23379	0.020348	DH11.1	glutaminase /// WBGene00008435	hypothetical protein /// glutaminase
184141_at	1.23376	0.020336	T09E11.5	oac-44 /// WBGene00011654	O-ACyltransferase homolog /// locus:oac-44
190578_at	1.23359	0.042016	F02D10.7	set-8 /// WBGene00008527	SET (trithorax/polycomb) domain containing /// locus:set-8
182490_at	1.23355	0.094614	ZK470.6	WBGene00022747 /// ZK470.6	status:Partially_confirmed /// hypothetical protein
182546_at	1.23348	0.013607	Y46G5A.2	WBGene00012895 /// Y46G5A.2	status:Partially_confirmed /// hypothetical protein
175121_s_at	1.23344	0.1638	Y59A8B.19 /// Y59A8B.26	WBGene00013351 /// WBGene00045459 /// Y59A8B.19 /// Y59A8B.26	status:Partially_confirmed /// status:Partially_confirmed /// hypothetical protein /// hypothetical protein
179225_at	1.23328	0.017788	T10G3.2	T10G3.2 /// WBGene00011693	hypothetical protein /// status:Partially_confirmed
186996_at	1.23327	0.049206	Y73C8C.10	WBGene00022267 /// Y73C8C.10	status:Partially_confirmed /// hypothetical protein
193927_s_at	1.23325	0.023545	Y48A6B.7	WBGene00012968 /// Y48A6B.7	Cytidine and deoxycytidylate deaminases zinc-binding region /// hypothetical protein
175619_s_at	1.2332	0.089314	Y22D7AL.5	hsp-60	Heat Shock Protein
172802_x_at	1.23317	0.009202	C18H7.3	col-102 /// WBGene00000676	COLlagen /// locus:col-102
186992_at	1.23316	0.045451	F54C8.6	F54C8.6 /// WBGene00010039	hypothetical protein /// status:Partially_confirmed
177799_at	1.23313	0.019471	Y7A5A.2	WBGene00012408 /// Y7A5A.2	status:Confirmed /// hypothetical protein
183766_at	1.23311	0.022477	C06A5.1	C06A5.1 /// WBGene00015499	hypothetical protein /// status:Partially_confirmed
193157_at	1.2331	0.17862	F53C11.7	swan-2 /// WBGene00009976	Seven WD repeats, AN11 family /// locus:swan-2
173721_at	1.23297	0.003383	Y37D8A.9	mrg-1	human MRG (Mortality factor-Related Gene) related
184610_at	1.23283	0.065492	Y49E10.23	Y49E10.23	hypothetical protein
187894_at	1.23276	0.013376	K03E6.1	lim-6 /// WBGene00002988	LIM domain family /// locus:lim-6
181724_at	1.23265	0.039416	K12H6.2	K12H6.2 /// WBGene00019683	hypothetical protein /// status:Confirmed
185692_at	1.23259	0.030867	Y43F8B.14	WBGene00012824 /// Y43F8B.14	status:Partially_confirmed /// hypothetical protein
182994_s_at	1.23259	0.035113	F49E8.7	F49E8.7	hypothetical protein
182119_at	1.23256	0.017823	C16C4.6	fbxb-98 /// WBGene00015830	F-box B protein /// locus:fbxb-98
185786_at	1.23251	0.075736	Y39A1A.14	WBGene00012652 /// Y39A1A.14	status:Confirmed /// hypothetical protein
193414_s_at	1.23251	0.035013	ZK909.2	kin-1	protein KINase
193312_at	1.2325	0.014399	T27F2.2	T27F2.2 /// WBGene00012100	hypothetical protein /// Mouse GTPASE-ACTIVATING PROTEIN SPA-1 like
187370_at	1.23241	0.020394	C04E7.1	C04E7.1 /// WBGene00015428	hypothetical protein /// status:Partially_confirmed
189988_s_at	1.23223	0.056372	ZC513.6	oma-2 /// WBGene00003865	Oocyte MAturation defective /// locus:oma-2
182430_at	1.23215	0.023463	K08B5.1	K08B5.1 /// WBGene00019518	hypothetical protein /// status:Partially_confirmed
175711_at	1.23189	0.015743	E03G2.3	mec-5 /// WBGene00003169	MEChanosensory abnormality /// locus:mec-5
190471_at	1.23182	0.022245	F07F6.7	F07F6.7 /// WBGene00017219	hypothetical protein /// status:Partially_confirmed
174710_s_at	1.2318	0.010583	W03G9.1	snf-1 /// WBGene00004900	Sodium:Neurotransmitter symporter Family /// locus:snf-1
183505_at	1.23163	0.027865	M01B2.10	M01B2.10 /// WBGene00010803	hypothetical protein /// status:Partially_confirmed
190022_at	1.23159	0.023107	ZK697.2	nhr-256 /// WBGene00022805	Nuclear Hormone Receptor family /// locus:nhr-256
188339_at	1.23143	0.074143	W08D2.6	col-123 /// WBGene00000697	COLlagen /// locus:col-123
177908_at	1.23143	0.020005	T06G6.5	T06G6.5	hypothetical protein
192770_at	1.23124	0.013371	ZK938.3	WBGene00014160 /// ZK938.3	calgranulin C calcium binding domains /// hypothetical protein
191871_s_at	1.23122	0.16554	K01D12.11	cdr-4 /// WBGene00010470	CaDmium Responsive /// locus:cdr-4
184087_at	1.2312	0.047667	F59B1.6	F59B1.6 /// WBGene00019099	hypothetical protein /// status:Predicted
177005_at	1.23119	0.017138	Y94H6A.4	WBGene00022377 /// Y94H6A.4	status:Partially_confirmed /// hypothetical protein
189110_at	1.23112	0.027929	F31E3.2	F31E3.2	hypothetical protein
185658_at	1.23096	0.017827	---	---	---
174905_at	1.23092	0.012087	F58E10.1	F58E10.1	hypothetical protein
172942_x_at	1.23082	0.010203	C03G6.19	srp-6 /// WBGene00005647	SeRPin /// locus:srp-6
181338_at	1.23079	0.003417	K09F6.5	K09F6.5 /// WBGene00019588	hypothetical protein /// status:Predicted
178166_at	1.23069	0.11418	F32H5.5	srg-46 /// WBGene00005203	Serpentine Receptor, class G (gamma) /// locus:srg-46
171841_x_at	1.23064	0.12804	F58A4.7	hlh-11	Helix Loop Helix
191176_at	1.23061	0.00855	T06A1.2	srj-16 /// WBGene00005604	Serpentine Receptor, class J /// locus:srj-16
191554_at	1.23045	0.082058	F22A3.5	ceh-60 /// WBGene00017690	Homeobox /// locus:ceh-60
181289_at	1.23043	0.001942	F48A9.1	F48A9.1 /// WBGene00018581	hypothetical protein /// status:Confirmed
178197_at	1.2304	0.047934	W05H5.7	sre-32 /// WBGene00012288	Serpentine Receptor, class E (epsilon) /// locus:sre-32
183836_at	1.23033	0.024946	T25E12.6	T25E12.6 /// WBGene00012021	hypothetical protein /// status:Confirmed
184366_at	1.2303	0.006536	ZC204.11	btb-13 /// WBGene00022561	BTB (Broad/complex/Tramtrack/Bric a brac) domain protein /// locus:btb-13
174649_s_at	1.23027	0.073291	F13H8.2	F13H8.2 /// WBGene00017435	hypothetical protein /// beta transducin Trp-Asp domains
187801_at	1.23024	0.008287	Y92H12BR.8	WBGene00022373 /// Y92H12BR.8	status:Confirmed /// hypothetical protein
183062_at	1.2302	0.011445	F16B4.4	F16B4.4 /// WBGene00017506	hypothetical protein /// status:Confirmed
186842_at	1.23016	0.041692	Y77E11A.6	WBGene00022309 /// Y77E11A.6	status:Partially_confirmed /// hypothetical protein
183805_at	1.23012	0.00888	C01G10.3	srx-78 /// WBGene00005969	Serpentine Receptor, class X /// locus:srx-78
173033_at	1.22994	0.037708	D1086.9	D1086.9 /// WBGene00008396	hypothetical protein /// status:Partially_confirmed
183816_at	1.22992	0.069086	K09E2.2	K09E2.2 /// WBGene00019571	hypothetical protein /// status:Partially_confirmed
187172_at	1.22991	0.01258	F02A9.7	F02A9.7 /// WBGene00044406	hypothetical protein /// status:Predicted
173059_at	1.22984	0.13317	ZC8.4	lfi-1	Lin-5 (Five) Interacting protein
177598_at	1.22976	0.21053	T26C5.4	T26C5.4 /// WBGene00012034	hypothetical protein /// status:Partially_confirmed
183001_s_at	1.22966	0.23047	F55D12.2	F55D12.2	hypothetical protein
186713_at	1.22957	0.10946	ZK512.7	WBGene00013986 /// ZK512.7	status:Confirmed /// hypothetical protein
188573_at	1.22944	0.0792	H17B01.2	col-70 /// WBGene00000646	COLlagen /// locus:col-70
189331_s_at	1.2294	0.012123	T26G10.1	T26G10.1 /// WBGene00012059	hypothetical protein /// RNA helicase
174020_at	1.22939	0.026004	C45E5.6	nhr-46	Nuclear Hormone Receptor family
178800_at	1.2293	0.13333	ZK218.5	WBGene00013939 /// ZK218.5	status:Partially_confirmed /// hypothetical protein
185302_s_at	1.22913	0.01664	Y106G6H.6	WBGene00013719 /// Y106G6H.6	status:Confirmed /// hypothetical protein
177450_at	1.22896	0.10052	F21D9.8	F21D9.8 /// WBGene00009021	hypothetical protein /// status:Predicted
190519_at	1.22896	0.086419	F52D10.1	abts-2 /// WBGene00009929	Anion/Bicarbonate TranSporter family /// locus:abts-2
185181_at	1.22889	0.019083	F49B2.6	F49B2.6 /// WBGene00009865	hypothetical protein /// status:Partially_confirmed
176895_s_at	1.22887	0.030353	C46H11.4	lfe-2	Let-23 Fertility effector/regulator
183595_at	1.22879	0.031503	R03A10.3	R03A10.3 /// WBGene00010983	hypothetical protein /// status:Partially_confirmed
172861_x_at	1.22873	0.019981	Y53C12A.5	---	---
173327_at	1.22856	0.045908	C36E8.1	C36E8.1 /// WBGene00007980	hypothetical protein /// status:Confirmed
183651_at	1.22844	0.04698	C03G6.8	nhr-147 /// WBGene00015395	Nuclear Hormone Receptor family /// locus:nhr-147
185203_s_at	1.22842	0.040318	Y53C12B.2	WBGene00013144 /// Y53C12B.2	status:Confirmed /// hypothetical protein
192464_at	1.22825	0.079659	ZK287.6	WBGene00013966 /// ztf-9	locus:ztf-9 /// Zinc finger Transcription Factor family
171885_x_at	1.2282	0.049557	C30B5.1	tag-319 /// WBGene00016243	Temporarily Assigned Gene name /// locus:tag-319
174162_s_at	1.22816	0.016307	Y110A7A.1	hcp-6	HoloCentric chromosome binding Protein
175148_at	1.22804	0.042007	ZK1010.2	WBGene00014176 /// ZK1010.2	status:Confirmed /// hypothetical protein
181652_at	1.22803	0.038631	C26H9A.2	C26H9A.2 /// WBGene00007752	hypothetical protein /// status:Partially_confirmed
178307_at	1.22801	0.02906	C08B6.3	C08B6.3 /// WBGene00007424	hypothetical protein /// status:Partially_confirmed
180218_at	1.228	0.063583	F47B7.5	F47B7.5 /// WBGene00018536	hypothetical protein /// status:Partially_confirmed
190273_at	1.22798	0.025183	F56F11.3	klf-1 /// WBGene00018990	Kruppel-Like Factor (zinc finger protein) /// locus:klf-1
174788_s_at	1.22797	0.056709	ZC64.3	ceh-18	Homeobox
186775_at	1.22794	0.037633	F45D11.13	fbxb-30 /// WBGene00018458	F-box B protein /// locus:fbxb-30
183695_at	1.22791	0.001682	F58F6.3	F58F6.3 /// WBGene00019052	hypothetical protein /// status:Predicted
182398_s_at	1.22786	0.077169	---	---	---
185125_at	1.22784	0.055069	Y116A8C.8	WBGene00013788 /// Y116A8C.8	status:Predicted /// hypothetical protein
184489_s_at	1.2278	0.002584	C50E3.13	C50E3.13 /// WBGene00016824	hypothetical protein /// status:Confirmed
[truncated: 20,630 more rows]

## Sheet: DAVID UP LIN-29 VS WT
Functional Annotation Clustering Tool from DAVID Bioinformatics Resources 6.7 (Huang et al., Nature Protocols 2009;4(1):44-57; Huang et al., NAR 2009;37(1):1-13)
Annotation Cluster 1	Enrichment Score: 2.5407577124112994
Category	Term	Count	%	PValue	Genes	List Total	Pop Hits	Pop Total	Fold Enrichment	Bonferroni	Benjamini	FDR
GOTERM_BP_FAT	GO:0002119~nematode larval development	293	11.4947	0.00266659	189183_AT, 192436_S_AT, 184080_AT, 193901_S_AT, 182954_S_AT, 171909_S_AT, 192075_AT, 185896_AT, 182887_AT, 180955_S_AT, 174747_S_AT, 189791_S_AT, 190529_AT, 194121_S_AT, 188083_AT, 176156_AT, 175929_S_AT, 193414_S_AT, 190005_AT, 186648_AT, 184720_AT, 172978_S_AT, 180838_AT, 178212_S_AT, 184947_S_AT, 180508_S_AT, 181707_AT, 177072_AT, 173724_AT, 192639_S_AT, 186916_AT, 188716_S_AT, 179875_AT, 1866…	1136	1760	7838	1.14863	0.964004	0.153138	4.24384
GOTERM_BP_FAT	GO:0002164~larval development	293	11.4947	0.00276642	189183_AT, 192436_S_AT, 184080_AT, 193901_S_AT, 182954_S_AT, 171909_S_AT, 192075_AT, 185896_AT, 182887_AT, 180955_S_AT, 174747_S_AT, 189791_S_AT, 190529_AT, 194121_S_AT, 188083_AT, 176156_AT, 175929_S_AT, 193414_S_AT, 190005_AT, 186648_AT, 184720_AT, 172978_S_AT, 180838_AT, 178212_S_AT, 184947_S_AT, 180508_S_AT, 181707_AT, 177072_AT, 173724_AT, 192639_S_AT, 186916_AT, 188716_S_AT, 179875_AT, 1866…	1136	1761	7838	1.14798	0.968222	0.151459	4.39939
GOTERM_BP_FAT	GO:0009791~post-embryonic development	295	11.5732	0.00323483	189183_AT, 192436_S_AT, 184080_AT, 193901_S_AT, 182954_S_AT, 171909_S_AT, 192075_AT, 185896_AT, 182887_AT, 180955_S_AT, 174747_S_AT, 189791_S_AT, 190529_AT, 194121_S_AT, 188083_AT, 176156_AT, 175929_S_AT, 193414_S_AT, 190005_AT, 186648_AT, 184720_AT, 172978_S_AT, 180838_AT, 178212_S_AT, 184947_S_AT, 180508_S_AT, 181707_AT, 177072_AT, 173724_AT, 192639_S_AT, 186916_AT, 188716_S_AT, 179875_AT, 1866…	1136	1779	7838	1.14412	0.982295	0.167531	5.12607
Annotation Cluster 2	Enrichment Score: 1.7642888093353213
Category	Term	Count	%	PValue	Genes	List Total	Pop Hits	Pop Total	Fold Enrichment	Bonferroni	Benjamini	FDR
GOTERM_CC_FAT	GO:0045111~intermediate filament cytoskeleton	6	0.235386	0.0100275	193082_S_AT, 174548_AT, 192118_S_AT, 192454_S_AT, 193214_S_AT, 171840_X_AT, 193321_AT	964	12	7912	4.10373	0.879536	0.209552	11.9554
GOTERM_CC_FAT	GO:0005882~intermediate filament	6	0.235386	0.0100275	193082_S_AT, 174548_AT, 192118_S_AT, 192454_S_AT, 193214_S_AT, 171840_X_AT, 193321_AT	964	12	7912	4.10373	0.879536	0.209552	11.9554
INTERPRO	IPR016044:Filament	6	0.235386	0.0100598	193082_S_AT, 174548_AT, 192118_S_AT, 192454_S_AT, 193214_S_AT, 171840_X_AT, 193321_AT	1837	11	13633	4.048	1	0.563318	15.5281
SP_PIR_KEYWORDS	Intermediate filament	6	0.235386	0.0114882	193082_S_AT, 174548_AT, 192118_S_AT, 192454_S_AT, 193214_S_AT, 171840_X_AT, 193321_AT	2472	12	19674	3.97937	0.963288	0.19773	14.2111
UP_SEQ_FEATURE	region of interest:Coil 1A	6	0.235386	0.0213434	193082_S_AT, 174548_AT, 192118_S_AT, 192454_S_AT, 193214_S_AT, 171840_X_AT, 193321_AT	476	12	3249	3.41282	1	0.999941	28.5654
UP_SEQ_FEATURE	region of interest:Coil 2	6	0.235386	0.0213434	193082_S_AT, 174548_AT, 192118_S_AT, 192454_S_AT, 193214_S_AT, 171840_X_AT, 193321_AT	476	12	3249	3.41282	1	0.999941	28.5654
UP_SEQ_FEATURE	region of interest:Coil 1B	6	0.235386	0.0213434	193082_S_AT, 174548_AT, 192118_S_AT, 192454_S_AT, 193214_S_AT, 171840_X_AT, 193321_AT	476	12	3249	3.41282	1	0.999941	28.5654
UP_SEQ_FEATURE	region of interest:Head	6	0.235386	0.0213434	193082_S_AT, 174548_AT, 192118_S_AT, 192454_S_AT, 193214_S_AT, 171840_X_AT, 193321_AT	476	12	3249	3.41282	1	0.999941	28.5654
UP_SEQ_FEATURE	region of interest:Linker 1	6	0.235386	0.0213434	193082_S_AT, 174548_AT, 192118_S_AT, 192454_S_AT, 193214_S_AT, 171840_X_AT, 193321_AT	476	12	3249	3.41282	1	0.999941	28.5654
UP_SEQ_FEATURE	region of interest:Tail	6	0.235386	0.0213434	193082_S_AT, 174548_AT, 192118_S_AT, 192454_S_AT, 193214_S_AT, 171840_X_AT, 193321_AT	476	12	3249	3.41282	1	0.999941	28.5654
UP_SEQ_FEATURE	region of interest:Rod	6	0.235386	0.0213434	193082_S_AT, 174548_AT, 192118_S_AT, 192454_S_AT, 193214_S_AT, 171840_X_AT, 193321_AT	476	12	3249	3.41282	1	0.999941	28.5654
INTERPRO	IPR018039:Intermediate filament protein, conserved site	6	0.235386	0.0222374	193082_S_AT, 174548_AT, 192118_S_AT, 192454_S_AT, 193214_S_AT, 171840_X_AT, 193321_AT	1837	13	13633	3.42523	1	0.701025	31.2943
INTERPRO	IPR001664:Intermediate filament protein	6	0.235386	0.0222374	193082_S_AT, 174548_AT, 192118_S_AT, 192454_S_AT, 193214_S_AT, 171840_X_AT, 193321_AT	1837	13	13633	3.42523	1	0.701025	31.2943
Annotation Cluster 3	Enrichment Score: 1.4728397093589956
Category	Term	Count	%	PValue	Genes	List Total	Pop Hits	Pop Total	Fold Enrichment	Bonferroni	Benjamini	FDR
INTERPRO	IPR001628:Zinc finger, nuclear hormone receptor-type	50	1.96155	0.0122865	176042_S_AT, 173878_AT, 192525_AT, 194121_S_AT, 192613_AT, 176050_AT, 194072_AT, 174021_AT, 174020_AT, 188610_AT, 190367_AT, 193513_S_AT, 192835_AT, 194104_AT, 190217_AT, 193542_AT, 193001_S_AT, 188223_AT, 191465_AT, 190016_AT, 191126_AT, 175726_S_AT, 192292_S_AT, 193508_AT, 173975_S_AT, 175973_AT, 193679_S_AT, 176194_AT, 192168_AT, 190925_AT, 190872_AT, 193749_AT, 183651_AT, 182971_AT, 190022_AT…	1837	265	13633	1.40025	1	0.600123	18.644
SMART	SM00399:ZnF_C4	50	1.96155	0.0320272	176042_S_AT, 173878_AT, 192525_AT, 194121_S_AT, 192613_AT, 176050_AT, 194072_AT, 174021_AT, 174020_AT, 188610_AT, 190367_AT, 193513_S_AT, 192835_AT, 194104_AT, 190217_AT, 193542_AT, 193001_S_AT, 188223_AT, 191465_AT, 190016_AT, 191126_AT, 175726_S_AT, 192292_S_AT, 193508_AT, 173975_S_AT, 175973_AT, 193679_S_AT, 176194_AT, 192168_AT, 190925_AT, 190872_AT, 193749_AT, 183651_AT, 182971_AT, 190022_AT…	794	265	5537	1.31576	0.999912	0.688942	35.0819
GOTERM_MF_FAT	GO:0004879~ligand-dependent nuclear receptor activity	50	1.96155	0.0969469	176042_S_AT, 173878_AT, 192525_AT, 194121_S_AT, 192613_AT, 176050_AT, 194072_AT, 174021_AT, 174020_AT, 188610_AT, 190367_AT, 193513_S_AT, 192835_AT, 194104_AT, 190217_AT, 193542_AT, 193001_S_AT, 188223_AT, 191465_AT, 190016_AT, 191126_AT, 175726_S_AT, 192292_S_AT, 193508_AT, 173975_S_AT, 175973_AT, 193679_S_AT, 176194_AT, 192168_AT, 190925_AT, 190872_AT, 193749_AT, 183651_AT, 182971_AT, 190022_AT…	971	282	6686	1.22087	1	0.867513	77.4628
Annotation Cluster 4	Enrichment Score: 1.3019205174484276
Category	Term	Count	%	PValue	Genes	List Total	Pop Hits	Pop Total	Fold Enrichment	Bonferroni	Benjamini	FDR
INTERPRO	IPR007120:DNA-directed RNA polymerase, subunit 2, domain 6	3	0.117693	0.0495068	192489_S_AT, 191795_S_AT, 183878_AT	1837	3	13633	7.42134	1	0.834157	57.1489
INTERPRO	IPR007641:RNA polymerase Rpb2, domain 7	3	0.117693	0.0495068	192489_S_AT, 191795_S_AT, 183878_AT	1837	3	13633	7.42134	1	0.834157	57.1489
INTERPRO	IPR015712:DNA-directed RNA polymerase, subunit 2	3	0.117693	0.0495068	192489_S_AT, 191795_S_AT, 183878_AT	1837	3	13633	7.42134	1	0.834157	57.1489
INTERPRO	IPR007121:RNA polymerase, beta subunit, conserved site	3	0.117693	0.0495068	192489_S_AT, 191795_S_AT, 183878_AT	1837	3	13633	7.42134	1	0.834157	57.1489
INTERPRO	IPR007642:RNA polymerase Rpb2, domain 2	3	0.117693	0.0495068	192489_S_AT, 191795_S_AT, 183878_AT	1837	3	13633	7.42134	1	0.834157	57.1489
INTERPRO	IPR007644:RNA polymerase, beta subunit, protrusion	3	0.117693	0.0495068	192489_S_AT, 191795_S_AT, 183878_AT	1837	3	13633	7.42134	1	0.834157	57.1489
INTERPRO	IPR007645:RNA polymerase Rpb2, domain 3	3	0.117693	0.0495068	192489_S_AT, 191795_S_AT, 183878_AT	1837	3	13633	7.42134	1	0.834157	57.1489
INTERPRO	IPR007647:RNA polymerase Rpb2, domain 5	3	0.117693	0.0495068	192489_S_AT, 191795_S_AT, 183878_AT	1837	3	13633	7.42134	1	0.834157	57.1489
PIR_SUPERFAMILY	PIRSF000765:DNA-directed RNA polymerase 132K polypeptide	3	0.117693	0.0531371	192489_S_AT, 191795_S_AT, 183878_AT	636	3	4541	7.13994	1	0.992385	54.7949

## Sheet: DAVID DOWN LIN-29 VS WT
Functional Annotation Clustering Tool from DAVID Bioinformatics Resources 6.7 (Huang et al., Nature Protocols 2009;4(1):44-57; Huang et al., NAR 2009;37(1):1-13)
Annotation Cluster 1	Enrichment Score: 5.54239625515244
Category	Term	Count	%	PValue	Genes	List Total	Pop Hits	Pop Total	Fold Enrichment	Bonferroni	Benjamini	FDR
GOTERM_CC_FAT	GO:0030662~coated vesicle membrane	11	0.528338	6.72455e-07	185913_AT, 185787_S_AT, 193121_AT, 190472_S_AT, 192028_AT, 186484_AT, 175784_AT, 190887_S_AT, 192713_S_AT, 173371_S_AT, 192625_S_AT, 191854_AT, 173562_S_AT, 173356_S_AT, 193254_S_AT	830	16	7912	6.55361	0.000143223	3.58076e-05	0.000851536
GOTERM_CC_FAT	GO:0030659~cytoplasmic vesicle membrane	11	0.528338	3.01789e-06	185913_AT, 185787_S_AT, 193121_AT, 190472_S_AT, 192028_AT, 186484_AT, 175784_AT, 190887_S_AT, 192713_S_AT, 173371_S_AT, 192625_S_AT, 191854_AT, 173562_S_AT, 173356_S_AT, 193254_S_AT	830	18	7912	5.82544	0.000642604	6.4279e-05	0.00382152
GOTERM_CC_FAT	GO:0044433~cytoplasmic vesicle part	11	0.528338	5.77463e-06	185913_AT, 185787_S_AT, 193121_AT, 190472_S_AT, 192028_AT, 186484_AT, 175784_AT, 190887_S_AT, 192713_S_AT, 173371_S_AT, 192625_S_AT, 191854_AT, 173562_S_AT, 173356_S_AT, 193254_S_AT	830	19	7912	5.51883	0.00122924	0.000102495	0.00731225
GOTERM_CC_FAT	GO:0012506~vesicle membrane	11	0.528338	5.77463e-06	185913_AT, 185787_S_AT, 193121_AT, 190472_S_AT, 192028_AT, 186484_AT, 175784_AT, 190887_S_AT, 192713_S_AT, 173371_S_AT, 192625_S_AT, 191854_AT, 173562_S_AT, 173356_S_AT, 193254_S_AT	830	19	7912	5.51883	0.00122924	0.000102495	0.00731225
Annotation Cluster 2	Enrichment Score: 4.355519518984666
Category	Term	Count	%	PValue	Genes	List Total	Pop Hits	Pop Total	Fold Enrichment	Bonferroni	Benjamini	FDR
GOTERM_BP_FAT	GO:0018988~molting cycle, protein-based cuticle	52	2.4976	4.24963e-05	194187_X_AT, 192156_AT, 188527_S_AT, 180485_S_AT, 172870_X_AT, 184229_AT, 171966_X_AT, 174240_AT, 175831_S_AT, 190667_S_AT, 193944_AT, 193108_S_AT, 174066_AT, 173654_AT, 189719_AT, 190348_AT, 188170_AT, 180457_AT, 181972_AT, 191180_AT, 189720_S_AT, 193121_AT, 186362_S_AT, 192750_AT, 192149_S_AT, 174152_S_AT, 191107_S_AT, 191212_S_AT, 171847_S_AT, 188061_S_AT, 176964_AT, 193039_S_AT, 193254_S_AT, …	927	248	7838	1.77287	0.0516949	0.00407468	0.0690222
GOTERM_BP_FAT	GO:0018996~molting cycle, collagen and cuticulin-based cuticle	52	2.4976	4.24963e-05	194187_X_AT, 192156_AT, 188527_S_AT, 180485_S_AT, 172870_X_AT, 184229_AT, 171966_X_AT, 174240_AT, 175831_S_AT, 190667_S_AT, 193944_AT, 193108_S_AT, 174066_AT, 173654_AT, 189719_AT, 190348_AT, 188170_AT, 180457_AT, 181972_AT, 191180_AT, 189720_S_AT, 193121_AT, 186362_S_AT, 192750_AT, 192149_S_AT, 174152_S_AT, 191107_S_AT, 191212_S_AT, 171847_S_AT, 188061_S_AT, 176964_AT, 193039_S_AT, 193254_S_AT, …	927	248	7838	1.77287	0.0516949	0.00407468	0.0690222
GOTERM_BP_FAT	GO:0042303~molting cycle	52	2.4976	4.7505e-05	194187_X_AT, 192156_AT, 188527_S_AT, 180485_S_AT, 172870_X_AT, 184229_AT, 171966_X_AT, 174240_AT, 175831_S_AT, 190667_S_AT, 193944_AT, 193108_S_AT, 174066_AT, 173654_AT, 189719_AT, 190348_AT, 188170_AT, 180457_AT, 181972_AT, 191180_AT, 189720_S_AT, 193121_AT, 186362_S_AT, 192750_AT, 192149_S_AT, 174152_S_AT, 191107_S_AT, 191212_S_AT, 171847_S_AT, 188061_S_AT, 176964_AT, 193039_S_AT, 193254_S_AT, …	927	249	7838	1.76575	0.0576091	0.00422926	0.0771543
Annotation Cluster 3	Enrichment Score: 2.7982814610389846
Category	Term	Count	%	PValue	Genes	List Total	Pop Hits	Pop Total	Fold Enrichment	Bonferroni	Benjamini	FDR
GOTERM_BP_FAT	GO:0040002~collagen and cuticulin-based cuticle development	22	1.05668	0.0013042	189742_S_AT, 192146_S_AT, 175025_AT, 181096_AT, 175657_S_AT, 188391_AT, 175803_AT, 172870_X_AT, 190032_S_AT, 173772_AT, 184162_AT, 190446_S_AT, 185788_S_AT, 173355_S_AT, 190348_AT, 188593_AT, 189952_AT, 188200_AT, 174910_AT, 175617_AT, 190702_AT, 194030_S_AT, 192149_S_AT, 174152_S_AT, 191107_S_AT, 173395_S_AT, 172006_X_AT, 191212_S_AT, 174461_AT, 187086_AT, 194220_X_AT, 192743_S_AT, 191062_S_AT, …	927	89	7838	2.09006	0.804072	0.0914295	2.09802
GOTERM_BP_FAT	GO:0007592~protein-based cuticle development	22	1.05668	0.00175754	189742_S_AT, 192146_S_AT, 175025_AT, 181096_AT, 175657_S_AT, 188391_AT, 175803_AT, 172870_X_AT, 190032_S_AT, 173772_AT, 184162_AT, 190446_S_AT, 185788_S_AT, 173355_S_AT, 190348_AT, 188593_AT, 189952_AT, 188200_AT, 174910_AT, 175617_AT, 190702_AT, 194030_S_AT, 192149_S_AT, 174152_S_AT, 191107_S_AT, 173395_S_AT, 172006_X_AT, 191212_S_AT, 174461_AT, 187086_AT, 194220_X_AT, 192743_S_AT, 191062_S_AT, …	927	91	7838	2.04412	0.888875	0.114906	2.81757
GOTERM_BP_FAT	GO:0042335~cuticle development	22	1.05668	0.00175754	189742_S_AT, 192146_S_AT, 175025_AT, 181096_AT, 175657_S_AT, 188391_AT, 175803_AT, 172870_X_AT, 190032_S_AT, 173772_AT, 184162_AT, 190446_S_AT, 185788_S_AT, 173355_S_AT, 190348_AT, 188593_AT, 189952_AT, 188200_AT, 174910_AT, 175617_AT, 190702_AT, 194030_S_AT, 192149_S_AT, 174152_S_AT, 191107_S_AT, 173395_S_AT, 172006_X_AT, 191212_S_AT, 174461_AT, 187086_AT, 194220_X_AT, 192743_S_AT, 191062_S_AT, …	927	91	7838	2.04412	0.888875	0.114906	2.81757
Annotation Cluster 4	Enrichment Score: 2.2040374983268323
Category	Term	Count	%	PValue	Genes	List Total	Pop Hits	Pop Total	Fold Enrichment	Bonferroni	Benjamini	FDR
INTERPRO	IPR000770:SAND	4	0.192123	0.00467478	188653_AT, 188729_AT, 188666_AT, 186210_AT	1479	4	13633	9.21771	0.99897	0.291024	7.47138
SMART	SM00258:SAND	4	0.192123	0.00486366	188653_AT, 188729_AT, 188666_AT, 186210_AT	610	4	5537	9.07705	0.695666	0.257258	6.11463
INTERPRO	IPR010919:SAND-like	4	0.192123	0.0107439	188653_AT, 188729_AT, 188666_AT, 186210_AT	1479	5	13633	7.37417	1	0.410559	16.3904
Annotation Cluster 5	Enrichment Score: 2.2040101836434007
Category	Term	Count	%	PValue	Genes	List Total	Pop Hits	Pop Total	Fold Enrichment	Bonferroni	Benjamini	FDR
INTERPRO	IPR000306:Zinc finger, FYVE-type	7	0.336215	0.00492555	174432_AT, 189664_S_AT, 185788_S_AT, 191368_S_AT, 192723_AT, 190512_S_AT, 191812_S_AT	1479	16	13633	4.03275	0.999289	0.270325	7.85697
SMART	SM00064:FYVE	7	0.336215	0.0052505	174432_AT, 189664_S_AT, 185788_S_AT, 191368_S_AT, 192723_AT, 190512_S_AT, 191812_S_AT	610	16	5537	3.97121	0.72321	0.192719	6.58585
INTERPRO	IPR017455:Zinc finger, FYVE-related	7	0.336215	0.00944742	174432_AT, 189664_S_AT, 185788_S_AT, 191368_S_AT, 192723_AT, 190512_S_AT, 191812_S_AT	1479	18	13633	3.58467	0.999999	0.381531	14.5558
Annotation Cluster 6	Enrichment Score: 2.1562849625554668
Category	Term	Count	%	PValue	Genes	List Total	Pop Hits	Pop Total	Fold Enrichment	Bonferroni	Benjamini	FDR
INTERPRO	IPR003014:PAN-1 domain	8	0.384246	0.00681903	181136_S_AT, 174628_S_AT, 183775_AT, 173124_S_AT, 187514_AT, 177643_AT, 185972_AT, 183222_AT, 174240_AT, 183234_S_AT, 185608_AT	1479	22	13633	3.3519	0.999957	0.320455	10.72
INTERPRO	IPR003609:Apple-like	8	0.384246	0.00681903	181136_S_AT, 174628_S_AT, 183775_AT, 173124_S_AT, 187514_AT, 177643_AT, 185972_AT, 183222_AT, 174240_AT, 183234_S_AT, 185608_AT	1479	22	13633	3.3519	0.999957	0.320455	10.72
SMART	SM00473:PAN_AP	8	0.384246	0.00730634	181136_S_AT, 174628_S_AT, 183775_AT, 173124_S_AT, 187514_AT, 177643_AT, 185972_AT, 183222_AT, 174240_AT, 183234_S_AT, 185608_AT	610	22	5537	3.30075	0.832921	0.225558	9.05366
Annotation Cluster 7	Enrichment Score: 2.1313217600830114
Category	Term	Count	%	PValue	Genes	List Total	Pop Hits	Pop Total	Fold Enrichment	Bonferroni	Benjamini	FDR
UP_SEQ_FEATURE	repeat:Kelch 4	4	0.192123	0.00739058	189254_S_AT, 187612_S_AT, 191552_S_AT, 191801_S_AT	414	4	3249	7.84783	0.999505	0.718742	11.0936
UP_SEQ_FEATURE	repeat:Kelch 3	4	0.192123	0.00739058	189254_S_AT, 187612_S_AT, 191552_S_AT, 191801_S_AT	414	4	3249	7.84783	0.999505	0.718742	11.0936
UP_SEQ_FEATURE	repeat:Kelch 6	4	0.192123	0.00739058	189254_S_AT, 187612_S_AT, 191552_S_AT, 191801_S_AT	414	4	3249	7.84783	0.999505	0.718742	11.0936
UP_SEQ_FEATURE	repeat:Kelch 5	4	0.192123	0.00739058	189254_S_AT, 187612_S_AT, 191552_S_AT, 191801_S_AT	414	4	3249	7.84783	0.999505	0.718742	11.0936
UP_SEQ_FEATURE	repeat:Kelch 2	4	0.192123	0.00739058	189254_S_AT, 187612_S_AT, 191552_S_AT, 191801_S_AT	414	4	3249	7.84783	0.999505	0.718742	11.0936
UP_SEQ_FEATURE	repeat:Kelch 1	4	0.192123	0.00739058	189254_S_AT, 187612_S_AT, 191552_S_AT, 191801_S_AT	414	4	3249	7.84783	0.999505	0.718742	11.0936
Annotation Cluster 8	Enrichment Score: 2.128775565606551
Category	Term	Count	%	PValue	Genes	List Total	Pop Hits	Pop Total	Fold Enrichment	Bonferroni	Benjamini	FDR
GOTERM_MF_FAT	GO:0030554~adenyl nucleotide binding	156	7.4928	0.0066019	189742_S_AT, 190717_S_AT, 189233_S_AT, 189072_AT, 192753_AT, 172816_X_AT, 192165_S_AT, 189865_S_AT, 189657_S_AT, 188862_S_AT, 175255_S_AT, 173163_S_AT, 189193_AT, 176586_S_AT, 194087_S_AT, 189752_S_AT, 175227_S_AT, 189719_AT, 175587_AT, 187614_AT, 173341_AT, 174169_AT, 191455_S_AT, 175808_S_AT, 194011_AT, 192341_S_AT, 192616_AT, 189720_S_AT, 175759_AT, 172880_X_AT, 190565_AT, 190745_AT, 175738_S_…	861	1009	6686	1.2006	0.981939	0.284305	9.33162
GOTERM_MF_FAT	GO:0001883~purine nucleoside binding	156	7.4928	0.00694899	189742_S_AT, 190717_S_AT, 189233_S_AT, 189072_AT, 192753_AT, 172816_X_AT, 192165_S_AT, 189865_S_AT, 189657_S_AT, 188862_S_AT, 175255_S_AT, 173163_S_AT, 189193_AT, 176586_S_AT, 194087_S_AT, 189752_S_AT, 175227_S_AT, 189719_AT, 175587_AT, 187614_AT, 173341_AT, 174169_AT, 191455_S_AT, 175808_S_AT, 194011_AT, 192341_S_AT, 192616_AT, 189720_S_AT, 175759_AT, 172880_X_AT, 190565_AT, 190745_AT, 175738_S_…	861	1010	6686	1.19941	0.985386	0.277516	9.79901
GOTERM_MF_FAT	GO:0001882~nucleoside binding	156	7.4928	0.00895536	189742_S_AT, 190717_S_AT, 189233_S_AT, 189072_AT, 192753_AT, 172816_X_AT, 192165_S_AT, 189865_S_AT, 189657_S_AT, 188862_S_AT, 175255_S_AT, 173163_S_AT, 189193_AT, 176586_S_AT, 194087_S_AT, 189752_S_AT, 175227_S_AT, 189719_AT, 175587_AT, 187614_AT, 173341_AT, 174169_AT, 191455_S_AT, 175808_S_AT, 194011_AT, 192341_S_AT, 192616_AT, 189720_S_AT, 175759_AT, 172880_X_AT, 190565_AT, 190745_AT, 175738_S_…	861	1017	6686	1.19115	0.99571	0.274337	12.457
Annotation Cluster 9	Enrichment Score: 2.011246004227893
Category	Term	Count	%	PValue	Genes	List Total	Pop Hits	Pop Total	Fold Enrichment	Bonferroni	Benjamini	FDR
GOTERM_CC_FAT	GO:0030663~COPI coated vesicle membrane	4	0.192123	0.00974438	190887_S_AT, 173371_S_AT, 193121_AT, 191854_AT, 186484_AT	830	5	7912	7.62602	0.875784	0.0770871	11.662
GOTERM_CC_FAT	GO:0030126~COPI vesicle coat	4	0.192123	0.00974438	190887_S_AT, 173371_S_AT, 193121_AT, 191854_AT, 186484_AT	830	5	7912	7.62602	0.875784	0.0770871	11.662
GOTERM_CC_FAT	GO:0030137~COPI-coated vesicle	4	0.192123	0.00974438	190887_S_AT, 173371_S_AT, 193121_AT, 191854_AT, 186484_AT	830	5	7912	7.62602	0.875784	0.0770871	11.662
Annotation Cluster 10	Enrichment Score: 1.9657316255799726
Category	Term	Count	%	PValue	Genes	List Total	Pop Hits	Pop Total	Fold Enrichment	Bonferroni	Benjamini	FDR
SP_PIR_KEYWORDS	dioxygenase	7	0.336215	0.00384713	186811_S_AT, 173395_S_AT, 185162_AT, 193929_S_AT, 175803_AT, 172046_X_AT, 193937_S_AT, 193464_S_AT, 194030_S_AT	2031	16	19674	4.238	0.666644	0.0413716	4.98214
GOTERM_MF_FAT	GO:0016702~oxidoreductase activity, acting on single donors with incorporation of molecular oxygen, incorporation of two atoms of oxygen	7	0.336215	0.0156742	186811_S_AT, 173395_S_AT, 185162_AT, 193929_S_AT, 175803_AT, 172046_X_AT, 193937_S_AT, 193464_S_AT, 194030_S_AT	861	17	6686	3.19751	0.99993	0.39582	20.8359
GOTERM_MF_FAT	GO:0016701~oxidoreductase activity, acting on single donors with incorporation of molecular oxygen	7	0.336215	0.0210128	186811_S_AT, 173395_S_AT, 185162_AT, 193929_S_AT, 175803_AT, 172046_X_AT, 193937_S_AT, 193464_S_AT, 194030_S_AT	861	18	6686	3.01987	0.999997	0.458185	26.9537
Annotation Cluster 11	Enrichment Score: 1.4000253843159893
Category	Term	Count	%	PValue	Genes	List Total	Pop Hits	Pop Total	Fold Enrichment	Bonferroni	Benjamini	FDR
SP_PIR_KEYWORDS	LIM domain	8	0.384246	0.0299621	193268_AT, 181869_AT, 175280_AT, 176123_AT, 174122_S_AT, 181555_AT, 192213_S_AT, 181271_S_AT	2031	30	19674	2.58316	0.999828	0.186511	33.1904
INTERPRO	IPR001781:Zinc finger, LIM-type	8	0.384246	0.0445222	193268_AT, 181869_AT, 175280_AT, 176123_AT, 174122_S_AT, 181555_AT, 192213_S_AT, 181271_S_AT	1479	31	13633	2.37877	1	0.737411	52.9873
SMART	SM00132:LIM	8	0.384246	0.0472907	193268_AT, 181869_AT, 175280_AT, 176123_AT, 174122_S_AT, 181555_AT, 192213_S_AT, 181271_S_AT	610	31	5537	2.34246	0.999993	0.545267	46.578
Annotation Cluster 12	Enrichment Score: 1.3536845889267641
Category	Term	Count	%	PValue	Genes	List Total	Pop Hits	Pop Total	Fold Enrichment	Bonferroni	Benjamini	FDR
UP_SEQ_FEATURE	domain:LDL-receptor class A 2	3	0.144092	0.044291	193872_S_AT, 174785_AT, 189800_S_AT, 171791_AT	414	3	3249	7.84783	1	0.971995	51.232
UP_SEQ_FEATURE	domain:LDL-receptor class A 1	3	0.144092	0.044291	193872_S_AT, 174785_AT, 189800_S_AT, 171791_AT	414	3	3249	7.84783	1	0.971995	51.232
UP_SEQ_FEATURE	domain:LDL-receptor class A 3	3	0.144092	0.044291	193872_S_AT, 174785_AT, 189800_S_AT, 171791_AT	414	3	3249	7.84783	1	0.971995	51.232
