# Supplementary material for: Functional Genomic Analysis of the let-7 Regulatory Network in Caenorhabditis elegans
Source: PLoS Genet. 2013 Mar 14;9(3):e1003353. doi: 10.1371/journal.pgen.1003353 (PMC3597506; doi:10.1371/journal.pgen.1003353)
Supplement: Table S4 — List of primer sequences used in this study. (XLSX) [file pgen.1003353.s006.xlsx]

## Sheet: Sheet1
Primer sequences
Target	Lab Designation	Sequence
daf-12	A484	GCCATGCCTTCAATACCTCAC
	A2647	TGATAGTGGCTATTTCCAAGTTGA
lin-41	A2203	ACATGTTTCTGGGCGATAGG
	A2204	CGTGCTGTTGGCTACTTCAA
adt-2	A2666	GCAACTGAAAATGGAGCACA
	A2667	GCGCTGTCCGGTAACAAATA
opt-2	A2650	GCCAGGATATTGGCAGTTGT
	A2651	TCCGGTCAATGCATAGATGA
fos-1	A2437	TCAATTCTATGCCACCACCA
	A2652	TTTCCGAACGACCGTGTAAT
daf-9	A2674	GATTACTGCTCCGCCAAAAC
	A2675	TTGGTAAAGCTTGATGGGAGA
T27D12.1	A2655	CAACACATTGGCTTTTGTCG
	A2656	ACTGCTTGGAAAGCACTGGT
Y113G7B.17	A2672	TGGAGTACCGAGCAGAGTGA
	A2673	TTTTGCCCCCAATTTTTACA
lin-14	A426	GGGGCCAAATATCTATATCCAAAGTAG
	A449	ATGAGAACAATGACGACAAATAGG
lin-41(qPCR)	A261	TTGCAGCAATCGATGAAGACAAC
	A262	AGTGGGCCATGTGCCAAGAATAG
